# Supplementary material for: Treponema pallidum genome sequencing from six continents reveals variability in vaccine candidate genes and dominance of Nichols clade strains in Madagascar
Source: PLoS Negl Trop Dis. 2021 Dec 22;15(12):e0010063. doi: 10.1371/journal.pntd.0010063 (PMC8735616; doi:10.1371/journal.pntd.0010063)
Supplement: S1 Data — Sample Statistics: “Input Genomes” refers to the number of copies of TP47 (tp0574) included in pre-capture library preparation. “Coverage” refers to the average deduplicated read depth at any position in the initial mapping of reads to the reference sequence NC_021508. “Length” is the length of the final consensus genome. “Number Ambiguities” and “Percent Ambiguities” refers to Ns in samples prior to masking. Sample Accessions: NCBI Biosample and assembly accessions per sample. Sample Metadata: “Tip Number” refers to sample position on the phylogenetic tree in Fig 1, with #1 at the bottom of the page. tp0136 MLST, tp0548 MLST, tp0705 MLST: Complete information on MLST alleles, including how novel sequences relate to the closest known match. (XLSX) [file pntd.0010063.s012.xlsx]

## Sheet: Sample Statistics
Name	Input Genomes	Coverage	%GC	Sequence Length	Number Ambiguities	Percent Ambiguities
China11	2295.82	80.1084	0.528	1139532	2	0.000179231
China23	1422.19	61.7687	0.528	1139542	0	0
China30	1982.86	157.89	0.528	1139600	1	8.96136e-05
China31	1149.55	1073.8	0.528	1139573	1	8.96122e-05
China42	5880.37	416.058	0.528	1139561	1	8.96136e-05
China44	322.38	26.8825	0.528	1139496	38	0.00340545
China47	22561.5	752.884	0.528	1139559	1	8.96169e-05
China48	12552	494.614	0.528	1139550	1	8.96133e-05
Dublin21Be	150.65	27.0848	0.528	1139557	2	0.000179231
Dublin24B	1272.17	19.6777	0.528	1139518	823	0.073755
Dublin37B	174409	496.486	0.528	1139569	1	8.96127e-05
Dublin41B	3626.14	30.2419	0.528	1139558	0	0
Dublin46B	304487	134.926	0.528	1139552	0	0
Dublin50B	14948.2	186.163	0.528	1139571	0	0
Dublin52B	4688.03	62.2639	0.528	1139566	3	0.000268845
Dublin54B	51256.6	55.2511	0.528	1139568	1	8.9614e-05
Dublin55B	30465.5	326.805	0.528	1139569	1	8.96137e-05
Dublin57B	38471.7	84.6527	0.528	1139485	0	0
Dublin58B	31357.5	48.5438	0.528	1139541	50	0.00448077
Italy17LGMi	7587.09	383.271	0.528	1139662	64	0.00573486
Italy7CGx	813.73	86.6713	0.528	1139574	1	8.96147e-05
Italy8PLe	548.46	43.1544	0.528	1139524	0	0
ItalyAS14	688.08	24.3568	0.528	1139568	249	0.0223136
ItalyAS15	4191.35	271.329	0.528	1139563	0	0
ItalyAS23	17570.3	307.859	0.528	1139569	1	8.96139e-05
ItalyGE4b	1083.82	28.1457	0.528	1139582	35	0.00313657
ItalyGE5a	60821.8	1293.42	0.528	1139591	0	0
ItalyGE5b	579.41	28.6412	0.528	1139446	125	0.0112022
ItalyGE6	17578.5	452.873	0.528	1139586	0	0
Japan287e	1715.36	222.663	0.528	1139534	1	8.96131e-05
Japan288	4344.76	163.788	0.528	1139583	1	8.96135e-05
Japan290	952.93	50.3648	0.528	1139557	1	8.96134e-05
Japan291x	440.62	40.8491	0.528	1139521	1	8.96151e-05
Japan294x	782.04	54.5323	0.528	1139572	0	0
Japan295x	1285.12	38.0769	0.528	1139534	2	0.00017923
Japan298x	341.7	51.5144	0.528	1139544	1	8.96162e-05
Japan300	4489.14	240.976	0.528	1139543	1	8.96129e-05
Japan301	29290.4	1064.1	0.528	1139561	3	0.00026884
Japan302x	1322.2	45.2928	0.528	1139558	1	8.96143e-05
Japan303	2251.16	201.441	0.528	1139598	64	0.00573508
Japan305	9614.91	608.96	0.528	1139581	1	8.96132e-05
Japan306	14870.5	1223.16	0.528	1139593	1	8.9612e-05
Japan307	529.32	56.0628	0.528	1139577	2	0.000179228
Japan308	1022.77	29.499	0.528	1139574	72	0.00645235
Japan309x	1481.19	248.587	0.528	1139542	0	0
Japan311	16839.8	521.948	0.528	1139571	3	0.000268841
Japan312xe	565.49	35.692	0.528	1139545	25	0.00224043
Japan313x	1388.49	140.402	0.528	1139591	4	0.000358451
Japan314	14486.1	310.166	0.528	1139574	0	0
Japan316x	719.64	25.4269	0.528	1139494	494	0.0442721
Japan317xi	1218.94	161.776	0.528	1139614	66	0.00591407
Japan318	19884.5	1054.4	0.528	1139558	1	8.96126e-05
Japan319	4239.08	219.061	0.528	1139565	1	8.96128e-05
Japan320e	2678.03	38.1165	0.528	1140085	591	0.0529683
Japan322e	4335.39	156.081	0.528	1140042	17	0.00152362
Japan323x	1461.27	80.9018	0.528	1139520	0	0
Japan324x	1139.65	24.3883	0.528	1139436	309	0.0276939
Japan325xe	101.07	18.715	0.528	1139542	7677	0.687994
Japan326e	2413.79	175.013	0.528	1140065	390	0.0349538
Japan328x	204.82	40.3352	0.528	1139590	1	8.96142e-05
Japan329	2202.14	161.595	0.528	1139557	2	0.000179227
Japan331	11743.1	404.49	0.528	1139565	1	8.96133e-05
Japan332	12878.2	636.8	0.528	1139582	1	8.96138e-05
Japan337	983.18	31.2939	0.528	1139551	11	0.000985785
Japan338xei	406.55	42.6011	0.528	1139599	176	0.0157712
Japan339	4014.09	289.513	0.528	1139548	2	0.000179227
Japan342e	2047.53	166.456	0.528	1139568	0	0
Japan343	4825.38	416.462	0.528	1139620	1	8.96127e-05
Japan344e	5417.59	273.637	0.528	1139582	3	0.000268839
Japan345	2718.93	174.048	0.528	1139573	1	8.96136e-05
Japan346e	655.69	57.678	0.528	1140100	404	0.0362087
Japan348	1687.44	124.114	0.528	1139582	0	0
Japan349	672.28	88.5667	0.528	1139553	1	8.96147e-05
Japan351	9092.05	558.598	0.528	1139578	4	0.000358455
Japan352xe	1464.83	78.1898	0.528	1139557	1	8.96151e-05
Japan354x	874.44	166.516	0.528	1139588	0	0
Japan355	11692.5	461.709	0.528	1139586	1	8.96126e-05
Japan356	8034.52	674.769	0.528	1139556	2	0.000179226
Japan357	28108.4	876.09	0.528	1139561	1	8.96134e-05
Japan358	7861.41	349.845	0.528	1139564	1	8.96138e-05
Japan360x	310.46	25.063	0.528	1139536	1848	0.165615
Japan361	1123.1	141.767	0.528	1139566	1	8.96146e-05
Japan362x	829.37	59.2408	0.528	1139548	0	0
Japan364	922.57	48.34	0.528	1139559	0	0
Japan365x	251.92	58.8045	0.528	1139595	0	0
Japan368i	2339.67	139.208	0.528	1139587	68	0.00609339
MD06B	6852.9	41.6744	0.528	1139467	0	0
MD09B	36964.3	152.136	0.528	1139573	1	8.96141e-05
MD16x	4666.69	176.207	0.528	1139550	0	0
MD18Be	2041.02	18.8121	0.528	1138968	1988	0.178248
MD20B	191990	618.134	0.528	1139579	3	0.000268836
MD22xe	22811.3	33.5202	0.528	1139437	0	0
MD24xe	4507.24	38.174	0.528	1139564	0	0
MD25x	9314.11	33.1926	0.528	1139549	0	0
MD26x	4887.34	63.9311	0.528	1139580	2	0.000179231
MD507x	2146.82	184.344	0.528	1139585	0	0
MD51x	1291.93	137.022	0.528	1139586	1	8.96114e-05
MD521B	1677.73	37.2426	0.528	1139533	1	8.96144e-05
MD530xe	1930.03	177.281	0.528	1139610	2	0.000179228
MD536x	2017.67	106.512	0.528	1139581	1	8.96113e-05
MD57x	42597.2	123.182	0.528	1139583	0	0
Peru213041xe	111.76	22.228	0.528	1139307	5125	0.459336
Peru213161xe	119.16	27.0276	0.528	1139562	212	0.0189986
Peru214361x	1017.6	41.3865	0.528	1139513	538	0.0482138
Peru214601x	797.64	61.3957	0.528	1139556	1	8.9615e-05
PeruB20010x	1055.88	105.031	0.528	1139579	1	8.96136e-05
PeruC10010x	912.7	57.8176	0.528	1139533	1	8.96151e-05
PeruC10050xe	293.07	17.5069	0.528	1139549	3827	0.342966
PeruC40020xe	294.84	25.0834	0.528	1139401	5506	0.493487
PeruC40040x	6093.26	135.62	0.528	1139555	2	0.000179228
Tube7Lihire	108760	1222.77	0.528	1140102	1146	0.102757
UAB12xi	11226.8	135.952	0.528	1139648	90	0.00806462
UAB160xe	2784.35	104.415	0.528	1139553	83	0.00743816
UAB162xi	5465.22	42.534	0.528	1139633	103	0.00922963
UAB164xei	2634.44	24.502	0.528	1139458	709	0.0635416
UAB165xi	1845.46	52.2385	0.528	1139596	155	0.0138901
UAB166xe	1202.71	29.3007	0.528	1139488	148	0.0132635
UAB167xei	728.59	21.8448	0.528	1139545	2155	0.193126
UAB16xi	8111.27	95.909	0.528	1139549	104	0.00932012
UAB178ei	2725.87	17.8084	0.528	1139451	8667	0.776749
UAB17x	28725.8	229.266	0.528	1139548	1	8.96173e-05
UAB191xei	4416.69	133.538	0.528	1139505	71	0.00636275
UAB193i	5353.67	124.205	0.528	1139660	3	0.00026882
UAB194xi	921.02	48.3269	0.528	1139665	97	0.0086919
UAB195xi	1977.66	43.232	0.528	1139643	106	0.00949842
UAB197i	7632.23	220.088	0.528	1139659	1	8.96067e-05
UAB202xi	47129.5	38.7584	0.528	1139649	101	0.00905096
UAB203i	8258.03	138.668	0.528	1139644	79	0.00707895
UAB204xe	30434.5	17.1638	0.528	1139446	6039	0.54125
UAB211i	8184.6	51.9587	0.528	1139561	118	0.0105743
UAB216i	9517.29	62.7568	0.528	1139581	70	0.00627287
UAB218i	7281.15	57.7519	0.528	1139573	124	0.0111119
UAB229xe	5427.08	71.684	0.528	1139543	104	0.00932014
UAB231i	8601.72	62.6872	0.528	1139644	91	0.00815434
UAB236i	34814.9	213.475	0.528	1139639	1	8.96073e-05
UAB237	2365.96	24.2178	0.528	1139431	331	0.0296661
UAB263xi	160879	75.0311	0.528	1139520	0	0
UAB266i	117187	392.516	0.528	1139499	1	8.96171e-05
UAB267i	100416	378.116	0.528	1139504	74	0.00663166
UAB268xi	122232	942.058	0.528	1139521	14	0.00125464
UAB275i	130380	483.875	0.528	1139518	61	0.00546663
UAB276i	6240.13	44.953	0.528	1139506	165	0.0147867
UAB278i	171721	540.506	0.528	1139510	1	8.96172e-05
UAB28xi	3882.18	73.1794	0.528	1139572	6	0.000537678
UAB38xi	37555.4	268.195	0.528	1139615	2	0.000179223
UAB40xi	6649.97	55.1243	0.528	1139581	89	0.00797555
UAB44xi	4344.92	58.8385	0.528	1139596	0	0
UAB46xei	681.96	16.5558	0.528	1139466	9364	0.839245
UAB49xi	4679.66	20.1877	0.528	1139555	1544	0.138368
UAB501	11483	66.2673	0.528	1139425	87	0.00779744
UAB503i	4834.23	70.2343	0.528	1139484	72	0.00645249
UAB504xi	3153.46	78.6	0.528	1139497	94	0.008424
UAB505ei	48045	1102	0.528	1139515	2	0.000179233
UAB507ei	35196.2	374.837	0.528	1139518	4	0.000358469
UAB508	13209.9	96.1489	0.528	1139399	89	0.00797666
UAB509ei	61967.5	790.444	0.528	1139653	1	8.96059e-05
UAB510i	29706.3	322.536	0.528	1139533	3	0.000268848
UAB511xi	7678.8	75.5032	0.528	1139579	97	0.00869238
UAB512x	20934.6	27.6651	0.528	1139517	133	0.0119195
UAB515xi	2898.01	86.0255	0.528	1139507	98	0.00878258
UAB516xi	15808.1	278.824	0.528	1139612	1	8.96105e-05
UAB521xi	53825.9	166.094	0.528	1139611	1	8.96098e-05
UAB522x	274.46	19.849	0.528	1139433	4342	0.38917
UAB523x	3394.33	28.9736	0.528	1139447	157	0.0140703
UAB525xe	3265.66	24.2797	0.528	1139427	457	0.040957
UAB526xi	1313.49	34.8214	0.528	1139448	161	0.0144292
UAB528ei	2382.36	17.5233	0.528	1139655	4463	0.399919
UAB529i	28035.9	100.638	0.528	1139574	91	0.00815479
UAB52xi	1334.21	19.8973	0.528	1139480	2022	0.181218
UAB530i	7188.54	57.579	0.528	1139649	99	0.00887129
UAB531i	8135.23	39.6644	0.528	1139401	100	0.0089626
UAB532xi	31861.3	506.226	0.528	1139642	2	0.000179211
UAB533i	14479.9	94.6027	0.528	1139515	1	8.96168e-05
UAB534xi	10588.3	55.5993	0.528	1139524	106	0.00949959
UAB535i	1776.92	67.9621	0.528	1139656	87	0.00779585
UAB538xi	4251.77	46.3905	0.528	1139581	100	0.00896137
UAB545ei	4302.49	25.845	0.528	1139555	191	0.0171169
UAB546i	2188.68	53.7639	0.528	1139652	127	0.0113802
UAB547xei	1015.19	29.1167	0.528	1139526	215	0.0192675
UAB549xe	911.7	28.8147	0.528	1139745	120	0.0107532
UAB54xi	5770.2	44.4498	0.528	1139628	146	0.0130829
UAB551xi	3552.1	56.1867	0.528	1139517	103	0.00923066
UAB552x	24036.5	75.4979	0.528	1139561	140	0.0125463
UAB553xei	64249.4	80.6873	0.528	1139549	325	0.0291258
UAB554xi	58895.8	116.139	0.528	1139565	54	0.00483907
UAB60i	7733.73	34.6719	0.528	1139483	80	0.00716955
UAB61xei	570.83	18.4346	0.528	1139541	9257	0.829584
UAB62i	25395.2	191.139	0.528	1139543	86	0.00770712
UAB67xi	3213.1	43.9902	0.528	1140647	152	0.0136205
UAB69i	9116.12	217.996	0.528	1139517	0	0
UAB6xi	17004.8	57.2826	0.528	1139535	156	0.0139802
UAB71i	1906.98	118.681	0.528	1139688	2	0.000179232
UAB75	33835.9	191.893	0.528	1139533	92	0.00824468
UAB76xei	568.1	24.7317	0.528	1139518	1041	0.0932916
UAB81xi	1494.77	96.4639	0.528	1139647	101	0.0090503
UAB89xi	57750.4	33.6335	0.528	1139639	121	0.0108428

## Sheet: Biosample Accessions
Sample	SUBID	Bioproject	Biosample	Accession
China11	SUB9509524	PRJNA723099	SAMN18804889	CP073574.1
China23	SUB9509524	PRJNA723099	SAMN18804890	CP073573.1
China30	SUB9509524	PRJNA723099	SAMN18804891	CP073572.1
China31	SUB9509524	PRJNA723099	SAMN18804892	CP073571.1
China42	SUB9509524	PRJNA723099	SAMN18804893	CP073570.1
China44	SUB9509524	PRJNA723099	SAMN18804894	CP073569.1
China47	SUB9509524	PRJNA723099	SAMN18804895	CP073568.1
China48	SUB9509524	PRJNA723099	SAMN18804896	CP073567.1
Dublin21Be	SUB9509524	PRJNA723099	SAMN18804897	CP073566.1
Dublin24B	SUB9509524	PRJNA723099	SAMN18804898	CP073565.1
Dublin37B	SUB9509524	PRJNA723099	SAMN18804899	CP073564.1
Dublin41B	SUB9509524	PRJNA723099	SAMN18804900	CP073563.1
Dublin46B	SUB9509524	PRJNA723099	SAMN18804901	CP073562.1
Dublin50B	SUB9509524	PRJNA723099	SAMN18804902	CP073561.1
Dublin52B	SUB9509524	PRJNA723099	SAMN18804903	CP073560.1
Dublin54B	SUB9509524	PRJNA723099	SAMN18804904	CP073559.1
Dublin55B	SUB9509524	PRJNA723099	SAMN18804905	CP073558.1
Dublin57B	SUB9509524	PRJNA723099	SAMN18804906	CP073557.1
Dublin58B	SUB9509524	PRJNA723099	SAMN18804907	CP073556.1
Italy17LGMi	SUB9509524	PRJNA723099	SAMN18804908	CP073576.1
Italy7	SUB9509524	PRJNA723099	SAMN18804909	CP073555.1
Italy8PLe	SUB9509524	PRJNA723099	SAMN18804910	CP073554.1
ItalyAS14	SUB9509524	PRJNA723099	SAMN18804911	CP073553.1
ItalyAS15	SUB9509524	PRJNA723099	SAMN18804912	CP073552.1
ItalyAS23	SUB9509524	PRJNA723099	SAMN18804913	CP073551.1
ItalyGE4b	SUB9509524	PRJNA723099	SAMN18804914	CP073550.1
ItalyGE5a	SUB9509524	PRJNA723099	SAMN18804915	CP073549.1
ItalyGE5b	SUB9509524	PRJNA723099	SAMN18804916	CP073548.1
ItalyGE6	SUB9509524	PRJNA723099	SAMN18804917	CP073547.1
Japan287e	SUB9509524	PRJNA723099	SAMN18804918	CP073546.1
Japan288	SUB9509524	PRJNA723099	SAMN18804919	CP073545.1
Japan290	SUB9509524	PRJNA723099	SAMN18804920	CP073544.1
Japan291x	SUB9509524	PRJNA723099	SAMN18804921	CP073543.1
Japan294x	SUB9509524	PRJNA723099	SAMN18804922	CP073542.1
Japan295x	SUB9509524	PRJNA723099	SAMN18804923	CP073541.1
Japan298x	SUB9509524	PRJNA723099	SAMN18804924	CP073540.1
Japan300	SUB9509524	PRJNA723099	SAMN18804925	CP073539.1
Japan301	SUB9509524	PRJNA723099	SAMN18804926	CP073538.1
Japan302x	SUB9509524	PRJNA723099	SAMN18804927	CP073537.1
Japan303	SUB9509524	PRJNA723099	SAMN18804928	CP073536.1
Japan305	SUB9509524	PRJNA723099	SAMN18804929	CP073535.1
Japan306	SUB9509524	PRJNA723099	SAMN18804930	CP073534.1
Japan307	SUB9509524	PRJNA723099	SAMN18804931	CP073533.1
Japan308	SUB9509524	PRJNA723099	SAMN18804932	CP073532.1
Japan309x	SUB9509524	PRJNA723099	SAMN18804933	CP073575.1
Japan311	SUB9509524	PRJNA723099	SAMN18804934	CP073531.1
Japan312xe	SUB9509524	PRJNA723099	SAMN18804935	CP073530.1
Japan313x	SUB9509524	PRJNA723099	SAMN18804936	CP073529.1
Japan314	SUB9509524	PRJNA723099	SAMN18804937	CP073528.1
Japan316x	SUB9509524	PRJNA723099	SAMN18804938	CP073527.1
Japan317xi	SUB9509524	PRJNA723099	SAMN18804939	CP073526.1
Japan318	SUB9509524	PRJNA723099	SAMN18804940	CP073525.1
Japan319	SUB9509524	PRJNA723099	SAMN18804941	CP073524.1
Japan320e	SUB9509524	PRJNA723099	SAMN18804942	CP073523.1
Japan322e	SUB9509524	PRJNA723099	SAMN18804943	CP073522.1
Japan323x	SUB9509524	PRJNA723099	SAMN18804944	CP073521.1
Japan324x	SUB9509524	PRJNA723099	SAMN18804945	CP073520.1
Japan325xe	SUB9509524	PRJNA723099	SAMN18804946	CP073519.1
Japan326e	SUB9509524	PRJNA723099	SAMN18804947	CP073518.1
Japan328x	SUB9509524	PRJNA723099	SAMN18804948	CP073517.1
Japan329	SUB9509524	PRJNA723099	SAMN18804949	CP073516.1
Japan331	SUB9509524	PRJNA723099	SAMN18804950	CP073515.1
Japan332	SUB9509524	PRJNA723099	SAMN18804951	CP073514.1
Japan337	SUB9509524	PRJNA723099	SAMN18804952	CP073513.1
Japan338xei	SUB9509524	PRJNA723099	SAMN18804953	CP073512.1
Japan339	SUB9509524	PRJNA723099	SAMN18804954	CP073511.1
Japan342e	SUB9509524	PRJNA723099	SAMN18804955	CP073510.1
Japan343	SUB9509524	PRJNA723099	SAMN18804956	CP073509.1
Japan344e	SUB9509524	PRJNA723099	SAMN18804957	CP073508.1
Japan345	SUB9509524	PRJNA723099	SAMN18804958	CP073507.1
Japan346e	SUB9509524	PRJNA723099	SAMN18804959	CP073506.1
Japan348	SUB9509524	PRJNA723099	SAMN18804960	CP073505.1
Japan349	SUB9509524	PRJNA723099	SAMN18804961	CP073504.1
Japan351	SUB9509524	PRJNA723099	SAMN18804962	CP073503.1
Japan352xe	SUB9509524	PRJNA723099	SAMN18804963	CP073502.1
Japan354x	SUB9509524	PRJNA723099	SAMN18804964	CP073501.1
Japan355	SUB9509524	PRJNA723099	SAMN18804965	CP073500.1
Japan356	SUB9509524	PRJNA723099	SAMN18804966	CP073499.1
Japan357	SUB9509524	PRJNA723099	SAMN18804967	CP073498.1
Japan358	SUB9509524	PRJNA723099	SAMN18804968	CP073497.1
Japan360x	SUB9509524	PRJNA723099	SAMN18804969	CP073496.1
Japan361	SUB9509524	PRJNA723099	SAMN18804970	CP073495.1
Japan362x	SUB9509524	PRJNA723099	SAMN18804971	CP073494.1
Japan364	SUB9509524	PRJNA723099	SAMN18804972	CP073493.1
Japan365x	SUB9509524	PRJNA723099	SAMN18804973	CP073492.1
Japan368i	SUB9509524	PRJNA723099	SAMN18804974	CP073491.1
MD06B	SUB9509524	PRJNA723099	SAMN18804975	CP073490.1
MD09B	SUB9509524	PRJNA723099	SAMN18804976	CP073489.1
MD16x	SUB9509524	PRJNA723099	SAMN18804977	CP073488.1
MD18Be	SUB9509524	PRJNA723099	SAMN18804978	CP073487.1
MD20B	SUB9509524	PRJNA723099	SAMN18804979	CP073486.1
MD22xe	SUB9509524	PRJNA723099	SAMN18804980	CP073485.1
MD24xe	SUB9509524	PRJNA723099	SAMN18804981	CP073484.1
MD25x	SUB9509524	PRJNA723099	SAMN18804982	CP073483.1
MD26x	SUB9509524	PRJNA723099	SAMN18804983	CP073482.1
MD507x	SUB9509524	PRJNA723099	SAMN18804984	CP073481.1
MD51x	SUB9509524	PRJNA723099	SAMN18804985	CP073480.1
MD521B	SUB9509524	PRJNA723099	SAMN18804986	CP073479.1
MD530xe	SUB9509524	PRJNA723099	SAMN18804987	CP073478.1
MD536x	SUB9509524	PRJNA723099	SAMN18804988	CP073477.1
MD57x	SUB9509524	PRJNA723099	SAMN18804989	CP073476.1
Peru213041xe	SUB9509524	PRJNA723099	SAMN18804990	CP073475.1
Peru213161xe	SUB9509524	PRJNA723099	SAMN18804991	CP073474.1
Peru214361x	SUB9509524	PRJNA723099	SAMN18804992	CP073473.1
Peru214601x	SUB9509524	PRJNA723099	SAMN18804993	CP073472.1
PeruB20010x	SUB9509524	PRJNA723099	SAMN18804994	CP073471.1
PeruC10010x	SUB9509524	PRJNA723099	SAMN18804995	CP073470.1
PeruC10050xe	SUB9509524	PRJNA723099	SAMN18804996	CP073469.1
PeruC40020xe	SUB9509524	PRJNA723099	SAMN18804997	CP073468.1
PeruC40040x	SUB9509524	PRJNA723099	SAMN18804998	CP073467.1
Tube7Lihire	SUB9509524	PRJNA723099	SAMN18804999	CP073466.1
UAB12xi	SUB9509524	PRJNA723099	SAMN18805000	CP073465.1
UAB160xe	SUB9509524	PRJNA723099	SAMN18805001	CP073464.1
UAB162xi	SUB9509524	PRJNA723099	SAMN18805002	CP073463.1
UAB164xei	SUB9509524	PRJNA723099	SAMN18805003	CP073462.1
UAB165xi	SUB9509524	PRJNA723099	SAMN18805004	CP073461.1
UAB166xe	SUB9509524	PRJNA723099	SAMN18805005	CP073460.1
UAB167xei	SUB9509524	PRJNA723099	SAMN18805006	CP073459.1
UAB16xi	SUB9509524	PRJNA723099	SAMN18805007	CP073458.1
UAB178ei	SUB9509524	PRJNA723099	SAMN18805008	CP073457.1
UAB17x	SUB9509524	PRJNA723099	SAMN18805009	CP073456.1
UAB191xei	SUB9509524	PRJNA723099	SAMN18805010	CP073455.1
UAB193i	SUB9509524	PRJNA723099	SAMN18805011	CP073454.1
UAB194xi	SUB9509524	PRJNA723099	SAMN18805012	CP073453.1
UAB195xi	SUB9509524	PRJNA723099	SAMN18805013	CP073452.1
UAB197i	SUB9509524	PRJNA723099	SAMN18805014	CP073451.1
UAB202xi	SUB9509524	PRJNA723099	SAMN18805015	CP073450.1
UAB203i	SUB9509524	PRJNA723099	SAMN18805016	CP073449.1
UAB204xe	SUB9509524	PRJNA723099	SAMN18805017	CP073448.1
UAB211i	SUB9509524	PRJNA723099	SAMN18805018	CP073447.1
UAB216i	SUB9509524	PRJNA723099	SAMN18805019	CP073446.1
UAB218i	SUB9509524	PRJNA723099	SAMN18805020	CP073445.1
UAB229xe	SUB9509524	PRJNA723099	SAMN18805021	CP073444.1
UAB231i	SUB9509524	PRJNA723099	SAMN18805022	CP073443.1
UAB236i	SUB9509524	PRJNA723099	SAMN18805023	CP073442.1
UAB237	SUB9509524	PRJNA723099	SAMN18805024	CP073441.1
UAB263xi	SUB9509524	PRJNA723099	SAMN18805025	CP073440.1
UAB266i	SUB9509524	PRJNA723099	SAMN18805026	CP073439.1
UAB267i	SUB9509524	PRJNA723099	SAMN18805027	CP073438.1
UAB268xi	SUB9509524	PRJNA723099	SAMN18805028	CP073437.1
UAB275i	SUB9509524	PRJNA723099	SAMN18805029	CP073436.1
UAB276i	SUB9509524	PRJNA723099	SAMN18805030	CP073435.1
UAB278i	SUB9509524	PRJNA723099	SAMN18805031	CP073434.1
UAB28xi	SUB9509524	PRJNA723099	SAMN18805032	CP073433.1
UAB38xi	SUB9509524	PRJNA723099	SAMN18805033	CP073432.1
UAB40xi	SUB9509524	PRJNA723099	SAMN18805034	CP073431.1
UAB44xi	SUB9509524	PRJNA723099	SAMN18805035	CP073430.1
UAB46xei	SUB9509524	PRJNA723099	SAMN18805036	CP073429.1
UAB49xi	SUB9509524	PRJNA723099	SAMN18805037	CP073428.1
UAB501	SUB9509524	PRJNA723099	SAMN18805038	CP073427.1
UAB503i	SUB9509524	PRJNA723099	SAMN18805039	CP073426.1
UAB504xi	SUB9509524	PRJNA723099	SAMN18805040	CP073425.1
UAB505ei	SUB9509524	PRJNA723099	SAMN18805041	CP073424.1
UAB507ei	SUB9509524	PRJNA723099	SAMN18805042	CP073423.1
UAB508	SUB9509524	PRJNA723099	SAMN18805043	CP073422.1
UAB509ei	SUB9509524	PRJNA723099	SAMN18805044	CP073421.1
UAB510i	SUB9509524	PRJNA723099	SAMN18805045	CP073420.1
UAB511xi	SUB9509524	PRJNA723099	SAMN18805046	CP073419.1
UAB512x	SUB9509524	PRJNA723099	SAMN18805047	CP073418.1
UAB515xi	SUB9509524	PRJNA723099	SAMN18805048	CP073417.1
UAB516xi	SUB9509524	PRJNA723099	SAMN18805049	CP073416.1
UAB521xi	SUB9509524	PRJNA723099	SAMN18805050	CP073415.1
UAB522x	SUB9509524	PRJNA723099	SAMN18805051	CP073414.1
UAB523x	SUB9509524	PRJNA723099	SAMN18805052	CP073413.1
UAB525xe	SUB9509524	PRJNA723099	SAMN18805053	CP073412.1
UAB526xi	SUB9509524	PRJNA723099	SAMN18805054	CP073411.1
UAB528ei	SUB9509524	PRJNA723099	SAMN18805055	CP073410.1
UAB529i	SUB9509524	PRJNA723099	SAMN18805056	CP073409.1
UAB52xi	SUB9509524	PRJNA723099	SAMN18805057	CP073408.1
UAB530i	SUB9509524	PRJNA723099	SAMN18805058	CP073407.1
UAB531i	SUB9509524	PRJNA723099	SAMN18805059	CP073406.1
UAB532xi	SUB9509524	PRJNA723099	SAMN18805060	CP073405.1
UAB533i	SUB9509524	PRJNA723099	SAMN18805061	CP073404.1
UAB534xi	SUB9509524	PRJNA723099	SAMN18805062	CP073403.1
UAB535i	SUB9509524	PRJNA723099	SAMN18805063	CP073402.1
UAB538xi	SUB9509524	PRJNA723099	SAMN18805064	CP073401.1
UAB545ei	SUB9509524	PRJNA723099	SAMN18805065	CP073400.1
UAB546i	SUB9509524	PRJNA723099	SAMN18805066	CP073399.1
UAB547xei	SUB9509524	PRJNA723099	SAMN18805067	CP073398.1
UAB549xe	SUB9509524	PRJNA723099	SAMN18805068	CP073397.1
UAB54xi	SUB9509524	PRJNA723099	SAMN18805069	CP073396.1
UAB551xi	SUB9509524	PRJNA723099	SAMN18805070	CP073395.1
UAB552x	SUB9509524	PRJNA723099	SAMN18805071	CP073394.1
UAB553xei	SUB9509524	PRJNA723099	SAMN18805072	CP073393.1
UAB554xi	SUB9509524	PRJNA723099	SAMN18805073	CP073392.1
UAB60i	SUB9509524	PRJNA723099	SAMN18805074	CP073391.1
UAB61xei	SUB9509524	PRJNA723099	SAMN18805075	CP073390.1
UAB62i	SUB9509524	PRJNA723099	SAMN18805076	CP073389.1
UAB67xi	SUB9509524	PRJNA723099	SAMN18805077	CP073388.1
UAB69i	SUB9509524	PRJNA723099	SAMN18805078	CP073387.1
UAB6xi	SUB9509524	PRJNA723099	SAMN18805079	CP073386.1
UAB71i	SUB9509524	PRJNA723099	SAMN18805080	CP073385.1
UAB75	SUB9509524	PRJNA723099	SAMN18805081	CP073384.1
UAB76xei	SUB9509524	PRJNA723099	SAMN18805082	CP073383.1
UAB81xi	SUB9509524	PRJNA723099	SAMN18805083	CP073382.1
UAB89xi	SUB9509524	PRJNA723099	SAMN18805084	CP073381.1

## Sheet: Sample Metadata
Sample	Tip Number	Country	Continent	Year of Isolation	Date Approximate?	Subspecies	Lineage	Subclade	23S-2058	23S-2059	tp0136 MLST Subtype	tp0548 MLST Subtype	tp0705 MLST Subtype	Overall MLST
China11	129	China	Asia	2018	yes	Pallidum	SS14	SS14 Omega - East Asia	G (resistant)	A (sensitive)	1	1	8	3
China23	132	China	Asia	2018	yes	Pallidum	SS14	SS14 Omega - East Asia	G (resistant)	A (sensitive)	1	NovelB	8	NovelA
China30	131	China	Asia	2018	yes	Pallidum	SS14	SS14 Omega - East Asia	G (resistant)	A (sensitive)	1	1	8	3
China31	127	China	Asia	2018	yes	Pallidum	SS14	SS14 Omega - East Asia	G (resistant)	A (sensitive)	1	1	8	3
China42	128	China	Asia	2018	yes	Pallidum	SS14	SS14 Omega - East Asia	G (resistant)	A (sensitive)	1	1	8	3
China44	134	China	Asia	2018	yes	Pallidum	SS14	SS14 Omega - East Asia	G (resistant)	A (sensitive)	1	1	8	3
China47	133	China	Asia	2018	yes	Pallidum	SS14	SS14 Omega - East Asia	G (resistant)	A (sensitive)	1	1	8	3
China48	130	China	Asia	2018	yes	Pallidum	SS14	SS14 Omega - East Asia	G (resistant)	A (sensitive)	1	1	8	3
CP010558_TPA_ChicagoPop	18	USA	Americas	1951	no	Pallidum	Nichols	Nichols D Lab Strains	A (sensitive)	A (sensitive)	NovelC	14	10	NovelS
CP010560_TPA_NicholsHouE	22	USA	Americas	1912	no	Pallidum	Nichols	Nichols D Lab Strains	A (sensitive)	A (sensitive)	10	14	10	20
CP010561_TPA_NicholsHouJ	23	USA	Americas	1912	no	Pallidum	Nichols	Nichols D Lab Strains	A (sensitive)	A (sensitive)	NovelC	14	10	NovelS
Dublin21Be	216	Ireland	Europe	2002	no	Pallidum	SS14	SS14 Omega	G (resistant)	A (sensitive)	1	3	1	1
Dublin24B	213	Ireland	Europe	2002	no	Pallidum	SS14	SS14 Omega	G (resistant)	A (sensitive)	1	3	1	1
Dublin37B	210	Ireland	Europe	2002	no	Pallidum	SS14	SS14 Omega	G (resistant)	A (sensitive)	1	3	1	1
Dublin41B	215	Ireland	Europe	2002	no	Pallidum	SS14	SS14 Omega	G (resistant)	A (sensitive)	1	3	1	1
Dublin46B	229	Ireland	Europe	2002	no	Pallidum	SS14	SS14 Omega	G (resistant)	A (sensitive)	19	3	1	56
Dublin50B	217	Ireland	Europe	2002	no	Pallidum	SS14	SS14 Omega	G (resistant)	A (sensitive)	1	3	1	1
Dublin52B	230	Ireland	Europe	2002	no	Pallidum	SS14	SS14 Omega	G (resistant)	A (sensitive)	1	3	1	1
Dublin54B	231	Ireland	Europe	2002	no	Pallidum	SS14	SS14 Omega	G (resistant)	A (sensitive)	1	3	1	1
Dublin55B	227	Ireland	Europe	2002	no	Pallidum	SS14	SS14 Omega	G (resistant)	A (sensitive)	1	3	1	1
Dublin57B	185	Ireland	Europe	2002	no	Pallidum	SS14	SS14 Omega	A (sensitive)	A (sensitive)	6	1	1	NovelE
Dublin58B	221	Ireland	Europe	2002	no	Pallidum	SS14	SS14 Omega	G (resistant)	A (sensitive)	1	3	1	1
Italy17LGMi	26	Italy	Europe	2017	yes	Pallidum	Nichols	Nichols C	G (resistant)	A (sensitive)	3	2	3	6
Italy7CGx	219	Italy	Europe	2017	yes	Pallidum	SS14	SS14 Omega	G (resistant)	A (sensitive)	1	3	1	1
Italy8PLe	232	Italy	Europe	2017	yes	Pallidum	SS14	SS14 Omega	G (resistant)	A (sensitive)	1	3	1	1
ItalyAS14	16	Italy	Europe	2017	yes	Pallidum	Nichols	Nichols E	A (sensitive)	A (sensitive)	9	7	3	26
ItalyAS15	224	Italy	Europe	2017	yes	Pallidum	SS14	SS14 Omega	G (resistant)	A (sensitive)	1	3	1	1
ItalyAS23	228	Italy	Europe	2017	yes	Pallidum	SS14	SS14 Omega	G (resistant)	A (sensitive)	1	NovelC	1	NovelB
ItalyGE4b	220	Italy	Europe	2017	yes	Pallidum	SS14	SS14 Omega	G (resistant)	A (sensitive)	1	3	1	1
ItalyGE5a	225	Italy	Europe	2017	yes	Pallidum	SS14	SS14 Omega	G (resistant)	A (sensitive)	1	NovelH	1	NovelD
ItalyGE5b	226	Italy	Europe	2017	yes	Pallidum	SS14	SS14 Omega	G (resistant)	A (sensitive)	Indeterminate	NovelH	1	Indeterminate
ItalyGE6	192	Italy	Europe	2017	yes	Pallidum	SS14	SS14 Omega	G (resistant)	A (sensitive)	1	1	1	2
Japan287e	139	Japan	Asia	2019	no	Pallidum	SS14	SS14 Omega - East Asia	G (resistant)	A (sensitive)	1	1	8	3
Japan288	164	Japan	Asia	2019	no	Pallidum	SS14	SS14 Omega - East Asia	G (resistant)	A (sensitive)	1	1	8	3
Japan290	136	Japan	Asia	2019	no	Pallidum	SS14	SS14 Omega - East Asia	G (resistant)	A (sensitive)	1	1	8	3
Japan291x	138	Japan	Asia	2019	no	Pallidum	SS14	SS14 Omega - East Asia	G (resistant)	A (sensitive)	1	1	8	3
Japan294x	174	Japan	Asia	2019	no	Pallidum	SS14	SS14 Omega - East Asia	G (resistant)	A (sensitive)	1	NovelB	8	NovelA
Japan295x	173	Japan	Asia	2019	no	Pallidum	SS14	SS14 Omega - East Asia	G (resistant)	A (sensitive)	1	1	8	3
Japan298x	172	Japan	Asia	2019	no	Pallidum	SS14	SS14 Omega - East Asia	G (resistant)	A (sensitive)	1	1	8	3
Japan300	206	Japan	Asia	2019	no	Pallidum	SS14	SS14 Omega	G (resistant)	A (sensitive)	1	3	1	1
Japan301	175	Japan	Asia	2019	no	Pallidum	SS14	SS14 Omega - East Asia	G (resistant)	A (sensitive)	1	1	8	3
Japan302x	143	Japan	Asia	2019	no	Pallidum	SS14	SS14 Omega - East Asia	G (resistant)	A (sensitive)	1	1	8	3
Japan303	17	Japan	Asia	2019	no	Pallidum	Nichols	Nichols E	G (resistant)	A (sensitive)	9	7	3	26
Japan305	155	Japan	Asia	2019	no	Pallidum	SS14	SS14 Omega - East Asia	G (resistant)	A (sensitive)	1	1	8	3
Japan306	123	Japan	Asia	2019	no	Pallidum	SS14	SS14 Omega - East Asia	A (sensitive)	A (sensitive)	1	1	8	3
Japan307	207	Japan	Asia	2019	no	Pallidum	SS14	SS14 Omega	G (resistant)	A (sensitive)	1	3	1	1
Japan308	144	Japan	Asia	2019	no	Pallidum	SS14	SS14 Omega - East Asia	G (resistant)	A (sensitive)	1	1	8	3
Japan309x	140	Japan	Asia	2019	no	Pallidum	SS14	SS14 Omega - East Asia	G (resistant)	A (sensitive)	1	1	8	3
Japan311	156	Japan	Asia	2019	no	Pallidum	SS14	SS14 Omega - East Asia	G (resistant)	A (sensitive)	1	1	8	3
Japan312xe	152	Japan	Asia	2019	no	Pallidum	SS14	SS14 Omega - East Asia	G (resistant)	A (sensitive)	1	1	8	3
Japan313x	148	Japan	Asia	2019	no	Pallidum	SS14	SS14 Omega - East Asia	G (resistant)	A (sensitive)	1	1	8	3
Japan314	205	Japan	Asia	2019	no	Pallidum	SS14	SS14 Omega	G (resistant)	A (sensitive)	1	3	1	1
Japan316x	189	Japan	Asia	2019	no	Pallidum	SS14	SS14 Omega	G (resistant)	A (sensitive)	1	1	1	2
Japan317xi	27	Japan	Asia	2019	no	Pallidum	Nichols	Nichols C	G (resistant)	A (sensitive)	3	2	3	6
Japan318	147	Japan	Asia	2019	no	Pallidum	SS14	SS14 Omega - East Asia	G (resistant)	A (sensitive)	1	1	8	3
Japan319	141	Japan	Asia	2019	no	Pallidum	SS14	SS14 Omega - East Asia	G (resistant)	A (sensitive)	1	1	8	3
Japan320e	5	Japan	Asia	2019	no	Endemicum	non-TPA	TEN	G (resistant)	A (sensitive)	NA	NA	NA	NA
Japan322e	4	Japan	Asia	2019	no	Endemicum	non-TPA	TEN	G (resistant)	A (sensitive)	NA	NA	NA	NA
Japan323x	223	Japan	Asia	2019	no	Pallidum	SS14	SS14 Omega	G (resistant)	A (sensitive)	1	3	1	1
Japan324x	171	Japan	Asia	2019	no	Pallidum	SS14	SS14 Omega - East Asia	G (resistant)	A (sensitive)	6	1	8	24
Japan325xe	162	Japan	Asia	2019	no	Pallidum	SS14	SS14 Omega - East Asia	G (resistant)	A (sensitive)	1	1	8	3
Japan326e	6	Japan	Asia	2019	no	Endemicum	non-TPA	TEN	G (resistant)	A (sensitive)	NA	NA	NA	NA
Japan328x	125	Japan	Asia	2019	no	Pallidum	SS14	SS14 Omega - East Asia	A (sensitive)	A (sensitive)	1	NovelH	8	NovelD
Japan329	161	Japan	Asia	2019	no	Pallidum	SS14	SS14 Omega - East Asia	G (resistant)	A (sensitive)	1	1	8	3
Japan331	208	Japan	Asia	2019	no	Pallidum	SS14	SS14 Omega	G (resistant)	A (sensitive)	1	3	1	1
Japan332	169	Japan	Asia	2019	no	Pallidum	SS14	SS14 Omega - East Asia	G (resistant)	A (sensitive)	1	1	8	3
Japan337	151	Japan	Asia	2019	no	Pallidum	SS14	SS14 Omega - East Asia	G (resistant)	A (sensitive)	1	1	8	3
Japan338xei	28	Japan	Asia	2019	no	Pallidum	Nichols	Nichols C	G (resistant)	A (sensitive)	3	2	3	6
Japan339	150	Japan	Asia	2019	no	Pallidum	SS14	SS14 Omega - East Asia	G (resistant)	A (sensitive)	1	1	8	3
Japan342e	153	Japan	Asia	2019	no	Pallidum	SS14	SS14 Omega - East Asia	G (resistant)	A (sensitive)	1	1	8	3
Japan343	142	Japan	Asia	2019	no	Pallidum	SS14	SS14 Omega - East Asia	G (resistant)	A (sensitive)	1	1	8	3
Japan344e	159	Japan	Asia	2019	no	Pallidum	SS14	SS14 Omega - East Asia	G (resistant)	A (sensitive)	1	1	8	3
Japan345	168	Japan	Asia	2019	no	Pallidum	SS14	SS14 Omega - East Asia	G (resistant)	A (sensitive)	1	1	8	3
Japan346e	3	Japan	Asia	2019	no	Endemicum	non-TPA	TEN	G (resistant)	A (sensitive)	NA	NA	NA	NA
Japan348	124	Japan	Asia	2019	no	Pallidum	SS14	SS14 Omega - East Asia	A (sensitive)	A (sensitive)	1	1	8	3
Japan349	160	Japan	Asia	2019	no	Pallidum	SS14	SS14 Omega - East Asia	G (resistant)	A (sensitive)	1	1	8	3
Japan351	157	Japan	Asia	2019	no	Pallidum	SS14	SS14 Omega - East Asia	G (resistant)	A (sensitive)	1	1	8	3
Japan352xe	146	Japan	Asia	2019	no	Pallidum	SS14	SS14 Omega - East Asia	G (resistant)	A (sensitive)	1	1	8	3
Japan354x	165	Japan	Asia	2019	no	Pallidum	SS14	SS14 Omega - East Asia	G (resistant)	A (sensitive)	1	1	8	3
Japan355	154	Japan	Asia	2019	no	Pallidum	SS14	SS14 Omega - East Asia	G (resistant)	A (sensitive)	1	1	8	3
Japan356	158	Japan	Asia	2019	no	Pallidum	SS14	SS14 Omega - East Asia	G (resistant)	A (sensitive)	1	1	8	3
Japan357	137	Japan	Asia	2019	no	Pallidum	SS14	SS14 Omega - East Asia	G (resistant)	A (sensitive)	1	1	8	3
Japan358	149	Japan	Asia	2020	no	Pallidum	SS14	SS14 Omega - East Asia	G (resistant)	A (sensitive)	1	1	8	3
Japan360x	163	Japan	Asia	2020	no	Pallidum	SS14	SS14 Omega - East Asia	G (resistant)	A (sensitive)	1	1	8	3
Japan361	145	Japan	Asia	2020	no	Pallidum	SS14	SS14 Omega - East Asia	G (resistant)	A (sensitive)	1	1	8	3
Japan362x	170	Japan	Asia	2020	no	Pallidum	SS14	SS14 Omega - East Asia	G (resistant)	A (sensitive)	1	1	8	3
Japan364	166	Japan	Asia	2020	no	Pallidum	SS14	SS14 Omega - East Asia	G (resistant)	A (sensitive)	1	1	8	3
Japan365x	167	Japan	Asia	2020	no	Pallidum	SS14	SS14 Omega - East Asia	G (resistant)	A (sensitive)	1	1	8	3
Japan368i	29	Japan	Asia	2020	no	Pallidum	Nichols	Nichols C	G (resistant)	A (sensitive)	3	2	3	6
MD06B	115	USA	Americas	2002	no	Pallidum	SS14	SS14 Mexico	A (sensitive)	A (sensitive)	1	54	8	74
MD09B	181	USA	Americas	1998	no	Pallidum	SS14	SS14 Omega	A (sensitive)	A (sensitive)	1	1	1	2
MD16x	218	USA	Americas	1998	no	Pallidum	SS14	SS14 Omega	G (resistant)	A (sensitive)	1	3	1	1
MD18Be	116	USA	Americas	1998	no	Pallidum	SS14	SS14 Mexico	A (sensitive)	A (sensitive)	1	Indeterminate	10	Indeterminate
MD20B	184	USA	Americas	1998	no	Pallidum	SS14	SS14 Omega	A (sensitive)	A (sensitive)	1	1	1	2
MD22xe	121	USA	Americas	1999	no	Pallidum	SS14	SS14 Omega - East Asia	A (sensitive)	A (sensitive)	6	1	3	NovelF
MD24xe	122	USA	Americas	1999	no	Pallidum	SS14	SS14 Omega - East Asia	A (sensitive)	A (sensitive)	1	1	3	11
MD25x	120	USA	Americas	1999	no	Pallidum	SS14	SS14 Omega - East Asia	A (sensitive)	A (sensitive)	1	1	3	11
MD26x	179	USA	Americas	1999	no	Pallidum	SS14	SS14 Omega	A (sensitive)	A (sensitive)	1	1	1	2
MD507x	187	USA	Americas	1998	no	Pallidum	SS14	SS14 Omega	A (sensitive)	A (sensitive)	1	1	1	2
MD51x	182	USA	Americas	2000	no	Pallidum	SS14	SS14 Omega	A (sensitive)	A (sensitive)	1	1	1	2
MD521B	201	USA	Americas	2001	no	Pallidum	SS14	SS14 Omega	A (sensitive)	A (sensitive)	1	1	1	2
MD530xe	119	USA	Americas	2000	no	Pallidum	SS14	SS14 Omega - East Asia	A (sensitive)	A (sensitive)	1	1	3	11
MD536x	183	USA	Americas	2001	no	Pallidum	SS14	SS14 Omega	A (sensitive)	A (sensitive)	1	1	1	2
MD57x	186	USA	Americas	2000	no	Pallidum	SS14	SS14 Omega	A (sensitive)	A (sensitive)	1	1	1	2
NC_016842_TPE_SamoaD	11	Samoa	Australia & Pacific Islands	1953	no	Pertenue	non-TPA	TPE	A (sensitive)	A (sensitive)	NA	NA	NA	NA
NC_016843_TPE_Gauthier	10	Congo	Africa	1960	no	Pertenue	non-TPA	TPE	A (sensitive)	A (sensitive)	NA	NA	NA	NA
NC_016844_TPA_DAL1	24	USA	Americas	1991	no	Pallidum	Nichols	Nichols D Lab Strains	A (sensitive)	A (sensitive)	11	14	10	22
NC_016848_TPE_CDC2	7	Ghana	Africa	1980	no	Pertenue	non-TPA	TPE	A (sensitive)	A (sensitive)	NA	NA	NA	NA
NC_017268_TPA_Chicago	19	USA	Americas	1951	no	Pallidum	Nichols	Nichols D Lab Strains	A (sensitive)	A (sensitive)	10	14	10	20
NC_018722_TPA_MexicoA	117	Mexico	Americas	1953	no	Pallidum	SS14	SS14 Mexico	A (sensitive)	A (sensitive)	1	13	10	21
NC_021179_TP_FB	8	Guinea	Africa	1966	no	Pertenue	non-TPA	TPE	A (sensitive)	A (sensitive)	NA	NA	NA	NA
NC_021490_TPA_Nichols	21	USA	Americas	1912	no	Pallidum	Nichols	Nichols D Lab Strains	A (sensitive)	A (sensitive)	10	14	10	20
NC_021508_TPA_SS14	118	USA	Americas	1977	no	Pallidum	SS14	SS14 Omega	G (resistant)	A (sensitive)	1	1	10	19
NZ_CP007548_TEN_BosniaA	1	Bosnia	Europe	1950	no	Endemicum	non-TPA	TEN	A (sensitive)	A (sensitive)	NA	NA	NA	NA
NZ_CP010422_TPA_SeaNich	25	USA	Americas	1912	no	Pallidum	Nichols	Nichols D Lab Strains	A (sensitive)	A (sensitive)	11	14	10	22
NZ_CP010559_TPA_CDCA	20	USA	Americas	1912	no	Pallidum	Nichols	Nichols D Lab Strains	A (sensitive)	A (sensitive)	NovelC	14	10	NovelS
NZ_CP016045_TPA_PT_SIF0697	177	Portugal	Europe	2009	no	Pallidum	SS14	SS14 Omega	A (sensitive)	A (sensitive)	1	1	1	2
NZ_CP016046_TPA_PT_SIF0751	239	Portugal	Europe	2009	no	Pallidum	SS14	SS14 Omega	G (resistant)	A (sensitive)	1	3	1	1
NZ_CP016047_TPA_PT_SIF0857	199	Portugal	Europe	2010	no	Pallidum	SS14	SS14 Omega	A (sensitive)	A (sensitive)	7	1	9	4
NZ_CP016048_TPA_PT_SIF0877_3	249	Portugal	Europe	2010	no	Pallidum	SS14	SS14 Omega	G (resistant)	A (sensitive)	1	3	1	1
NZ_CP016049_TPA_PT_SIF0908	196	Portugal	Europe	2010	no	Pallidum	SS14	SS14 Omega	G (resistant)	A (sensitive)	7	1	9	4
NZ_CP016050_TPA_PT_SIF0954	238	Portugal	Europe	2010	no	Pallidum	SS14	SS14 Omega	G (resistant)	A (sensitive)	1	3	1	1
NZ_CP016051_TPA_PT_SIF1002	200	Portugal	Europe	2011	no	Pallidum	SS14	SS14 Omega	G (resistant)	A (sensitive)	7	1	9	4
NZ_CP016052_TPA_PT_SIF1020	190	Portugal	Europe	2011	no	Pallidum	SS14	SS14 Omega	G (resistant)	A (sensitive)	1	1	1	2
NZ_CP016053_TPA_PT_SIF1063	188	Portugal	Europe	2013	no	Pallidum	SS14	SS14 Omega	A (sensitive)	A (sensitive)	1	1	1	2
NZ_CP016054_TPA_PT_SIF1127	235	Portugal	Europe	2013	no	Pallidum	SS14	SS14 Omega	G (resistant)	A (sensitive)	1	3	1	1
NZ_CP016055_TPA_PT_SIF1135	191	Portugal	Europe	2013	no	Pallidum	SS14	SS14 Omega	G (resistant)	A (sensitive)	1	1	1	2
NZ_CP016056_TPA_PT_SIF1140	204	Portugal	Europe	2013	no	Pallidum	SS14	SS14 Omega	A (sensitive)	A (sensitive)	1	3	1	1
NZ_CP016057_TPA_PT_SIF1142	247	Portugal	Europe	2013	no	Pallidum	SS14	SS14 Omega	G (resistant)	A (sensitive)	1	3	1	1
NZ_CP016058_TPA_PT_SIF1156	178	Portugal	Europe	2013	no	Pallidum	SS14	SS14 Omega	A (sensitive)	A (sensitive)	1	1	1	2
NZ_CP016059_TPA_PT_SIF1167	176	Portugal	Europe	2013	no	Pallidum	SS14	SS14 Omega	A (sensitive)	A (sensitive)	1	1	1	2
NZ_CP016060_TPA_PT_SIF1183	236	Portugal	Europe	2013	no	Pallidum	SS14	SS14 Omega	G (resistant)	A (sensitive)	1	1	1	2
NZ_CP016061_TPA_PT_SIF1196	197	Portugal	Europe	2013	no	Pallidum	SS14	SS14 Omega	G (resistant)	A (sensitive)	7	1	9	4
NZ_CP016062_TPA_PT_SIF1200	237	Portugal	Europe	2013	no	Pallidum	SS14	SS14 Omega	G (resistant)	A (sensitive)	1	3	1	1
NZ_CP016063_TPA_PT_SIF1142	198	Portugal	Europe	2014	no	Pallidum	SS14	SS14 Omega	G (resistant)	A (sensitive)	7	1	9	4
NZ_CP016064_TPA_PT_SIF1252	250	Portugal	Europe	2014	no	Pallidum	SS14	SS14 Omega	G (resistant)	A (sensitive)	1	3	1	1
NZ_CP016065_TPA_PT_SIF1261	246	Portugal	Europe	2014	no	Pallidum	SS14	SS14 Omega	G (resistant)	A (sensitive)	1	3	1	1
NZ_CP016066_TPA_PT_SIF1278	251	Portugal	Europe	2014	no	Pallidum	SS14	SS14 Omega	G (resistant)	A (sensitive)	1	3	1	1
NZ_CP016067_TPA_PT_SIF1280	240	Portugal	Europe	2014	no	Pallidum	SS14	SS14 Omega	G (resistant)	A (sensitive)	1	3	1	1
NZ_CP016068_TPA_PT_SIF1299	248	Portugal	Europe	2014	no	Pallidum	SS14	SS14 Omega	G (resistant)	A (sensitive)	1	3	1	1
NZ_CP016069_TPA_PT_SIF1348	234	Portugal	Europe	2014	no	Pallidum	SS14	SS14 Omega	G (resistant)	A (sensitive)	1	3	1	1
NZ_CP020365_TPE_Ghana051	12	Ghana	Africa	1988	no	Pertenue	non-TPA	TPE	A (sensitive)	A (sensitive)	NA	NA	NA	NA
NZ_CP024750_TPE_CDC1	13	Ghana	Africa	1980	no	Pertenue	non-TPA	TPE	A (sensitive)	A (sensitive)	NA	NA	NA	NA
NZ_CP032303_TEN_IraqB	2	Iraq	Asia	1951	no	Endemicum	non-TPA	TEN	A (sensitive)	A (sensitive)	NA	NA	NA	NA
NZ_CP034912_TPA_CW88	241	Czech Republic	Europe	2017	no	Pallidum	SS14	SS14 Omega	G (resistant)	A (sensitive)	1	3	1	1
NZ_CP034913_TPA_CW87	242	France	Europe	2016	no	Pallidum	SS14	SS14 Omega	G (resistant)	A (sensitive)	1	23	1	35
NZ_CP034914_TPA_CW86	15	France	Europe	2013	no	Pallidum	Nichols	Nichols E	A (sensitive)	A (sensitive)	9	20	3	31
NZ_CP034915_TPA_CW85	244	France	Europe	2016	no	Pallidum	SS14	SS14 Omega	G (resistant)	A (sensitive)	1	3	1	1
NZ_CP034916_TPA_CW84	245	France	Europe	2015	no	Pallidum	SS14	SS14 Omega	G (resistant)	A (sensitive)	1	3	1	1
NZ_CP034917_TPA_CW83	73	Cuba	Americas	2015	no	Pallidum	Nichols	Nichols A	A (sensitive)	A (sensitive)	9	24	8	38
NZ_CP034919_TPA_CW59	14	France	Europe	2012	no	Pallidum	Nichols	Nichols E	A (sensitive)	A (sensitive)	9	7	3	26
NZ_CP034920_TPA_CW56	243	Cuba	Americas	2013	no	Pallidum	SS14	SS14 Omega	G (resistant)	A (sensitive)	1	3	1	1
NZ_CP034921_TPA_CW30	203	Czech Republic	Europe	2014	no	Pallidum	SS14	SS14 Omega	A (sensitive)	A (sensitive)	1	3	1	1
NZ_CP035104_TPA_Grady	202	USA	Americas	1980	no	Pallidum	SS14	SS14 Omega	A (sensitive)	A (sensitive)	1	1	1	2
NZ_CP045004_TPA_UW148B2	233	USA	Americas	2009	no	Pallidum	SS14	SS14 Omega	G (resistant)	A (sensitive)	1	3	1	1
NZ_CP045005_TPA_UW148B	193	USA	Americas	2003	no	Pallidum	SS14	SS14 Omega	G (resistant)	A (sensitive)	22	1	1	NovelM
Peru213041xe	126	Peru	Americas	2018	yes	Pallidum	SS14	SS14 Omega - East Asia	A (sensitive)	A (sensitive)	1	Indeterminate	8	Indeterminate
Peru213161xe	180	Peru	Americas	2018	yes	Pallidum	SS14	SS14 Omega	A (sensitive)	A (sensitive)	1	1	1	2
Peru214361x	194	Peru	Americas	2018	yes	Pallidum	SS14	SS14 Omega	G (resistant)	A (sensitive)	1	1	1	2
Peru214601x	212	Peru	Americas	2018	yes	Pallidum	SS14	SS14 Omega	G (resistant)	A (sensitive)	1	3	1	1
PeruB20010x	211	Peru	Americas	2019	no	Pallidum	SS14	SS14 Omega	G (resistant)	A (sensitive)	1	3	1	1
PeruC10010x	222	Peru	Americas	2019	no	Pallidum	SS14	SS14 Omega	G (resistant)	A (sensitive)	1	NovelF	1	NovelC
PeruC10050xe	195	Peru	Americas	2019	no	Pallidum	SS14	SS14 Omega	G (resistant)	A (sensitive)	Indeterminate	1	1	Indeterminate
PeruC40020xe	214	Peru	Americas	2019	no	Pallidum	SS14	SS14 Omega	G (resistant)	A (sensitive)	6	3	1	13
PeruC40040x	209	Peru	Americas	2019	no	Pallidum	SS14	SS14 Omega	G (resistant)	A (sensitive)	1	3	1	1
Tube7Lihire	9	Papua New Guinea	Australia & Pacific Islands	2015	yes	Pertenue	non-TPA	TPE	A (sensitive)	A (sensitive)	NA	NA	NA	NA
UAB12xi	40	Madagascar	Africa	2000	yes	Pallidum	Nichols	Nichols B	A (sensitive)	A (sensitive)	NovelB	2	3	NovelO
UAB160xe	71	Madagascar	Africa	2001	yes	Pallidum	Nichols	Nichols A	A (sensitive)	A (sensitive)	9	2	10	NovelG
UAB162xi	36	Madagascar	Africa	2002	yes	Pallidum	Nichols	Nichols B	A (sensitive)	A (sensitive)	NovelB	2	3	NovelO
UAB164xei	74	Madagascar	Africa	2002	yes	Pallidum	Nichols	Nichols A	A (sensitive)	A (sensitive)	NovelC	24	10	NovelT
UAB165xi	83	Madagascar	Africa	2002	yes	Pallidum	Nichols	Nichols A	A (sensitive)	A (sensitive)	9	24	10	NovelI
UAB166xe	66	Madagascar	Africa	2002	yes	Pallidum	Nichols	Nichols A	A (sensitive)	A (sensitive)	9	2	10	NovelG
UAB167xei	51	Madagascar	Africa	2002	yes	Pallidum	Nichols	Nichols B	A (sensitive)	A (sensitive)	NovelD	2	10	NovelV
UAB16xi	80	Madagascar	Africa	2000	yes	Pallidum	Nichols	Nichols A	A (sensitive)	A (sensitive)	9	24	10	NovelI
UAB178ei	106	Madagascar	Africa	2002	yes	Pallidum	Nichols	Nichols A	A (sensitive)	A (sensitive)	NovelC	24	Indeterminate	Indeterminate
UAB17x	68	Madagascar	Africa	2000	yes	Pallidum	Nichols	Nichols A	A (sensitive)	A (sensitive)	9	2	10	NovelG
UAB191xei	107	Madagascar	Africa	2002	yes	Pallidum	Nichols	Nichols A	A (sensitive)	A (sensitive)	9	24	10	NovelI
UAB193i	57	Madagascar	Africa	2002	yes	Pallidum	Nichols	Nichols B	A (sensitive)	A (sensitive)	NovelB	2	10	NovelP
UAB194xi	43	Madagascar	Africa	2002	yes	Pallidum	Nichols	Nichols B	A (sensitive)	A (sensitive)	NovelB	2	3	NovelO
UAB195xi	47	Madagascar	Africa	2002	yes	Pallidum	Nichols	Nichols B	A (sensitive)	A (sensitive)	NovelB	2	10	NovelP
UAB197i	48	Madagascar	Africa	2002	yes	Pallidum	Nichols	Nichols B	A (sensitive)	A (sensitive)	NovelB	2	10	NovelP
UAB202xi	50	Madagascar	Africa	2002	yes	Pallidum	Nichols	Nichols B	A (sensitive)	A (sensitive)	NovelB	2	10	NovelP
UAB203i	46	Madagascar	Africa	2002	yes	Pallidum	Nichols	Nichols B	A (sensitive)	A (sensitive)	NovelB	2	10	NovelP
UAB204xe	69	Madagascar	Africa	2002	yes	Pallidum	Nichols	Nichols A	A (sensitive)	A (sensitive)	9	2	10	NovelG
UAB211i	63	Madagascar	Africa	2002	yes	Pallidum	Nichols	Nichols A	A (sensitive)	A (sensitive)	9	14	10	NovelH
UAB216i	75	Madagascar	Africa	2003	yes	Pallidum	Nichols	Nichols A	A (sensitive)	A (sensitive)	9	24	10	NovelI
UAB218i	76	Madagascar	Africa	2003	yes	Pallidum	Nichols	Nichols A	A (sensitive)	A (sensitive)	9	24	10	NovelI
UAB229xe	65	Madagascar	Africa	2003	yes	Pallidum	Nichols	Nichols A	A (sensitive)	A (sensitive)	9	2	10	NovelG
UAB231i	38	Madagascar	Africa	2003	yes	Pallidum	Nichols	Nichols B	A (sensitive)	A (sensitive)	NovelB	2	3	NovelO
UAB236i	49	Madagascar	Africa	2003	yes	Pallidum	Nichols	Nichols B	A (sensitive)	A (sensitive)	NovelB	2	10	NovelP
UAB237	72	Madagascar	Africa	2003	yes	Pallidum	Nichols	Nichols A	A (sensitive)	A (sensitive)	NovelC	2	10	NovelR
UAB263xi	108	Madagascar	Africa	2003	yes	Pallidum	Nichols	Nichols A	A (sensitive)	A (sensitive)	9	24	10	NovelI
UAB266i	97	Madagascar	Africa	2003	yes	Pallidum	Nichols	Nichols A	A (sensitive)	A (sensitive)	9	24	10	NovelI
UAB267i	99	Madagascar	Africa	2003	yes	Pallidum	Nichols	Nichols A	A (sensitive)	A (sensitive)	9	24	10	NovelI
UAB268xi	104	Madagascar	Africa	2003	yes	Pallidum	Nichols	Nichols A	A (sensitive)	A (sensitive)	9	24	10	NovelI
UAB275i	98	Madagascar	Africa	2003	yes	Pallidum	Nichols	Nichols A	A (sensitive)	A (sensitive)	9	24	10	NovelI
UAB276i	100	Madagascar	Africa	2003	yes	Pallidum	Nichols	Nichols A	A (sensitive)	G (resistant)	9	24	10	NovelI
UAB278i	101	Madagascar	Africa	2003	yes	Pallidum	Nichols	Nichols A	A (sensitive)	A (sensitive)	9	24	10	NovelI
UAB28xi	90	Madagascar	Africa	2000	yes	Pallidum	Nichols	Nichols A	A (sensitive)	A (sensitive)	9	NovelA	10	NovelJ
UAB38xi	61	Madagascar	Africa	2000	yes	Pallidum	Nichols	Nichols A	A (sensitive)	A (sensitive)	9	2	10	NovelG
UAB40xi	59	Madagascar	Africa	2000	yes	Pallidum	Nichols	Nichols B	A (sensitive)	A (sensitive)	NovelB	NovelE	10	NovelQ
UAB44xi	56	Madagascar	Africa	2000	yes	Pallidum	Nichols	Nichols B	A (sensitive)	A (sensitive)	NovelB	2	10	NovelP
UAB46xei	30	Madagascar	Africa	2000	yes	Pallidum	Nichols	Nichols B	A (sensitive)	A (sensitive)	NovelD	2	Indeterminate	Indeterminate
UAB49xi	33	Madagascar	Africa	2000	yes	Pallidum	Nichols	Nichols B	A (sensitive)	A (sensitive)	NovelD	2	10	NovelV
UAB501	94	Madagascar	Africa	2003	yes	Pallidum	Nichols	Nichols A	A (sensitive)	A (sensitive)	9	NovelG	10	NovelL
UAB503i	109	Madagascar	Africa	2006	yes	Pallidum	Nichols	Nichols A	A (sensitive)	A (sensitive)	9	24	10	NovelI
UAB504xi	112	Madagascar	Africa	2006	yes	Pallidum	Nichols	Nichols A	A (sensitive)	A (sensitive)	9	24	10	NovelI
UAB505ei	102	Madagascar	Africa	2006	yes	Pallidum	Nichols	Nichols A	A (sensitive)	A (sensitive)	9	24	10	NovelI
UAB507ei	113	Madagascar	Africa	2006	yes	Pallidum	Nichols	Nichols A	A (sensitive)	A (sensitive)	9	24	10	NovelI
UAB508	95	Madagascar	Africa	2006	yes	Pallidum	Nichols	Nichols A	A (sensitive)	A (sensitive)	9	NovelG	10	NovelL
UAB509ei	52	Madagascar	Africa	2006	yes	Pallidum	Nichols	Nichols B	A (sensitive)	A (sensitive)	NovelB	2	10	NovelP
UAB510i	88	Madagascar	Africa	2006	yes	Pallidum	Nichols	Nichols A	A (sensitive)	A (sensitive)	9	24	10	NovelI
UAB511xi	62	Madagascar	Africa	2006	yes	Pallidum	Nichols	Nichols A	A (sensitive)	A (sensitive)	NovelF	2	10	NovelZ
UAB512x	31	Madagascar	Africa	2006	yes	Pallidum	Nichols	Nichols B	A (sensitive)	A (sensitive)	NovelB	2	10	NovelP
UAB515xi	114	Madagascar	Africa	2006	yes	Pallidum	Nichols	Nichols A	A (sensitive)	A (sensitive)	9	24	10	NovelI
UAB516xi	77	Madagascar	Africa	2006	yes	Pallidum	Nichols	Nichols A	A (sensitive)	A (sensitive)	9	24	10	NovelI
UAB521xi	78	Madagascar	Africa	2006	yes	Pallidum	Nichols	Nichols A	A (sensitive)	A (sensitive)	9	24	10	NovelI
UAB522x	135	Madagascar	Africa	2006	yes	Pallidum	SS14	SS14 Omega - East Asia	G (resistant)	A (sensitive)	NovelE	1	8	NovelY
UAB523x	105	Madagascar	Africa	2006	yes	Pallidum	Nichols	Nichols A	A (sensitive)	A (sensitive)	Indeterminate	24	10	Indeterminate
UAB525xe	111	Madagascar	Africa	2006	yes	Pallidum	Nichols	Nichols A	A (sensitive)	A (sensitive)	9	Indeterminate	10	Indeterminate
UAB526xi	89	Madagascar	Africa	2006	yes	Pallidum	Nichols	Nichols A	A (sensitive)	A (sensitive)	NovelC	24	10	NovelT
UAB528ei	53	Madagascar	Africa	2006	yes	Pallidum	Nichols	Nichols B	A (sensitive)	A (sensitive)	NovelA	2	10	NovelN
UAB529i	58	Madagascar	Africa	2006	yes	Pallidum	Nichols	Nichols B	A (sensitive)	A (sensitive)	NovelB	NovelE	10	NovelQ
UAB52xi	91	Madagascar	Africa	2001	yes	Pallidum	Nichols	Nichols A	A (sensitive)	A (sensitive)	Indeterminate	NovelA	10	Indeterminate
UAB530i	37	Madagascar	Africa	2006	yes	Pallidum	Nichols	Nichols B	A (sensitive)	A (sensitive)	NovelB	2	3	NovelO
UAB531i	87	Madagascar	Africa	2006	yes	Pallidum	Nichols	Nichols A	A (sensitive)	A (sensitive)	NovelC	24	10	NovelT
UAB532xi	45	Madagascar	Africa	2006	yes	Pallidum	Nichols	Nichols B	A (sensitive)	A (sensitive)	NovelB	2	10	NovelP
UAB533i	110	Madagascar	Africa	2006	yes	Pallidum	Nichols	Nichols A	A (sensitive)	A (sensitive)	9	24	10	NovelI
UAB534xi	103	Madagascar	Africa	2006	yes	Pallidum	Nichols	Nichols A	A (sensitive)	A (sensitive)	9	24	10	NovelI
UAB535i	54	Madagascar	Africa	2006	yes	Pallidum	Nichols	Nichols B	A (sensitive)	A (sensitive)	NovelB	2	10	NovelP
UAB538xi	55	Madagascar	Africa	2007	yes	Pallidum	Nichols	Nichols B	A (sensitive)	A (sensitive)	NovelB	2	10	NovelP
UAB545ei	82	Madagascar	Africa	2006	yes	Pallidum	Nichols	Nichols A	A (sensitive)	A (sensitive)	9	24	10	NovelI
UAB546i	44	Madagascar	Africa	2007	yes	Pallidum	Nichols	Nichols B	A (sensitive)	A (sensitive)	NovelB	2	3	NovelO
UAB547xei	35	Madagascar	Africa	2007	yes	Pallidum	Nichols	Nichols B	A (sensitive)	A (sensitive)	NovelD	2	3	NovelU
UAB549xe	39	Madagascar	Africa	2007	yes	Pallidum	Nichols	Nichols B	A (sensitive)	A (sensitive)	NovelB	2	3	NovelO
UAB54xi	42	Madagascar	Africa	2001	yes	Pallidum	Nichols	Nichols B	A (sensitive)	A (sensitive)	NovelB	2	3	NovelO
UAB551xi	84	Madagascar	Africa	2007	yes	Pallidum	Nichols	Nichols A	A (sensitive)	A (sensitive)	9	24	10	NovelI
UAB552x	70	Madagascar	Africa	2007	yes	Pallidum	Nichols	Nichols A	A (sensitive)	A (sensitive)	Indeterminate	2	10	Indeterminate
UAB553xei	85	Madagascar	Africa	2007	yes	Pallidum	Nichols	Nichols A	A (sensitive)	A (sensitive)	Indeterminate	24	10	Indeterminate
UAB554xi	64	Madagascar	Africa	2007	yes	Pallidum	Nichols	Nichols A	A (sensitive)	A (sensitive)	Indeterminate	14	10	Indeterminate
UAB60i	96	Madagascar	Africa	2001	yes	Pallidum	Nichols	Nichols A	A (sensitive)	A (sensitive)	9	24	10	NovelI
UAB61xei	93	Madagascar	Africa	2001	yes	Pallidum	Nichols	Nichols A	A (sensitive)	A (sensitive)	Indeterminate	Indeterminate	10	Indeterminate
UAB62i	86	Madagascar	Africa	2001	yes	Pallidum	Nichols	Nichols A	A (sensitive)	A (sensitive)	9	24	10	NovelI
UAB67xi	41	Madagascar	Africa	2001	yes	Pallidum	Nichols	Nichols B	A (sensitive)	A (sensitive)	NovelB	2	3	NovelO
UAB69i	92	Madagascar	Africa	2001	yes	Pallidum	Nichols	Nichols A	A (sensitive)	A (sensitive)	9	NovelA	10	NovelJ
UAB6xi	81	Madagascar	Africa	2001	yes	Pallidum	Nichols	Nichols A	A (sensitive)	A (sensitive)	9	24	10	NovelI
UAB71i	79	Madagascar	Africa	2001	yes	Pallidum	Nichols	Nichols A	A (sensitive)	A (sensitive)	9	24	10	NovelI
UAB75	67	Madagascar	Africa	2001	yes	Pallidum	Nichols	Nichols A	A (sensitive)	A (sensitive)	9	2	10	NovelG
UAB76xei	60	Madagascar	Africa	2001	yes	Pallidum	Nichols	Nichols B	A (sensitive)	A (sensitive)	NovelD	NovelE	10	NovelX
UAB81xi	32	Madagascar	Africa	2001	yes	Pallidum	Nichols	Nichols B	A (sensitive)	A (sensitive)	NovelB	2	10	NovelP
UAB89xi	34	Madagascar	Africa	2001	yes	Pallidum	Nichols	Nichols B	A (sensitive)	A (sensitive)	NovelB	2	10	NovelP

## Sheet: tp0136 MLST
Contig	Match	Locus	Allele	Differences
China11	exact	TP0136	1
China23	exact	TP0136	1
China30	exact	TP0136	1
China31	exact	TP0136	1
China42	exact	TP0136	1
China44	exact	TP0136	1
China47	exact	TP0136	1
China48	exact	TP0136	1
CP010558_TPA_ChicagoPop	partial	TP0136	10	93 differences found. 89G -> missing; 90C -> missing; 91T -> missing; 92C -> missing; 93G -> missing; 94T -> missing; 95G -> missing; 96C -> missing; 97C -> missing; 98G -> missing; 99G -> missing; 100G -> missing; 101A -> missing; 102G -> missing; 103G -> missing; 104C -> missing; 105A -> missing; 106C -> missing; 107G -> missing; 108G -> missing; 109G -> missing; 110G -> missing; 111A -> missin…
CP010560_TPA_NicholsHouE	exact	TP0136	10
CP010561_TPA_NicholsHouJ	partial	TP0136	10	93 differences found. 89G -> missing; 90C -> missing; 91T -> missing; 92C -> missing; 93G -> missing; 94T -> missing; 95G -> missing; 96C -> missing; 97C -> missing; 98G -> missing; 99G -> missing; 100G -> missing; 101A -> missing; 102G -> missing; 103G -> missing; 104C -> missing; 105A -> missing; 106C -> missing; 107G -> missing; 108G -> missing; 109G -> missing; 110G -> missing; 111A -> missin…
Dublin21Be	exact	TP0136	1
Dublin24B	exact	TP0136	1
Dublin37B	exact	TP0136	1
Dublin41B	exact	TP0136	1
Dublin46B	exact	TP0136	19
Dublin50B	exact	TP0136	1
Dublin52B	exact	TP0136	1
Dublin54B	exact	TP0136	1
Dublin55B	exact	TP0136	1
Dublin57B	exact	TP0136	6
Dublin58B	exact	TP0136	1
Italy17LGMi	exact	TP0136	3
Italy7CGx	exact	TP0136	1
Italy8PLe	exact	TP0136	1
ItalyAS14	exact	TP0136	9
ItalyAS15	exact	TP0136	1
ItalyAS23	exact	TP0136	1
ItalyGE4b	exact	TP0136	1
ItalyGE5a	exact	TP0136	1
ItalyGE5b	partial	TP0136	1	(ambiguities)
ItalyGE6	exact	TP0136	1
Japan287e	exact	TP0136	1
Japan288	exact	TP0136	1
Japan290	exact	TP0136	1
Japan291x	exact	TP0136	1
Japan294x	exact	TP0136	1
Japan295x	exact	TP0136	1
Japan298x	exact	TP0136	1
Japan300	exact	TP0136	1
Japan301	exact	TP0136	1
Japan302x	exact	TP0136	1
Japan303	exact	TP0136	9
Japan305	exact	TP0136	1
Japan306	exact	TP0136	1
Japan307	exact	TP0136	1
Japan308	exact	TP0136	1
Japan309x	exact	TP0136	1
Japan311	exact	TP0136	1
Japan312xe	exact	TP0136	1
Japan313x	exact	TP0136	1
Japan314	exact	TP0136	1
Japan316x	exact	TP0136	1
Japan317xi	exact	TP0136	3
Japan318	exact	TP0136	1
Japan319	exact	TP0136	1
Japan320e	partial	TP0136	17	There are insertions/deletions between these sequences. Try single sequence query to get more details.
Japan322e	partial	TP0136	17	There are insertions/deletions between these sequences. Try single sequence query to get more details.
Japan323x	exact	TP0136	1
Japan324x	exact	TP0136	6
Japan325xe	exact	TP0136	1
Japan326e	partial	TP0136	17	There are insertions/deletions between these sequences. Try single sequence query to get more details.
Japan328x	exact	TP0136	1
Japan329	exact	TP0136	1
Japan331	exact	TP0136	1
Japan332	exact	TP0136	1
Japan337	exact	TP0136	1
Japan338xei	exact	TP0136	3
Japan339	exact	TP0136	1
Japan342e	exact	TP0136	1
Japan343	exact	TP0136	1
Japan344e	exact	TP0136	1
Japan345	exact	TP0136	1
Japan346e	partial	TP0136	17	There are insertions/deletions between these sequences. Try single sequence query to get more details.
Japan348	exact	TP0136	1
Japan349	exact	TP0136	1
Japan351	exact	TP0136	1
Japan352xe	exact	TP0136	1
Japan354x	exact	TP0136	1
Japan355	exact	TP0136	1
Japan356	exact	TP0136	1
Japan357	exact	TP0136	1
Japan358	exact	TP0136	1
Japan360x	exact	TP0136	1
Japan361	exact	TP0136	1
Japan362x	exact	TP0136	1
Japan364	exact	TP0136	1
Japan365x	exact	TP0136	1
Japan368i	exact	TP0136	3
MD06B	exact	TP0136	1
MD09B	exact	TP0136	1
MD16x	exact	TP0136	1
MD18Be	exact	TP0136	1
MD20B	exact	TP0136	1
MD22xe	exact	TP0136	6
MD24xe	exact	TP0136	1
MD25x	exact	TP0136	1
MD26x	exact	TP0136	1
MD507x	exact	TP0136	1
MD51x	exact	TP0136	1
MD521B	exact	TP0136	1
MD530xe	exact	TP0136	1
MD536x	exact	TP0136	1
MD57x	exact	TP0136	1
NC_016842_TPE_SamoaD	partial	TP0136	7	There are insertions/deletions between these sequences. Try single sequence query to get more details.
NC_016843_TPE_Gauthier	partial	TP0136	7	There are insertions/deletions between these sequences. Try single sequence query to get more details.
NC_016844_TPA_DAL1	exact	TP0136	11
NC_016848_TPE_CDC2	partial	TP0136	7	There are insertions/deletions between these sequences. Try single sequence query to get more details.
NC_017268_TPA_Chicago	exact	TP0136	10
NC_018722_TPA_MexicoA	exact	TP0136	1
NC_021179_TP_FB	partial	TP0136	7	There are insertions/deletions between these sequences. Try single sequence query to get more details.
NC_021490_TPA_Nichols	exact	TP0136	10
NC_021508_TPA_SS14	exact	TP0136	1
NZ_CP007548_TEN_BosniaA	partial	TP0136	20	There are insertions/deletions between these sequences. Try single sequence query to get more details.
NZ_CP010422_TPA_SeaNich	exact	TP0136	11
NZ_CP010559_TPA_CDCA	partial	TP0136	10	93 differences found. 89G -> missing; 90C -> missing; 91T -> missing; 92C -> missing; 93G -> missing; 94T -> missing; 95G -> missing; 96C -> missing; 97C -> missing; 98G -> missing; 99G -> missing; 100G -> missing; 101A -> missing; 102G -> missing; 103G -> missing; 104C -> missing; 105A -> missing; 106C -> missing; 107G -> missing; 108G -> missing; 109G -> missing; 110G -> missing; 111A -> missin…
NZ_CP016045_TPA_PT_SIF0697	exact	TP0136	1
NZ_CP016046_TPA_PT_SIF0751	exact	TP0136	1
NZ_CP016047_TPA_PT_SIF0857	exact	TP0136	7
NZ_CP016048_TPA_PT_SIF0877_3	exact	TP0136	1
NZ_CP016049_TPA_PT_SIF0908	exact	TP0136	7
NZ_CP016050_TPA_PT_SIF0954	exact	TP0136	1
NZ_CP016051_TPA_PT_SIF1002	exact	TP0136	7
NZ_CP016052_TPA_PT_SIF1020	exact	TP0136	1
NZ_CP016053_TPA_PT_SIF1063	exact	TP0136	1
NZ_CP016054_TPA_PT_SIF1127	exact	TP0136	1
NZ_CP016055_TPA_PT_SIF1135	exact	TP0136	1
NZ_CP016056_TPA_PT_SIF1140	exact	TP0136	1
NZ_CP016057_TPA_PT_SIF1142	exact	TP0136	1
NZ_CP016058_TPA_PT_SIF1156	exact	TP0136	1
NZ_CP016059_TPA_PT_SIF1167	exact	TP0136	1
NZ_CP016060_TPA_PT_SIF1183	exact	TP0136	1
NZ_CP016061_TPA_PT_SIF1196	exact	TP0136	7
NZ_CP016062_TPA_PT_SIF1200	exact	TP0136	1
NZ_CP016063_TPA_PT_SIF1142	exact	TP0136	7
NZ_CP016064_TPA_PT_SIF1252	exact	TP0136	1
NZ_CP016065_TPA_PT_SIF1261	exact	TP0136	1
NZ_CP016066_TPA_PT_SIF1278	exact	TP0136	1
NZ_CP016067_TPA_PT_SIF1280	exact	TP0136	1
NZ_CP016068_TPA_PT_SIF1299	exact	TP0136	1
NZ_CP016069_TPA_PT_SIF1348	exact	TP0136	1
NZ_CP020365_TPE_Ghana051	partial	TP0136	7	There are insertions/deletions between these sequences. Try single sequence query to get more details.
NZ_CP024750_TPE_CDC1	partial	TP0136	7	There are insertions/deletions between these sequences. Try single sequence query to get more details.
NZ_CP032303_TEN_IraqB	partial	TP0136	20	There are insertions/deletions between these sequences. Try single sequence query to get more details.
NZ_CP034912_TPA_CW88	exact	TP0136	1
NZ_CP034913_TPA_CW87	exact	TP0136	1
NZ_CP034914_TPA_CW86	exact	TP0136	9
NZ_CP034915_TPA_CW85	exact	TP0136	1
NZ_CP034916_TPA_CW84	exact	TP0136	1
NZ_CP034917_TPA_CW83	exact	TP0136	9
NZ_CP034919_TPA_CW59	exact	TP0136	9
NZ_CP034920_TPA_CW56	exact	TP0136	1
NZ_CP034921_TPA_CW30	exact	TP0136	1
NZ_CP035104_TPA_Grady	exact	TP0136	1
NZ_CP045004_TPA_UW148B2	exact	TP0136	1
NZ_CP045005_TPA_UW148B	exact	TP0136	22
Peru213041xe	exact	TP0136	1
Peru213161xe	exact	TP0136	1
Peru214361x	exact	TP0136	1
Peru214601x	exact	TP0136	1
PeruB20010x	exact	TP0136	1
PeruC10010x	exact	TP0136	1
PeruC10050xe	partial	TP0136	1	20 differences found. 527A -> 527N; 528C -> 528N; 529T -> 529N; 540G -> 540N; 541A -> 541N; 542A -> 542N; 543T -> 543N; 544G -> 544N; 545C -> 545N; 546C -> 546N; 547G -> 547N; 548C -> 548N; 549T -> 549N; 550T -> 550N; 551C -> 551N; 552C -> 552N; 553T -> 553N; 554C -> 554N; 555C -> 555N; 556G -> 556N
PeruC40020xe	exact	TP0136	6
PeruC40040x	exact	TP0136	1
Tube7Lihire	partial	TP0136	22	24 differences found. 676C -> missing; 677A -> missing; 678C -> missing; 679A -> missing; 686T -> 682A; 691A -> 687G; 693A -> 689T; 706C -> 702G; 710A -> 706C; 712T -> 708G; 714G -> 710A; 724G -> 720A; 727A -> 723G; 743A -> 739C; 749A -> 745G; 753G -> 749A; 770A -> 766G; 771T -> 767A; 808C -> 804A; 809C -> 805G; 843G -> 839A; 921A -> 917G; 923G -> 919A; 927T -> 923G
UAB12xi	partial	TP0136	20	1 difference found. 461T -> 464C
UAB160xe	exact	TP0136	9
UAB162xi	partial	TP0136	20	1 difference found. 461T -> 464C
UAB164xei	partial	TP0136	9	93 differences found. 89G -> missing; 90C -> missing; 91T -> missing; 92C -> missing; 93G -> missing; 94T -> missing; 95G -> missing; 96C -> missing; 97C -> missing; 98G -> missing; 99G -> missing; 100G -> missing; 101A -> missing; 102G -> missing; 103G -> missing; 104C -> missing; 105A -> missing; 106C -> missing; 107G -> missing; 108G -> missing; 109G -> missing; 110G -> missing; 111A -> missin…
UAB165xi	exact	TP0136	9
UAB166xe	exact	TP0136	9
UAB167xei	partial	TP0136	20	94 differences found. 89G -> missing; 90C -> missing; 91T -> missing; 92C -> missing; 93G -> missing; 94T -> missing; 95G -> missing; 96C -> missing; 97C -> missing; 98G -> missing; 99G -> missing; 100G -> missing; 101A -> missing; 102G -> missing; 103G -> missing; 104C -> missing; 105A -> missing; 106C -> missing; 107G -> missing; 108G -> missing; 109G -> missing; 110G -> missing; 111A -> missin…
UAB16xi	exact	TP0136	9
UAB178ei	partial	TP0136	9	93 differences found. 89G -> missing; 90C -> missing; 91T -> missing; 92C -> missing; 93G -> missing; 94T -> missing; 95G -> missing; 96C -> missing; 97C -> missing; 98G -> missing; 99G -> missing; 100G -> missing; 101A -> missing; 102G -> missing; 103G -> missing; 104C -> missing; 105A -> missing; 106C -> missing; 107G -> missing; 108G -> missing; 109G -> missing; 110G -> missing; 111A -> missin…
UAB17x	exact	TP0136	9
UAB191xei	exact	TP0136	9
UAB193i	partial	TP0136	20	1 difference found. 461T -> 464C
UAB194xi	partial	TP0136	20	1 difference found. 461T -> 464C
UAB195xi	partial	TP0136	20	1 difference found. 461T -> 464C
UAB197i	partial	TP0136	20	1 difference found. 461T -> 464C
UAB202xi	partial	TP0136	20	1 difference found. 461T -> 464C
UAB203i	partial	TP0136	20	1 difference found. 461T -> 464C
UAB204xe	exact	TP0136	9
UAB211i	exact	TP0136	9
UAB216i	exact	TP0136	9
UAB218i	exact	TP0136	9
UAB229xe	exact	TP0136	9
UAB231i	partial	TP0136	20	1 difference found. 461T -> 464C
UAB236i	partial	TP0136	20	1 difference found. 461T -> 464C
UAB237	partial	TP0136	9	93 differences found. 89G -> missing; 90C -> missing; 91T -> missing; 92C -> missing; 93G -> missing; 94T -> missing; 95G -> missing; 96C -> missing; 97C -> missing; 98G -> missing; 99G -> missing; 100G -> missing; 101A -> missing; 102G -> missing; 103G -> missing; 104C -> missing; 105A -> missing; 106C -> missing; 107G -> missing; 108G -> missing; 109G -> missing; 110G -> missing; 111A -> missin…
UAB263xi	exact	TP0136	9
UAB266i	exact	TP0136	9
UAB267i	exact	TP0136	9
UAB268xi	exact	TP0136	9
UAB275i	exact	TP0136	9
UAB276i	exact	TP0136	9
UAB278i	exact	TP0136	9
UAB28xi	exact	TP0136	9
UAB38xi	exact	TP0136	9
UAB40xi	partial	TP0136	20	1 difference found. 461T -> 464C
UAB44xi	partial	TP0136	20	1 difference found. 461T -> 464C
UAB46xei	partial	TP0136	20	94 differences found. 89G -> missing; 90C -> missing; 91T -> missing; 92C -> missing; 93G -> missing; 94T -> missing; 95G -> missing; 96C -> missing; 97C -> missing; 98G -> missing; 99G -> missing; 100G -> missing; 101A -> missing; 102G -> missing; 103G -> missing; 104C -> missing; 105A -> missing; 106C -> missing; 107G -> missing; 108G -> missing; 109G -> missing; 110G -> missing; 111A -> missin…
UAB49xi	partial	TP0136	20	There are insertions/deletions between these sequences. Try single sequence query to get more details.
UAB501	exact	TP0136	9
UAB503i	exact	TP0136	9
UAB504xi	exact	TP0136	9
UAB505ei	exact	TP0136	9
UAB507ei	exact	TP0136	9
UAB508	exact	TP0136	9
UAB509ei	partial	TP0136	20	1 difference found. 461T -> 464C
UAB510i	exact	TP0136	9
UAB511xi	partial	TP0136	9	There are insertions/deletions between these sequences. Try single sequence query to get more details.
UAB512x	partial	TP0136	20	1 difference found. 461T -> 464C
UAB515xi	exact	TP0136	9
UAB516xi	exact	TP0136	9
UAB521xi	exact	TP0136	9
UAB522x	partial	TP0136	1	There are insertions/deletions between these sequences. Try single sequence query to get more details.
UAB523x	partial	TP0136	9	6 differences found. 525A -> 528N; 526A -> 529N; 654C -> 657A; 657C -> 660T; 659C -> 662G; 662T -> 665N
UAB525xe	exact	TP0136	9
UAB526xi	partial	TP0136	9	93 differences found. 89G -> missing; 90C -> missing; 91T -> missing; 92C -> missing; 93G -> missing; 94T -> missing; 95G -> missing; 96C -> missing; 97C -> missing; 98G -> missing; 99G -> missing; 100G -> missing; 101A -> missing; 102G -> missing; 103G -> missing; 104C -> missing; 105A -> missing; 106C -> missing; 107G -> missing; 108G -> missing; 109G -> missing; 110G -> missing; 111A -> missin…
UAB528ei	partial	TP0136	20	1 difference found. 461T -> 461C
UAB529i	partial	TP0136	20	1 difference found. 461T -> 464C
UAB52xi	partial	TP0136	9	7 differences found. 93C -> 96N; 119G -> 122N; 120G -> 123N; 121A -> 124N; 122A -> 125N; 123C -> 126N; 124T -> 127N
UAB530i	partial	TP0136	20	1 difference found. 461T -> 464C
UAB531i	partial	TP0136	9	93 differences found. 89G -> missing; 90C -> missing; 91T -> missing; 92C -> missing; 93G -> missing; 94T -> missing; 95G -> missing; 96C -> missing; 97C -> missing; 98G -> missing; 99G -> missing; 100G -> missing; 101A -> missing; 102G -> missing; 103G -> missing; 104C -> missing; 105A -> missing; 106C -> missing; 107G -> missing; 108G -> missing; 109G -> missing; 110G -> missing; 111A -> missin…
UAB532xi	partial	TP0136	20	1 difference found. 461T -> 464C
UAB533i	exact	TP0136	9
UAB534xi	exact	TP0136	9
UAB535i	partial	TP0136	20	1 difference found. 461T -> 464C
UAB538xi	partial	TP0136	20	1 difference found. 461T -> 464C
UAB545ei	exact	TP0136	9
UAB546i	partial	TP0136	20	1 difference found. 461T -> 464C
UAB547xei	partial	TP0136	20	94 differences found. 89G -> missing; 90C -> missing; 91T -> missing; 92C -> missing; 93G -> missing; 94T -> missing; 95G -> missing; 96C -> missing; 97C -> missing; 98G -> missing; 99G -> missing; 100G -> missing; 101A -> missing; 102G -> missing; 103G -> missing; 104C -> missing; 105A -> missing; 106C -> missing; 107G -> missing; 108G -> missing; 109G -> missing; 110G -> missing; 111A -> missin…
UAB549xe	partial	TP0136	20	1 difference found. 461T -> 464C
UAB54xi	partial	TP0136	20	1 difference found. 461T -> 464C
UAB551xi	exact	TP0136	9
UAB552x	partial	TP0136	9	3 differences found. 99G -> 102N; 100G -> 103N; 102A -> 105N
UAB553xei	partial	TP0136	9	0 differences found. Your query sequence only starts at position 221 of sequence.
UAB554xi	partial	TP0136	9	0 differences found. Your query sequence only starts at position 95 of sequence.
UAB60i	exact	TP0136	9
UAB61xei	partial	TP0136	9	3 differences found. 538A -> 541N; 541A -> 544N; 547G -> 550N
UAB62i	exact	TP0136	9
UAB67xi	partial	TP0136	20	1 difference found. 461T -> 464C
UAB69i	exact	TP0136	9
UAB6xi	exact	TP0136	9
UAB71i	exact	TP0136	9
UAB75	exact	TP0136	9
UAB76xei	partial	TP0136	20	94 differences found. 89G -> missing; 90C -> missing; 91T -> missing; 92C -> missing; 93G -> missing; 94T -> missing; 95G -> missing; 96C -> missing; 97C -> missing; 98G -> missing; 99G -> missing; 100G -> missing; 101A -> missing; 102G -> missing; 103G -> missing; 104C -> missing; 105A -> missing; 106C -> missing; 107G -> missing; 108G -> missing; 109G -> missing; 110G -> missing; 111A -> missin…
UAB81xi	partial	TP0136	20	1 difference found. 461T -> 464C
UAB89xi	partial	TP0136	20	1 difference found. 461T -> 464C

## Sheet: tp0548 MLST
Contig	Match	Locus	Allele	Differences
China11	exact	TP0548	1
China23	partial	TP0548	1	1 difference found. 362A -> 362G
China30	exact	TP0548	1
China31	exact	TP0548	1
China42	exact	TP0548	1
China44	exact	TP0548	1
China47	exact	TP0548	1
China48	exact	TP0548	1
CP010558_TPA_ChicagoPop	exact	TP0548	14
CP010560_TPA_NicholsHouE	exact	TP0548	14
CP010561_TPA_NicholsHouJ	exact	TP0548	14
Dublin21Be	exact	TP0548	3
Dublin24B	exact	TP0548	3
Dublin37B	exact	TP0548	3
Dublin41B	exact	TP0548	3
Dublin46B	exact	TP0548	3
Dublin50B	exact	TP0548	3
Dublin52B	exact	TP0548	3
Dublin54B	exact	TP0548	3
Dublin55B	exact	TP0548	3
Dublin57B	exact	TP0548	1
Dublin58B	exact	TP0548	3
Italy17LGMi	exact	TP0548	2
Italy7CGx	exact	TP0548	3
Italy8PLe	exact	TP0548	3
ItalyAS14	exact	TP0548	7
ItalyAS15	exact	TP0548	3
ItalyAS23	partial	TP0548	3	1 difference found. 371G -> 371A
ItalyGE4b	exact	TP0548	3
ItalyGE5a	partial	TP0548	3	1 difference found. 843C -> 843A
ItalyGE5b	partial	TP0548	3	1 difference found. 843C -> 843A
ItalyGE6	exact	TP0548	1
Japan287e	exact	TP0548	1
Japan288	exact	TP0548	1
Japan290	exact	TP0548	1
Japan291x	exact	TP0548	1
Japan294x	partial	TP0548	1	1 difference found. 362A -> 362G
Japan295x	exact	TP0548	1
Japan298x	exact	TP0548	1
Japan300	exact	TP0548	3
Japan301	exact	TP0548	1
Japan302x	exact	TP0548	1
Japan303	exact	TP0548	7
Japan305	exact	TP0548	1
Japan306	exact	TP0548	1
Japan307	exact	TP0548	3
Japan308	exact	TP0548	1
Japan309x	exact	TP0548	1
Japan311	exact	TP0548	1
Japan312xe	exact	TP0548	1
Japan313x	exact	TP0548	1
Japan314	exact	TP0548	3
Japan316x	exact	TP0548	1
Japan317xi	exact	TP0548	2
Japan318	exact	TP0548	1
Japan319	exact	TP0548	1
Japan320e	partial	TP0548	16	19 differences found. 356G -> 356A; 360G -> 360A; 632A -> 632G; 637C -> 637G; 638A -> 638G; 639G -> 639A; 641T -> 641A; 644C -> 644A; 653C -> 653T; 654A -> 654C; 659A -> 659G; 744G -> 744A; 749T -> 749C; 750C -> 750T; 790T -> 790A; 793G -> 793C; 824A -> 824G; 830G -> 830A; 831C -> 831A
Japan322e	partial	TP0548	16	19 differences found. 356G -> 356A; 360G -> 360A; 632A -> 632G; 637C -> 637G; 638A -> 638G; 639G -> 639A; 641T -> 641A; 644C -> 644A; 653C -> 653T; 654A -> 654C; 659A -> 659G; 744G -> 744A; 749T -> 749C; 750C -> 750T; 790T -> 790A; 793G -> 793C; 824A -> 824G; 830G -> 830A; 831C -> 831A
Japan323x	exact	TP0548	3
Japan324x	exact	TP0548	1
Japan325xe	exact	TP0548	1
Japan326e	partial	TP0548	16	19 differences found. 356G -> 356A; 360G -> 360A; 632A -> 632G; 637C -> 637G; 638A -> 638G; 639G -> 639A; 641T -> 641A; 644C -> 644A; 653C -> 653T; 654A -> 654C; 659A -> 659G; 744G -> 744A; 749T -> 749C; 750C -> 750T; 790T -> 790A; 793G -> 793C; 824A -> 824G; 830G -> 830A; 831C -> 831A
Japan328x	partial	TP0548	1	1 difference found. 843C -> 843A
Japan329	exact	TP0548	1
Japan331	exact	TP0548	3
Japan332	exact	TP0548	1
Japan337	exact	TP0548	1
Japan338xei	exact	TP0548	2
Japan339	exact	TP0548	1
Japan342e	exact	TP0548	1
Japan343	exact	TP0548	1
Japan344e	exact	TP0548	1
Japan345	exact	TP0548	1
Japan346e	partial	TP0548	16	19 differences found. 356G -> 356A; 360G -> 360A; 632A -> 632G; 637C -> 637G; 638A -> 638G; 639G -> 639A; 641T -> 641A; 644C -> 644A; 653C -> 653T; 654A -> 654C; 659A -> 659G; 744G -> 744A; 749T -> 749C; 750C -> 750T; 790T -> 790A; 793G -> 793C; 824A -> 824G; 830G -> 830A; 831C -> 831A
Japan348	exact	TP0548	1
Japan349	exact	TP0548	1
Japan351	exact	TP0548	1
Japan352xe	exact	TP0548	1
Japan354x	exact	TP0548	1
Japan355	exact	TP0548	1
Japan356	exact	TP0548	1
Japan357	exact	TP0548	1
Japan358	exact	TP0548	1
Japan360x	exact	TP0548	1
Japan361	exact	TP0548	1
Japan362x	exact	TP0548	1
Japan364	exact	TP0548	1
Japan365x	exact	TP0548	1
Japan368i	exact	TP0548	2
MD06B	exact	TP0548	54
MD09B	exact	TP0548	1
MD16x	exact	TP0548	3
MD18Be	partial	TP0548	48	15 differences found. 203G -> 203N; 204G -> 204N; 205G -> 205N; 206G -> 206N; 207A -> 207N; 208A -> 208N; 209G -> 209N; 210T -> 210N; 211T -> 211N; 212G -> 212N; 213C -> 213N; 214T -> 214N; 215C -> 215N; 216T -> 216N; 836G -> 836A
MD20B	exact	TP0548	1
MD22xe	exact	TP0548	1
MD24xe	exact	TP0548	1
MD25x	exact	TP0548	1
MD26x	exact	TP0548	1
MD507x	exact	TP0548	1
MD51x	exact	TP0548	1
MD521B	exact	TP0548	1
MD530xe	exact	TP0548	1
MD536x	exact	TP0548	1
MD57x	exact	TP0548	1
NC_016842_TPE_SamoaD	partial	TP0548	15	There are insertions/deletions between these sequences. Try single sequence query to get more details.
NC_016843_TPE_Gauthier	partial	TP0548	15	There are insertions/deletions between these sequences. Try single sequence query to get more details.
NC_016844_TPA_DAL1	exact	TP0548	14
NC_016848_TPE_CDC2	partial	TP0548	15	There are insertions/deletions between these sequences. Try single sequence query to get more details.
NC_017268_TPA_Chicago	exact	TP0548	14
NC_018722_TPA_MexicoA	exact	TP0548	13
NC_021179_TP_FB	partial	TP0548	15	56 differences found. 5A -> missing; 6G -> missing; 7G -> missing; 8C -> missing; 9G -> missing; 10G -> missing; 11C -> missing; 12A -> missing; 13G -> missing; 14T -> missing; 15G -> missing; 16G -> missing; 17C -> missing; 18C -> missing; 19A -> missing; 20C -> missing; 21A -> missing; 22G -> missing; 23C -> missing; 24C -> missing; 25G -> missing; 26C -> missing; 27A -> missing; 28G -> missing…
NC_021490_TPA_Nichols	exact	TP0548	14
NC_021508_TPA_SS14	exact	TP0548	1
NZ_CP007548_TEN_BosniaA	partial	TP0548	16	There are insertions/deletions between these sequences. Try single sequence query to get more details.
NZ_CP010422_TPA_SeaNich	exact	TP0548	14
NZ_CP010559_TPA_CDCA	exact	TP0548	14
NZ_CP016045_TPA_PT_SIF0697	exact	TP0548	1
NZ_CP016046_TPA_PT_SIF0751	exact	TP0548	3
NZ_CP016047_TPA_PT_SIF0857	exact	TP0548	1
NZ_CP016048_TPA_PT_SIF0877_3	exact	TP0548	3
NZ_CP016049_TPA_PT_SIF0908	exact	TP0548	1
NZ_CP016050_TPA_PT_SIF0954	exact	TP0548	3
NZ_CP016051_TPA_PT_SIF1002	exact	TP0548	1
NZ_CP016052_TPA_PT_SIF1020	exact	TP0548	1
NZ_CP016053_TPA_PT_SIF1063	exact	TP0548	1
NZ_CP016054_TPA_PT_SIF1127	exact	TP0548	3
NZ_CP016055_TPA_PT_SIF1135	exact	TP0548	1
NZ_CP016056_TPA_PT_SIF1140	exact	TP0548	3
NZ_CP016057_TPA_PT_SIF1142	exact	TP0548	3
NZ_CP016058_TPA_PT_SIF1156	exact	TP0548	1
NZ_CP016059_TPA_PT_SIF1167	exact	TP0548	1
NZ_CP016060_TPA_PT_SIF1183	exact	TP0548	1
NZ_CP016061_TPA_PT_SIF1196	exact	TP0548	1
NZ_CP016062_TPA_PT_SIF1200	exact	TP0548	3
NZ_CP016063_TPA_PT_SIF1142	exact	TP0548	1
NZ_CP016064_TPA_PT_SIF1252	exact	TP0548	3
NZ_CP016065_TPA_PT_SIF1261	exact	TP0548	3
NZ_CP016066_TPA_PT_SIF1278	exact	TP0548	3
NZ_CP016067_TPA_PT_SIF1280	exact	TP0548	3
NZ_CP016068_TPA_PT_SIF1299	exact	TP0548	3
NZ_CP016069_TPA_PT_SIF1348	exact	TP0548	3
NZ_CP020365_TPE_Ghana051	partial	TP0548	15	There are insertions/deletions between these sequences. Try single sequence query to get more details.
NZ_CP024750_TPE_CDC1	partial	TP0548	15	There are insertions/deletions between these sequences. Try single sequence query to get more details.
NZ_CP032303_TEN_IraqB	partial	TP0548	16	There are insertions/deletions between these sequences. Try single sequence query to get more details.
NZ_CP034912_TPA_CW88	exact	TP0548	3
NZ_CP034913_TPA_CW87	exact	TP0548	23
NZ_CP034914_TPA_CW86	exact	TP0548	20
NZ_CP034915_TPA_CW85	exact	TP0548	3
NZ_CP034916_TPA_CW84	exact	TP0548	3
NZ_CP034917_TPA_CW83	exact	TP0548	24
NZ_CP034919_TPA_CW59	exact	TP0548	7
NZ_CP034920_TPA_CW56	exact	TP0548	3
NZ_CP034921_TPA_CW30	exact	TP0548	3
NZ_CP035104_TPA_Grady	exact	TP0548	1
NZ_CP045004_TPA_UW148B2	exact	TP0548	3
NZ_CP045005_TPA_UW148B	exact	TP0548	1
Peru213041xe	partial	TP0548	1	5 differences found. 347A -> 347G; 733G -> 733N; 734C -> 734N; 735T -> 735N; 736G -> 736N
Peru213161xe	exact	TP0548	1
Peru214361x	exact	TP0548	1
Peru214601x	exact	TP0548	3
PeruB20010x	exact	TP0548	3
PeruC10010x	partial	TP0548	3	1 difference found. 651A -> 651G
PeruC10050xe	exact	TP0548	1
PeruC40020xe	exact	TP0548	3
PeruC40040x	exact	TP0548	3
Tube7Lihire	partial	TP0548	15	There are insertions/deletions between these sequences. Try single sequence query to get more details.
UAB12xi	exact	TP0548	2
UAB160xe	exact	TP0548	2
UAB162xi	exact	TP0548	2
UAB164xei	exact	TP0548	24
UAB165xi	exact	TP0548	24
UAB166xe	exact	TP0548	2
UAB167xei	exact	TP0548	2
UAB16xi	exact	TP0548	24
UAB178ei	exact	TP0548	24
UAB17x	exact	TP0548	2
UAB191xei	exact	TP0548	24
UAB193i	exact	TP0548	2
UAB194xi	exact	TP0548	2
UAB195xi	exact	TP0548	2
UAB197i	exact	TP0548	2
UAB202xi	exact	TP0548	2
UAB203i	exact	TP0548	2
UAB204xe	exact	TP0548	2
UAB211i	exact	TP0548	14
UAB216i	exact	TP0548	24
UAB218i	exact	TP0548	24
UAB229xe	exact	TP0548	2
UAB231i	exact	TP0548	2
UAB236i	exact	TP0548	2
UAB237	exact	TP0548	2
UAB263xi	exact	TP0548	24
UAB266i	exact	TP0548	24
UAB267i	exact	TP0548	24
UAB268xi	exact	TP0548	24
UAB275i	exact	TP0548	24
UAB276i	exact	TP0548	24
UAB278i	exact	TP0548	24
UAB28xi	partial	TP0548	24	1 difference found. 335T -> 335C
UAB38xi	exact	TP0548	2
UAB40xi	partial	TP0548	2	1 difference found. 638A -> 638G
UAB44xi	exact	TP0548	2
UAB46xei	exact	TP0548	2
UAB49xi	exact	TP0548	2
UAB501	partial	TP0548	24	1 difference found. 746G -> 746A
UAB503i	exact	TP0548	24
UAB504xi	exact	TP0548	24
UAB505ei	exact	TP0548	24
UAB507ei	exact	TP0548	24
UAB508	partial	TP0548	24	1 difference found. 746G -> 746A
UAB509ei	exact	TP0548	2
UAB510i	exact	TP0548	24
UAB511xi	exact	TP0548	2
UAB512x	exact	TP0548	2
UAB515xi	exact	TP0548	24
UAB516xi	exact	TP0548	24
UAB521xi	exact	TP0548	24
UAB522x	exact	TP0548	1
UAB523x	exact	TP0548	24
UAB525xe	partial	TP0548	24	1 difference found. 144C -> 144N
UAB526xi	exact	TP0548	24
UAB528ei	exact	TP0548	2
UAB529i	partial	TP0548	2	1 difference found. 638A -> 638G
UAB52xi	partial	TP0548	24	1 difference found. 335T -> 335C
UAB530i	exact	TP0548	2
UAB531i	exact	TP0548	24
UAB532xi	exact	TP0548	2
UAB533i	exact	TP0548	24
UAB534xi	exact	TP0548	24
UAB535i	exact	TP0548	2
UAB538xi	exact	TP0548	2
UAB545ei	exact	TP0548	24
UAB546i	exact	TP0548	2
UAB547xei	exact	TP0548	2
UAB549xe	exact	TP0548	2
UAB54xi	exact	TP0548	2
UAB551xi	exact	TP0548	24
UAB552x	exact	TP0548	2
UAB553xei	exact	TP0548	24
UAB554xi	exact	TP0548	14
UAB60i	exact	TP0548	24
UAB61xei	partial	TP0548	24	56 differences found. 335T -> 335C; 440T -> 440N; 441A -> 441N; 442T -> 442N; 443C -> 443N; 444G -> 444N; 445C -> 445N; 446T -> 446N; 447T -> 447N; 448T -> 448N; 449A -> 449N; 450A -> 450N; 451G -> 451N; 452G -> 452N; 453G -> 453N; 454C -> 454N; 455G -> 455N; 456T -> 456N; 457A -> 457N; 458A -> 458N; 459G -> 459N; 460C -> 460N; 461T -> 461N; 462T -> 462N; 463T -> 463N; 464G -> 464N; 465G -> 465N;…
UAB62i	exact	TP0548	24
UAB67xi	exact	TP0548	2
UAB69i	partial	TP0548	24	1 difference found. 335T -> 335C
UAB6xi	exact	TP0548	24
UAB71i	exact	TP0548	24
UAB75	exact	TP0548	2
UAB76xei	partial	TP0548	2	1 difference found. 638A -> 638G
UAB81xi	exact	TP0548	2
UAB89xi	exact	TP0548	2

## Sheet: tp0705 MLST
Contig	Match	Locus	Allele	Differences
China11	exact	TP0705	8
China23	exact	TP0705	8
China30	exact	TP0705	8
China31	exact	TP0705	8
China42	exact	TP0705	8
China44	exact	TP0705	8
China47	exact	TP0705	8
China48	exact	TP0705	8
CP010558_TPA_ChicagoPop	exact	TP0705	10
CP010560_TPA_NicholsHouE	exact	TP0705	10
CP010561_TPA_NicholsHouJ	exact	TP0705	10
Dublin21Be	exact	TP0705	1
Dublin24B	exact	TP0705	1
Dublin37B	exact	TP0705	1
Dublin41B	exact	TP0705	1
Dublin46B	exact	TP0705	1
Dublin50B	exact	TP0705	1
Dublin52B	exact	TP0705	1
Dublin54B	exact	TP0705	1
Dublin55B	exact	TP0705	1
Dublin57B	exact	TP0705	1
Dublin58B	exact	TP0705	1
Italy17LGMi	exact	TP0705	3
Italy7CGx	exact	TP0705	1
Italy8PLe	exact	TP0705	1
ItalyAS14	exact	TP0705	3
ItalyAS15	exact	TP0705	1
ItalyAS23	exact	TP0705	1
ItalyGE4b	exact	TP0705	1
ItalyGE5a	exact	TP0705	1
ItalyGE5b	exact	TP0705	1
ItalyGE6	exact	TP0705	1
Japan287e	exact	TP0705	8
Japan288	exact	TP0705	8
Japan290	exact	TP0705	8
Japan291x	exact	TP0705	8
Japan294x	exact	TP0705	8
Japan295x	exact	TP0705	8
Japan298x	exact	TP0705	8
Japan300	exact	TP0705	1
Japan301	exact	TP0705	8
Japan302x	exact	TP0705	8
Japan303	exact	TP0705	3
Japan305	exact	TP0705	8
Japan306	exact	TP0705	8
Japan307	exact	TP0705	1
Japan308	exact	TP0705	8
Japan309x	exact	TP0705	8
Japan311	exact	TP0705	8
Japan312xe	exact	TP0705	8
Japan313x	exact	TP0705	8
Japan314	exact	TP0705	1
Japan316x	exact	TP0705	1
Japan317xi	exact	TP0705	3
Japan318	exact	TP0705	8
Japan319	exact	TP0705	8
Japan320e	exact	TP0705	9
Japan322e	exact	TP0705	9
Japan323x	exact	TP0705	1
Japan324x	exact	TP0705	8
Japan325xe	exact	TP0705	8
Japan326e	exact	TP0705	9
Japan328x	exact	TP0705	8
Japan329	exact	TP0705	8
Japan331	exact	TP0705	1
Japan332	exact	TP0705	8
Japan337	exact	TP0705	8
Japan338xei	exact	TP0705	3
Japan339	exact	TP0705	8
Japan342e	exact	TP0705	8
Japan343	exact	TP0705	8
Japan344e	exact	TP0705	8
Japan345	exact	TP0705	8
Japan346e	exact	TP0705	9
Japan348	exact	TP0705	8
Japan349	exact	TP0705	8
Japan351	exact	TP0705	8
Japan352xe	exact	TP0705	8
Japan354x	exact	TP0705	8
Japan355	exact	TP0705	8
Japan356	exact	TP0705	8
Japan357	exact	TP0705	8
Japan358	exact	TP0705	8
Japan360x	exact	TP0705	8
Japan361	exact	TP0705	8
Japan362x	exact	TP0705	8
Japan364	exact	TP0705	8
Japan365x	exact	TP0705	8
Japan368i	exact	TP0705	3
MD06B	exact	TP0705	8
MD09B	exact	TP0705	1
MD16x	exact	TP0705	1
MD18Be	exact	TP0705	10
MD20B	exact	TP0705	1
MD22xe	exact	TP0705	3
MD24xe	exact	TP0705	3
MD25x	exact	TP0705	3
MD26x	exact	TP0705	1
MD507x	exact	TP0705	1
MD51x	exact	TP0705	1
MD521B	exact	TP0705	1
MD530xe	exact	TP0705	3
MD536x	exact	TP0705	1
MD57x	exact	TP0705	1
NC_016842_TPE_SamoaD	exact	TP0705	10
NC_016843_TPE_Gauthier	exact	TP0705	10
NC_016844_TPA_DAL1	exact	TP0705	10
NC_016848_TPE_CDC2	exact	TP0705	10
NC_017268_TPA_Chicago	exact	TP0705	10
NC_018722_TPA_MexicoA	exact	TP0705	10
NC_021179_TP_FB	exact	TP0705	10
NC_021490_TPA_Nichols	exact	TP0705	10
NC_021508_TPA_SS14	exact	TP0705	10
NZ_CP007548_TEN_BosniaA	exact	TP0705	10
NZ_CP010422_TPA_SeaNich	exact	TP0705	10
NZ_CP010559_TPA_CDCA	exact	TP0705	10
NZ_CP016045_TPA_PT_SIF0697	exact	TP0705	1
NZ_CP016046_TPA_PT_SIF0751	exact	TP0705	1
NZ_CP016047_TPA_PT_SIF0857	exact	TP0705	9
NZ_CP016048_TPA_PT_SIF0877_3	exact	TP0705	1
NZ_CP016049_TPA_PT_SIF0908	exact	TP0705	9
NZ_CP016050_TPA_PT_SIF0954	exact	TP0705	1
NZ_CP016051_TPA_PT_SIF1002	exact	TP0705	9
NZ_CP016052_TPA_PT_SIF1020	exact	TP0705	1
NZ_CP016053_TPA_PT_SIF1063	exact	TP0705	1
NZ_CP016054_TPA_PT_SIF1127	exact	TP0705	1
NZ_CP016055_TPA_PT_SIF1135	exact	TP0705	1
NZ_CP016056_TPA_PT_SIF1140	exact	TP0705	1
NZ_CP016057_TPA_PT_SIF1142	exact	TP0705	1
NZ_CP016058_TPA_PT_SIF1156	exact	TP0705	1
NZ_CP016059_TPA_PT_SIF1167	exact	TP0705	1
NZ_CP016060_TPA_PT_SIF1183	exact	TP0705	1
NZ_CP016061_TPA_PT_SIF1196	exact	TP0705	9
NZ_CP016062_TPA_PT_SIF1200	exact	TP0705	1
NZ_CP016063_TPA_PT_SIF1142	exact	TP0705	9
NZ_CP016064_TPA_PT_SIF1252	exact	TP0705	1
NZ_CP016065_TPA_PT_SIF1261	exact	TP0705	1
NZ_CP016066_TPA_PT_SIF1278	exact	TP0705	1
NZ_CP016067_TPA_PT_SIF1280	exact	TP0705	1
NZ_CP016068_TPA_PT_SIF1299	exact	TP0705	1
NZ_CP016069_TPA_PT_SIF1348	exact	TP0705	1
NZ_CP020365_TPE_Ghana051	exact	TP0705	10
NZ_CP024750_TPE_CDC1	exact	TP0705	10
NZ_CP032303_TEN_IraqB	exact	TP0705	10
NZ_CP034912_TPA_CW88	exact	TP0705	1
NZ_CP034913_TPA_CW87	exact	TP0705	1
NZ_CP034914_TPA_CW86	exact	TP0705	3
NZ_CP034915_TPA_CW85	exact	TP0705	1
NZ_CP034916_TPA_CW84	exact	TP0705	1
NZ_CP034917_TPA_CW83	exact	TP0705	8
NZ_CP034919_TPA_CW59	exact	TP0705	3
NZ_CP034920_TPA_CW56	exact	TP0705	1
NZ_CP034921_TPA_CW30	exact	TP0705	1
NZ_CP035104_TPA_Grady	exact	TP0705	1
NZ_CP045004_TPA_UW148B2	exact	TP0705	1
NZ_CP045005_TPA_UW148B	exact	TP0705	1
Peru213041xe	exact	TP0705	8
Peru213161xe	exact	TP0705	1
Peru214361x	exact	TP0705	1
Peru214601x	exact	TP0705	1
PeruB20010x	exact	TP0705	1
PeruC10010x	exact	TP0705	1
PeruC10050xe	exact	TP0705	1
PeruC40020xe	exact	TP0705	1
PeruC40040x	exact	TP0705	1
Tube7Lihire	exact	TP0705	10
UAB12xi	exact	TP0705	3
UAB160xe	exact	TP0705	10
UAB162xi	exact	TP0705	3
UAB164xei	exact	TP0705	10
UAB165xi	exact	TP0705	10
UAB166xe	exact	TP0705	10
UAB167xei	exact	TP0705	10
UAB16xi	exact	TP0705	10
UAB178ei	partial	TP0705	10	(contains N)
UAB17x	exact	TP0705	10
UAB191xei	exact	TP0705	10
UAB193i	exact	TP0705	10
UAB194xi	exact	TP0705	3
UAB195xi	exact	TP0705	10
UAB197i	exact	TP0705	10
UAB202xi	exact	TP0705	10
UAB203i	exact	TP0705	10
UAB204xe	exact	TP0705	10
UAB211i	exact	TP0705	10
UAB216i	exact	TP0705	10
UAB218i	exact	TP0705	10
UAB229xe	exact	TP0705	10
UAB231i	exact	TP0705	3
UAB236i	exact	TP0705	10
UAB237	exact	TP0705	10
UAB263xi	exact	TP0705	10
UAB266i	exact	TP0705	10
UAB267i	exact	TP0705	10
UAB268xi	exact	TP0705	10
UAB275i	exact	TP0705	10
UAB276i	exact	TP0705	10
UAB278i	exact	TP0705	10
UAB28xi	exact	TP0705	10
UAB38xi	exact	TP0705	10
UAB40xi	exact	TP0705	10
UAB44xi	exact	TP0705	10
UAB46xei	partial	TP0705	10	(Contains N)
UAB49xi	exact	TP0705	10
UAB501	exact	TP0705	10
UAB503i	exact	TP0705	10
UAB504xi	exact	TP0705	10
UAB505ei	exact	TP0705	10
UAB507ei	exact	TP0705	10
UAB508	exact	TP0705	10
UAB509ei	exact	TP0705	10
UAB510i	exact	TP0705	10
UAB511xi	exact	TP0705	10
UAB512x	exact	TP0705	10
UAB515xi	exact	TP0705	10
UAB516xi	exact	TP0705	10
UAB521xi	exact	TP0705	10
UAB522x	exact	TP0705	8
UAB523x	exact	TP0705	10
UAB525xe	exact	TP0705	10
UAB526xi	exact	TP0705	10
UAB528ei	exact	TP0705	10
UAB529i	exact	TP0705	10
UAB52xi	exact	TP0705	10
UAB530i	exact	TP0705	3
UAB531i	exact	TP0705	10
UAB532xi	exact	TP0705	10
UAB533i	exact	TP0705	10
UAB534xi	exact	TP0705	10
UAB535i	exact	TP0705	10
UAB538xi	exact	TP0705	10
UAB545ei	exact	TP0705	10
UAB546i	exact	TP0705	3
UAB547xei	exact	TP0705	3
UAB549xe	exact	TP0705	3
UAB54xi	exact	TP0705	3
UAB551xi	exact	TP0705	10
UAB552x	exact	TP0705	10
UAB553xei	exact	TP0705	10
UAB554xi	exact	TP0705	10
UAB60i	exact	TP0705	10
UAB61xei	exact	TP0705	10
UAB62i	exact	TP0705	10
UAB67xi	exact	TP0705	3
UAB69i	exact	TP0705	10
UAB6xi	exact	TP0705	10
UAB71i	exact	TP0705	10
UAB75	exact	TP0705	10
UAB76xei	exact	TP0705	10
UAB81xi	exact	TP0705	10
UAB89xi	exact	TP0705	10
