# Supplementary material for: Treponema pallidum genome sequencing from six continents reveals variability in vaccine candidate genes and dominance of Nichols clade strains in Madagascar
Source: PLoS Negl Trop Dis. 2021 Dec 22;15(12):e0010063. doi: 10.1371/journal.pntd.0010063 (PMC8735616; doi:10.1371/journal.pntd.0010063)
Supplement: S3 Data — Summary Data by Locus: Information on number of mutations per locus per branch, including functional annotations. Antigens: List of loci included as antigens. CDS name and genomic position information is from NC_021508.1. Heatmap Data: Data included in Fig 4D. “Sum” represents the number of nodes at which there is a change in that locus. NXXX vs NYYY: Detailed information on all detected mutations per branch, named by parent and child node number. (XLSX) [file pntd.0010063.s014.xlsx]

## Sheet: Summary Data by Locus
Locus	Number of Branches with Mutation	Number of mutation events on branch	Parent Node Number	Child Node Number	Child Node Name	Antigen	PDB annotation
TP0006	1	1	NODE_0000014	NODE_0000015	N015 Nichols C	Non-Antigen	NA
TP0018	1	1	NODE_0000005	NODE_0000006	N006 Nichols D	Non-Antigen	transcription
TP0021	1	1	NODE_0000013	NODE_0000048	N048 Nichols A	Non-Antigen	NA
TP0033	1	1	NODE_0000101	NODE_0000104	N104 SS14 Omega	Non-Antigen	NA
TP0040	2	1	NODE_0000013	NODE_0000048	N048 Nichols A	Non-Antigen	chemotaxis
TP0040	2	1	NODE_0000104	NC_021508_stripped	N105 SS14 NC_021508	Non-Antigen	chemotaxis
TP0073	1	1	NODE_0000001	NODE_0000101	N101 SS14	Non-Antigen	signaling protein
TP0079	1	1	NODE_0000001	NODE_0000101	N101 SS14	Non-Antigen	oxidoreductase
TP0115	1	1	NODE_0000101	NODE_0000104	N104 SS14 Omega	Non-Antigen	transferase
TP0126c	1	1	NODE_0000001	NODE_0000101	N101 SS14	Non-Antigen	NA
TP0134	1	1	NODE_0000001	NODE_0000101	N101 SS14	Non-Antigen	hydrolase
TP0136	6	39	NODE_0000001	NODE_0000101	N101 SS14	Antigen	hydrolase
TP0136	6	1	NODE_0000005	NODE_0000006	N006 Nichols D	Antigen	hydrolase
TP0136	6	1	NODE_0000013	NODE_0000014	N014 Nichols BC	Antigen	hydrolase
TP0136	6	1	NODE_0000013	NODE_0000048	N048 Nichols A	Antigen	hydrolase
TP0136	6	1	NODE_0000014	NODE_0000015	N015 Nichols C	Antigen	hydrolase
TP0136	6	11	NODE_0000014	NODE_0000018	N018 Nichols B	Antigen	hydrolase
TP0147	1	1	NODE_0000005	NODE_0000006	N006 Nichols D	Non-Antigen	transferase
TP0164	1	1	NODE_0000001	NODE_0000002	N002 Nichols E	Non-Antigen	transport protein
TP0179	2	1	NODE_0000001	NODE_0000002	N002 Nichols E	Antigen	NA
TP0179	2	5	NODE_0000001	NODE_0000101	N101 SS14	Antigen	NA
TP0185	1	1	NODE_0000014	NODE_0000015	N015 Nichols C	Non-Antigen	hydrolase
TP0222	1	1	NODE_0000014	NODE_0000015	N015 Nichols C	Non-Antigen	NA
TP0230	1	1	NODE_0000005	NODE_0000006	N006 Nichols D	Non-Antigen	dna binding protein
TP0233	1	1	NODE_0000005	NODE_0000006	N006 Nichols D	Non-Antigen	transport protein
TP0252	1	1	NODE_0000005	NODE_0000006	N006 Nichols D	Non-Antigen	hydrolase
TP0258	1	1	NODE_0000005	NODE_0000006	N006 Nichols D	Non-Antigen	NA
TP0270	1	1	NODE_0000013	NODE_0000048	N048 Nichols A	Non-Antigen	translation
TP0271	1	1	NODE_0000001	NODE_0000002	N002 Nichols E	Non-Antigen	nuclear protein
TP0279	3	1	NODE_0000001	NODE_0000002	N002 Nichols E	Non-Antigen	transferase
TP0279	3	1	NODE_0000014	NODE_0000015	N015 Nichols C	Non-Antigen	transferase
TP0279	3	1	NODE_0000101	NODE_0000102	N102 SS14 Mexico	Non-Antigen	transferase
TP0286	1	1	NODE_0000001	NODE_0000101	N101 SS14	Non-Antigen	transferase
TP0297	1	1	NODE_0000001	NODE_0000101	N101 SS14	Non-Antigen	hydrolase
TP0304	3	1	NODE_0000001	NODE_0000002	N002 Nichols E	Non-Antigen	protein transport
TP0304	3	2	NODE_0000001	NODE_0000101	N101 SS14	Non-Antigen	protein transport
TP0304	3	1	NODE_0000005	NODE_0000006	N006 Nichols D	Non-Antigen	protein transport
TP0307	1	1	NODE_0000014	NODE_0000015	N015 Nichols C	Non-Antigen	transferase
TP0310	1	2	NODE_0000001	NODE_0000101	N101 SS14	Non-Antigen	dna binding protein
TP0319	1	1	NODE_0000005	NODE_0000006	N006 Nichols D	Antigen	transport protein
TP0326	7	1	NODE_0000001	NODE_0000002	N002 Nichols E	Antigen	membrane protein
TP0326	7	1	NODE_0000001	NODE_0000101	N101 SS14	Antigen	membrane protein
TP0326	7	1	NODE_0000005	NODE_0000006	N006 Nichols D	Antigen	membrane protein
TP0326	7	1	NODE_0000013	NODE_0000048	N048 Nichols A	Antigen	membrane protein
TP0326	7	10	NODE_0000014	NODE_0000018	N018 Nichols B	Antigen	membrane protein
TP0326	7	2	NODE_0000101	NODE_0000102	N102 SS14 Mexico	Antigen	membrane protein
TP0326	7	7	NODE_0000101	NODE_0000104	N104 SS14 Omega	Antigen	membrane protein
TP0330	1	1	NODE_0000001	NODE_0000101	N101 SS14	Non-Antigen	transport protein
TP0334	1	1	NODE_0000013	NODE_0000048	N048 Nichols A	Non-Antigen	unknown function
TP0341	1	1	NODE_0000104	NC_021508_stripped	N105 SS14 NC_021508	Non-Antigen	ligase
TP0346	2	2	NODE_0000001	NODE_0000101	N101 SS14	Non-Antigen	NA
TP0346	2	1	NODE_0000014	NODE_0000015	N015 Nichols C	Non-Antigen	NA
TP0380	1	1	NODE_0000013	NODE_0000048	N048 Nichols A	Non-Antigen	hydrolase
TP0381	1	1	NODE_0000101	NODE_0000104	N104 SS14 Omega	Non-Antigen	NA
TP0387	1	1	NODE_0000001	NODE_0000101	N101 SS14	Non-Antigen	NA
TP0389	1	1	NODE_0000005	NODE_0000006	N006 Nichols D	Non-Antigen	bacterial cell division
TP0394	2	1	NODE_0000001	NODE_0000002	N002 Nichols E	Non-Antigen	isomerase
TP0394	2	1	NODE_0000001	NODE_0000101	N101 SS14	Non-Antigen	isomerase
TP0402	1	1	NODE_0000001	NODE_0000101	N101 SS14	Non-Antigen	hydrolase
TP0408	1	1	NODE_0000005	NODE_0000006	N006 Nichols D	Non-Antigen	protein binding
TP0431	1	1	NODE_0000001	NODE_0000101	N101 SS14	Non-Antigen	transferase
TP0435	1	1	NODE_0000013	NODE_0000048	N048 Nichols A	Antigen	lipid binding protein
TP0449	1	1	NODE_0000001	NODE_0000101	N101 SS14	Non-Antigen	transferase
TP0461	2	1	NODE_0000001	NODE_0000101	N101 SS14	Non-Antigen	dna binding protein
TP0461	2	5	NODE_0000101	NODE_0000102	N102 SS14 Mexico	Non-Antigen	dna binding protein
TP0462	3	31	NODE_0000001	NODE_0000002	N002 Nichols E	Antigen	cellulose binding protein
TP0462	3	4	NODE_0000001	NODE_0000005	N005 Nichols ABCD	Antigen	cellulose binding protein
TP0462	3	2	NODE_0000001	NODE_0000101	N101 SS14	Antigen	cellulose binding protein
TP0471	2	1	NODE_0000001	NODE_0000101	N101 SS14	Non-Antigen	transferase
TP0471	2	1	NODE_0000005	NODE_0000013	N013 Nichols ABC	Non-Antigen	transferase
TP0473	1	1	NODE_0000001	NODE_0000101	N101 SS14	Non-Antigen	NA
TP0475	1	1	NODE_0000013	NODE_0000048	N048 Nichols A	Non-Antigen	isomerase
TP0481	1	1	NODE_0000005	NODE_0000006	N006 Nichols D	Non-Antigen	cell cycle
TP0483	1	2	NODE_0000013	NODE_0000048	N048 Nichols A	Antigen	cell adhesion
TP0484	1	1	NODE_0000013	NODE_0000048	N048 Nichols A	Non-Antigen	hormone/growth factor
TP0488	4	2	NODE_0000005	NODE_0000006	N006 Nichols D	Non-Antigen	unknown function
TP0488	4	1	NODE_0000014	NODE_0000015	N015 Nichols C	Non-Antigen	unknown function
TP0488	4	24	NODE_0000101	NODE_0000102	N102 SS14 Mexico	Non-Antigen	unknown function
TP0488	4	1	NODE_0000104	NC_021508_stripped	N105 SS14 NC_021508	Non-Antigen	unknown function
TP0500	1	1	NODE_0000101	NODE_0000104	N104 SS14 Omega	Non-Antigen	penicillin-binding protein
TP0501	1	1	NODE_0000101	NODE_0000104	N104 SS14 Omega	Non-Antigen	NA
TP0515	1	10	NODE_0000001	NODE_0000101	N101 SS14	Antigen	membrane protein
TP0528	2	1	NODE_0000013	NODE_0000048	N048 Nichols A	Non-Antigen	hydrolase
TP0528	2	1	NODE_0000014	NODE_0000015	N015 Nichols C	Non-Antigen	hydrolase
TP0529	2	1	NODE_0000005	NODE_0000006	N006 Nichols D	Non-Antigen	hydrolase
TP0529	2	1	NODE_0000014	NODE_0000015	N015 Nichols C	Non-Antigen	hydrolase
TP0544	1	2	NODE_0000005	NODE_0000006	N006 Nichols D	Non-Antigen	hydrolase
TP0548	4	1	NODE_0000001	NODE_0000002	N002 Nichols E	Antigen	transport protein
TP0548	4	25	NODE_0000001	NODE_0000101	N101 SS14	Antigen	transport protein
TP0548	4	1	NODE_0000005	NODE_0000006	N006 Nichols D	Antigen	transport protein
TP0548	4	1	NODE_0000101	NODE_0000102	N102 SS14 Mexico	Antigen	transport protein
TP0549	1	1	NODE_0000001	NODE_0000002	N002 Nichols E	Non-Antigen	chaperone
TP0554	1	1	NODE_0000001	NODE_0000101	N101 SS14	Non-Antigen	unknown function
TP0559	1	2	NODE_0000001	NODE_0000101	N101 SS14	Non-Antigen	transferase
TP0560	1	1	NODE_0000001	NODE_0000101	N101 SS14	Non-Antigen	transferase
TP0571	1	1	NODE_0000001	NODE_0000101	N101 SS14	Non-Antigen	membrane protein
TP0574	1	1	NODE_0000001	NODE_0000101	N101 SS14	Antigen	lipoprotein/antigen
TP0575	1	1	NODE_0000013	NODE_0000048	N048 Nichols A	Non-Antigen	transferase
TP0577	2	4	NODE_0000013	NODE_0000048	N048 Nichols A	Non-Antigen	hydrolase
TP0577	2	1	NODE_0000101	NODE_0000104	N104 SS14 Omega	Non-Antigen	hydrolase
TP0591	1	1	NODE_0000001	NODE_0000101	N101 SS14	Non-Antigen	transferase
TP0594	1	1	NODE_0000005	NODE_0000006	N006 Nichols D	Non-Antigen	transport protein
TP0598	1	1	NODE_0000001	NODE_0000101	N101 SS14	Non-Antigen	transport protein
TP0615	1	1	NODE_0000013	NODE_0000048	N048 Nichols A	Non-Antigen	unknown function
TP0619	2	2	NODE_0000001	NODE_0000101	N101 SS14	Non-Antigen	NA
TP0619	2	2	NODE_0000104	NC_021508_stripped	N105 SS14 NC_021508	Non-Antigen	NA
TP0630	1	1	NODE_0000005	NODE_0000006	N006 Nichols D	Non-Antigen	methyltransferase
TP0640	1	1	NODE_0000001	NODE_0000101	N101 SS14	Non-Antigen	signaling protein
TP0644	1	1	NODE_0000001	NODE_0000101	N101 SS14	Non-Antigen	ligase
TP0667	1	1	NODE_0000001	NODE_0000101	N101 SS14	Non-Antigen	ligase
TP0668	1	2	NODE_0000001	NODE_0000101	N101 SS14	Non-Antigen	NA
TP0671	1	1	NODE_0000001	NODE_0000002	N002 Nichols E	Non-Antigen	transferase
TP0686	1	1	NODE_0000013	NODE_0000048	N048 Nichols A	Non-Antigen	gene regulation
TP0705	3	1	NODE_0000001	NODE_0000002	N002 Nichols E	Non-Antigen	transferase
TP0705	3	1	NODE_0000014	NODE_0000015	N015 Nichols C	Non-Antigen	transferase
TP0705	3	2	NODE_0000104	NODE_0000162	N162 SS14 Omega'	Non-Antigen	transferase
TP0710	1	1	NODE_0000014	NODE_0000018	N018 Nichols B	Non-Antigen	rna binding protein
TP0721	1	1	NODE_0000005	NODE_0000006	N006 Nichols D	Non-Antigen	signaling protein
TP0746	1	1	NODE_0000005	NODE_0000006	N006 Nichols D	Non-Antigen	transferase
TP0770	1	1	NODE_0000005	NODE_0000006	N006 Nichols D	Non-Antigen	hydrolase
TP0793	1	1	NODE_0000104	NC_021508_stripped	N105 SS14 NC_021508	Non-Antigen	NA
TP0800	1	1	NODE_0000014	NODE_0000015	N015 Nichols C	Non-Antigen	hydrolase
TP0804	1	1	NODE_0000001	NODE_0000101	N101 SS14	Non-Antigen	transport protein
TP0820	1	1	NODE_0000005	NODE_0000006	N006 Nichols D	Non-Antigen	chaperone
TP0835	1	1	NODE_0000001	NODE_0000002	N002 Nichols E	Non-Antigen	transcription
TP0841	1	1	NODE_0000001	NODE_0000101	N101 SS14	Non-Antigen	hydrolase
TP0844	1	1	NODE_0000013	NODE_0000048	N048 Nichols A	Antigen	oxidoreductase
TP0858	3	2	NODE_0000001	NODE_0000002	N002 Nichols E	Antigen	transport protein
TP0858	3	1	NODE_0000001	NODE_0000101	N101 SS14	Antigen	transport protein
TP0858	3	1	NODE_0000014	NODE_0000015	N015 Nichols C	Antigen	transport protein
TP0863	1	1	NODE_0000014	NODE_0000018	N018 Nichols B	Non-Antigen	unknown function
TP0865	2	20	NODE_0000001	NODE_0000002	N002 Nichols E	Antigen	transport protein
TP0865	2	2	NODE_0000001	NODE_0000101	N101 SS14	Antigen	transport protein
TP0867	1	1	NODE_0000001	NODE_0000101	N101 SS14	Non-Antigen	NA
TP0868	1	1	NODE_0000101	NODE_0000104	N104 SS14 Omega	Antigen	structural protein
TP0872	1	1	NODE_0000001	NODE_0000101	N101 SS14	Non-Antigen	NA
TP0877	1	1	NODE_0000001	NODE_0000101	N101 SS14	Non-Antigen	hydrolase
TP0898	1	1	NODE_0000104	NC_021508_stripped	N105 SS14 NC_021508	Non-Antigen	hydrolase
TP0912	1	1	NODE_0000001	NODE_0000101	N101 SS14	Non-Antigen	hydrolase
TP0952	1	1	NODE_0000005	NODE_0000006	N006 Nichols D	Non-Antigen	hydrolase
TP0958	1	1	NODE_0000005	NODE_0000006	N006 Nichols D	Non-Antigen	transport protein
TP0966	5	1	NODE_0000001	NODE_0000002	N002 Nichols E	Antigen	transport protein
TP0966	5	3	NODE_0000001	NODE_0000101	N101 SS14	Antigen	transport protein
TP0966	5	1	NODE_0000013	NODE_0000048	N048 Nichols A	Antigen	transport protein
TP0966	5	1	NODE_0000101	NODE_0000102	N102 SS14 Mexico	Antigen	transport protein
TP0966	5	1	NODE_0000101	NODE_0000104	N104 SS14 Omega	Antigen	transport protein
TP0967	6	1	NODE_0000001	NODE_0000002	N002 Nichols E	Antigen	transport protein
TP0967	6	1	NODE_0000001	NODE_0000005	N005 Nichols ABCD	Antigen	transport protein
TP0967	6	1	NODE_0000013	NODE_0000048	N048 Nichols A	Antigen	transport protein
TP0967	6	1	NODE_0000104	NC_021508_stripped	N105 SS14 NC_021508	Antigen	transport protein
TP0967	6	1	NODE_0000104	NODE_0000106	N106 SS14 Omega EA	Antigen	transport protein
TP0967	6	1	NODE_0000104	NODE_0000162	N162 SS14 Omega'	Antigen	transport protein
TP0968	1	1	NODE_0000005	NODE_0000006	N006 Nichols D	Antigen	transport protein
TP0986	1	1	NODE_0000001	NODE_0000002	N002 Nichols E	Non-Antigen	transport protein
TP0995	1	1	NODE_0000001	NODE_0000101	N101 SS14	Non-Antigen	signaling protein
TPASS_RS02615	1	1	NODE_0000101	NODE_0000104	N104 SS14 Omega	Non-Antigen	NA
TPASS_RS02630	1	1	NODE_0000001	NODE_0000002	N002 Nichols E	Non-Antigen	NA
TPASS_RS02695	1	1	NODE_0000001	NODE_0000101	N101 SS14	Non-Antigen	NA
TPASS_RS03085	1	1	NODE_0000014	NODE_0000015	N015 Nichols C	Non-Antigen	NA
TPASS_RS05215	1	1	NODE_0000001	NODE_0000101	N101 SS14	Non-Antigen	NA
TPASS_RS05430	1	1	NODE_0000001	NODE_0000101	N101 SS14	Non-Antigen	NA

## Sheet: Antigens
Locus	locus_tag	Name	Minimum	Maximum	Length	Direction	gene	Recombination in TPA lineage?
TP0030	TPASS_RS00150	groL CDS	34503	36137	1635	forward	groL
TP0056	TPASS_RS00275	oadA CDS	60561	62342	1782	forward	oadA
TP0094	TPASS_RS00460	pta CDS	99083	100093	1011	forward	pta
TP0100	TPASS_RS00490	TlpA family protein disulfide reductase CDS	104526	105128	603	forward
TP0108	TPASS_RS00530	ATP-dependent 6-phosphofructokinase CDS	118477	119862	1386	reverse
TP0122	TPASS_RS00620	phosphoenolpyruvate carboxykinase (GTP) CDS	135430	137286	1857	reverse
TP0126	TPASS_RS00640	hypothetical protein CDS	142017	142688	672	reverse
TP0133	TPASS_RS00685	hypothetical protein CDS	147004	148236	1233	reverse
TP0136	TPASS_RS00705	hypothetical protein CDS	150597	152075	1479	forward		yes
TP0155	TPASS_RS00805	M23 family metallopeptidase CDS	170924	172039	1116	forward
TP0163	TPASS_RS00840	troA CDS	178407	179333	927	forward	troA
TP0171	TPASS_RS00880	FMN-binding protein CDS	184790	185218	429	forward
TP0177	TPASS_RS00895	DUF115 domain-containing protein CDS	188097	189509	1413	reverse
TP0179	TPASS_RS00905	hypothetical protein CDS	190426	192309	1884	reverse		yes
TP0216	TPASS_RS01085	dnaK CDS	212544	214451	1908	forward	dnaK
TP0225	TPASS_RS01125	leucine-rich repeat domain-containing protein CDS	222977	223717	741	forward
TP0249	TPASS_RS01270	flagellar filament outer layer protein CDS	255172	256224	1053	forward
TP0257	TPASS_RS01305	glpQ CDS	261917	262987	1071	forward	glpQ
TP0259	TPASS_RS01315	LysM peptidoglycan-binding domain-containing protein CDS	263842	264453	612	forward
TP0277	TPASS_RS01420	S41 family peptidase CDS	286238	287584	1347	reverse
TP0292	TPASS_RS01465	OmpA family protein CDS	299198	300451	1254	forward
TP0319	TPASS_RS01575	BMP family protein CDS	322757	323818	1062	forward
TP0326	TPASS_RS01600	bamA CDS	332259	334772	2514	forward	bamA	yes
TP0327	TPASS_RS01605	OmpH family outer membrane protein CDS	334829	335347	519	forward
TP0365	TPASS_RS01790	chemotaxis protein CheX CDS	376330	376794	465	forward
TP0398	TPASS_RS01955	fliE CDS	410703	411077	375	forward	fliE
TP0400	TPASS_RS01965	fliG CDS	412902	413960	1059	forward	fliG
TP0426	TPASS_RS02090	V-type ATP synthase subunit A CDS	440940	442709	1770	forward
TP0435	TPASS_RS02130	copper resistance protein NlpE CDS	448561	449031	471	reverse
TP0453	TPASS_RS02215	membrane protein CDS	468653	469516	864	forward
TP0462	TPASS_RS02265	hypothetical protein CDS	477480	478754	1275	forward		yes
TP0483	TPASS_RS02350	fibronectin type III domain-containing protein CDS	497970	499181	1212	reverse		yes
TP0486	TPASS_RS02365	hypothetical protein CDS	502831	504426	1596	reverse
TP0505	TPASS_RS02460	hexokinase CDS	524510	525844	1335	reverse
TP0509	TPASS_RS02495	redoxin domain-containing protein CDS	529842	530408	567	forward
TP0515	TPASS_RS02525	LPS-assembly protein LptD CDS	538786	541761	2976	forward		yes
TP0548	TPASS_RS02700	UPF0164 family protein CDS	577138	578454	1317	forward		yes
TP0574	TPASS_RS02835	hypothetical protein CDS	607738	609042	1305	reverse
TP0584	TPASS_RS02880	hypothetical protein CDS	619319	620728	1410	forward
TP0605	TPASS_RS02990	elongation factor Ts CDS	641732	642604	873	reverse
TP0608	TPASS_RS03005	HEAT repeat domain-containing protein CDS	643936	644664	729	reverse
TP0625	TPASS_RS03095	hypothetical protein CDS	659492	660244	753	forward
TP0663	TPASS_RS03285	flagellar filament outer layer protein FlaA CDS	704790	705518	729	forward
TP0664	TPASS_RS03290	flagellar filament outer layer protein FlaA CDS	705515	706240	726	forward
TP0684	TPASS_RS03400	substrate-binding domain-containing protein CDS	727498	728709	1212	forward
TP0693	TPASS_RS03450	hypothetical protein CDS	739449	740771	1323	reverse
TP0727	TPASS_RS03610	flgE CDS	771183	772574	1392	reverse	flgE
TP0733	TPASS_RS03640	outer membrane beta-barrel protein CDS	777630	778289	660	forward
TP0747	TPASS_RS03710	hypothetical protein CDS	791023	792057	1035	reverse
TP0748	TPASS_RS03715	cfpA CDS	792146	794182	2037	reverse	cfpA
TP0750	TPASS_RS03720	VWA domain-containing protein CDS	794351	795022	672	forward
TP0751	TPASS_RS03725	vwb CDS	795059	795772	714	forward	vwb
TP0767	TPASS_RS03800	elongation factor G CDS	810935	813022	2088	forward
TP0768	TPASS_RS03805	membrane protein TmpA CDS	813161	814198	1038	forward
TP0772	TPASS_RS03825	hypothetical protein CDS	818972	819796	825	forward
TP0789	TPASS_RS03915	outer membrane lipoprotein-sorting protein CDS	833496	834272	777	reverse
TP0792	TPASS_RS03930	flagellin CDS	837331	838191	861	forward
TP0821	TPASS_RS04065	MetQ/NlpA family ABC transporter substrate-binding protein CDS	868130	868936	807	reverse
TP0844	TPASS_RS04180	gap CDS	895993	897045	1053	forward	gap
TP0856	TPASS_RS04240	UPF0164 family protein CDS	912362	913546	1185	forward
TP0858	TPASS_RS04245	UPF0164 family protein CDS	913648	914874	1227	forward
TP0859	TPASS_RS04250	UPF0164 family protein CDS	914956	916440	1485	forward
TP0862	TPASS_RS04260	FKBP-type peptidyl-prolyl cis-trans isomerase CDS	918659	919453	795	reverse
TP0865	TPASS_RS04275	UPF0164 family protein CDS	922604	924046	1443	reverse		yes
TP0868	TPASS_RS05380	flagellin CDS	926394	927247	854	forward
TP0870	TPASS_RS04305	flagellin CDS	927526	928383	858	forward
TP0886	TPASS_RS04380	pnp CDS	942181	944289	2109	reverse	pnp
TP0921	TPASS_RS04545	FAD-dependent oxidoreductase CDS	976975	978312	1338	forward
TP0925	TPASS_RS04575	flavodoxin CDS	983431	983871	441	forward
TP0954	TPASS_RS04715	tetratricopeptide repeat protein CDS	1012872	1014308	1437	reverse
TP0956	TPASS_RS04725	hypothetical protein CDS	1014748	1015719	972	forward
TP0965	TPASS_RS04770	efflux RND transporter periplasmic adaptor subunit CDS	1024278	1025240	963	reverse
TP0966	TPASS_RS04775	hypothetical protein CDS	1025265	1026899	1635	reverse
TP0967	TPASS_RS04780	hypothetical protein CDS	1026946	1028499	1554	reverse
TP0968	TPASS_RS04785	hypothetical protein CDS	1028496	1030118	1623	reverse
TP0969	TPASS_RS04790	hypothetical protein CDS	1030115	1031653	1539	reverse
TP0971	TPASS_RS04795	iron transporter CDS	1031868	1032482	615	reverse
TP0974	TPASS_RS04810	flagellar biosynthesis anti-sigma factor FlgM CDS	1035785	1036066	282	reverse
TP0993	TPASS_RS04905	septal ring lytic transglycosylase RlpA family protein CDS	1054970	1055995	1026	reverse
TP1015	TPASS_RS05025	nusB CDS	1084093	1084518	426	reverse	nusB
TP1016	TPASS_RS05030	basic membrane protein CDS	1084515	1085600	1086	reverse		yes
TP1038	TPASS_RS05145	DNA starvation/stationary phase protection protein CDS	1111002	1111535	534	reverse

## Sheet: Heatmap (4D) data
Locus	Antigen	N101 SS14	N104 SS14 Omega	N162 SS14 Omega'	N106 SS14 Omega EA	N105 SS14 NC_021508	N102 SS14 Mexico	N005 Nichols ABCD	N013 Nichols ABC	N014 Nichols BC	N048 Nichols A	N018 Nichols B	N015 Nichols C	N006 Nichols D	N002 Nichols E	sum
TP0326	Antigen	1	1	0	0	0	1	0	0	0	1	1	0	1	1	7
TP0136	Antigen	1	0	0	0	0	0	0	0	1	1	1	1	1	0	6
TP0967	Antigen	0	0	1	1	1	0	1	0	0	1	0	0	0	1	6
TP0966	Antigen	1	1	0	0	0	1	0	0	0	1	0	0	0	1	5
TP0548	Antigen	1	0	0	0	0	1	0	0	0	0	0	0	1	1	4
TP0488	Non-Antigen	0	0	0	0	1	1	0	0	0	0	0	1	1	0	4
TP0462	Antigen	1	0	0	0	0	0	1	0	0	0	0	0	0	1	3
TP0858	Antigen	1	0	0	0	0	0	0	0	0	0	0	1	0	1	3
TP0304	Non-Antigen	1	0	0	0	0	0	0	0	0	0	0	0	1	1	3
TP0705	Non-Antigen	0	0	1	0	0	0	0	0	0	0	0	1	0	1	3
TP0279	Non-Antigen	0	0	0	0	0	1	0	0	0	0	0	1	0	1	3
TP0619	Non-Antigen	1	0	0	0	1	0	0	0	0	0	0	0	0	0	2
TP0461	Non-Antigen	1	0	0	0	0	1	0	0	0	0	0	0	0	0	2
TP0471	Non-Antigen	1	0	0	0	0	0	0	1	0	0	0	0	0	0	2
TP0346	Non-Antigen	1	0	0	0	0	0	0	0	0	0	0	1	0	0	2
TP0865	Antigen	1	0	0	0	0	0	0	0	0	0	0	0	0	1	2
TP0394	Non-Antigen	1	0	0	0	0	0	0	0	0	0	0	0	0	1	2
TP0179	Antigen	1	0	0	0	0	0	0	0	0	0	0	0	0	1	2
TP0577	Non-Antigen	0	1	0	0	0	0	0	0	0	1	0	0	0	0	2
TP0040	Non-Antigen	0	0	0	0	1	0	0	0	0	1	0	0	0	0	2
TP0528	Non-Antigen	0	0	0	0	0	0	0	0	0	1	0	1	0	0	2
TP0529	Non-Antigen	0	0	0	0	0	0	0	0	0	0	0	1	1	0	2
TPASS_RS05430	Non-Antigen	1	0	0	0	0	0	0	0	0	0	0	0	0	0	1
TPASS_RS05215	Non-Antigen	1	0	0	0	0	0	0	0	0	0	0	0	0	0	1
TPASS_RS02695	Non-Antigen	1	0	0	0	0	0	0	0	0	0	0	0	0	0	1
TP0995	Non-Antigen	1	0	0	0	0	0	0	0	0	0	0	0	0	0	1
TP0912	Non-Antigen	1	0	0	0	0	0	0	0	0	0	0	0	0	0	1
TP0877	Non-Antigen	1	0	0	0	0	0	0	0	0	0	0	0	0	0	1
TP0872	Non-Antigen	1	0	0	0	0	0	0	0	0	0	0	0	0	0	1
TP0867	Non-Antigen	1	0	0	0	0	0	0	0	0	0	0	0	0	0	1
TP0841	Non-Antigen	1	0	0	0	0	0	0	0	0	0	0	0	0	0	1
TP0804	Non-Antigen	1	0	0	0	0	0	0	0	0	0	0	0	0	0	1
TP0668	Non-Antigen	1	0	0	0	0	0	0	0	0	0	0	0	0	0	1
TP0667	Non-Antigen	1	0	0	0	0	0	0	0	0	0	0	0	0	0	1
TP0644	Non-Antigen	1	0	0	0	0	0	0	0	0	0	0	0	0	0	1
TP0640	Non-Antigen	1	0	0	0	0	0	0	0	0	0	0	0	0	0	1
TP0598	Non-Antigen	1	0	0	0	0	0	0	0	0	0	0	0	0	0	1
TP0591	Non-Antigen	1	0	0	0	0	0	0	0	0	0	0	0	0	0	1
TP0574	Antigen	1	0	0	0	0	0	0	0	0	0	0	0	0	0	1
TP0571	Non-Antigen	1	0	0	0	0	0	0	0	0	0	0	0	0	0	1
TP0560	Non-Antigen	1	0	0	0	0	0	0	0	0	0	0	0	0	0	1
TP0559	Non-Antigen	1	0	0	0	0	0	0	0	0	0	0	0	0	0	1
TP0554	Non-Antigen	1	0	0	0	0	0	0	0	0	0	0	0	0	0	1
TP0515	Antigen	1	0	0	0	0	0	0	0	0	0	0	0	0	0	1
TP0473	Non-Antigen	1	0	0	0	0	0	0	0	0	0	0	0	0	0	1
TP0449	Non-Antigen	1	0	0	0	0	0	0	0	0	0	0	0	0	0	1
TP0431	Non-Antigen	1	0	0	0	0	0	0	0	0	0	0	0	0	0	1
TP0402	Non-Antigen	1	0	0	0	0	0	0	0	0	0	0	0	0	0	1
TP0387	Non-Antigen	1	0	0	0	0	0	0	0	0	0	0	0	0	0	1
TP0330	Non-Antigen	1	0	0	0	0	0	0	0	0	0	0	0	0	0	1
TP0310	Non-Antigen	1	0	0	0	0	0	0	0	0	0	0	0	0	0	1
TP0297	Non-Antigen	1	0	0	0	0	0	0	0	0	0	0	0	0	0	1
TP0286	Non-Antigen	1	0	0	0	0	0	0	0	0	0	0	0	0	0	1
TP0134	Non-Antigen	1	0	0	0	0	0	0	0	0	0	0	0	0	0	1
TP0126c	Non-Antigen	1	0	0	0	0	0	0	0	0	0	0	0	0	0	1
TP0079	Non-Antigen	1	0	0	0	0	0	0	0	0	0	0	0	0	0	1
TP0073	Non-Antigen	1	0	0	0	0	0	0	0	0	0	0	0	0	0	1
TPASS_RS02615	Non-Antigen	0	1	0	0	0	0	0	0	0	0	0	0	0	0	1
TP0868	Antigen	0	1	0	0	0	0	0	0	0	0	0	0	0	0	1
TP0501	Non-Antigen	0	1	0	0	0	0	0	0	0	0	0	0	0	0	1
TP0500	Non-Antigen	0	1	0	0	0	0	0	0	0	0	0	0	0	0	1
TP0381	Non-Antigen	0	1	0	0	0	0	0	0	0	0	0	0	0	0	1
TP0115	Non-Antigen	0	1	0	0	0	0	0	0	0	0	0	0	0	0	1
TP0033	Non-Antigen	0	1	0	0	0	0	0	0	0	0	0	0	0	0	1
TP0898	Non-Antigen	0	0	0	0	1	0	0	0	0	0	0	0	0	0	1
TP0793	Non-Antigen	0	0	0	0	1	0	0	0	0	0	0	0	0	0	1
TP0341	Non-Antigen	0	0	0	0	1	0	0	0	0	0	0	0	0	0	1
TP0844	Antigen	0	0	0	0	0	0	0	0	0	1	0	0	0	0	1
TP0686	Non-Antigen	0	0	0	0	0	0	0	0	0	1	0	0	0	0	1
TP0615	Non-Antigen	0	0	0	0	0	0	0	0	0	1	0	0	0	0	1
TP0575	Non-Antigen	0	0	0	0	0	0	0	0	0	1	0	0	0	0	1
TP0484	Non-Antigen	0	0	0	0	0	0	0	0	0	1	0	0	0	0	1
TP0483	Antigen	0	0	0	0	0	0	0	0	0	1	0	0	0	0	1
TP0475	Non-Antigen	0	0	0	0	0	0	0	0	0	1	0	0	0	0	1
TP0435	Antigen	0	0	0	0	0	0	0	0	0	1	0	0	0	0	1
TP0380	Non-Antigen	0	0	0	0	0	0	0	0	0	1	0	0	0	0	1
TP0334	Non-Antigen	0	0	0	0	0	0	0	0	0	1	0	0	0	0	1
TP0270	Non-Antigen	0	0	0	0	0	0	0	0	0	1	0	0	0	0	1
TP0021	Non-Antigen	0	0	0	0	0	0	0	0	0	1	0	0	0	0	1
TP0863	Non-Antigen	0	0	0	0	0	0	0	0	0	0	1	0	0	0	1
TP0710	Non-Antigen	0	0	0	0	0	0	0	0	0	0	1	0	0	0	1
TPASS_RS03085	Non-Antigen	0	0	0	0	0	0	0	0	0	0	0	1	0	0	1
TP0800	Non-Antigen	0	0	0	0	0	0	0	0	0	0	0	1	0	0	1
TP0307	Non-Antigen	0	0	0	0	0	0	0	0	0	0	0	1	0	0	1
TP0222	Non-Antigen	0	0	0	0	0	0	0	0	0	0	0	1	0	0	1
TP0185	Non-Antigen	0	0	0	0	0	0	0	0	0	0	0	1	0	0	1
TP0006	Non-Antigen	0	0	0	0	0	0	0	0	0	0	0	1	0	0	1
TP0968	Antigen	0	0	0	0	0	0	0	0	0	0	0	0	1	0	1
TP0958	Non-Antigen	0	0	0	0	0	0	0	0	0	0	0	0	1	0	1
TP0952	Non-Antigen	0	0	0	0	0	0	0	0	0	0	0	0	1	0	1
TP0820	Non-Antigen	0	0	0	0	0	0	0	0	0	0	0	0	1	0	1
TP0770	Non-Antigen	0	0	0	0	0	0	0	0	0	0	0	0	1	0	1
TP0746	Non-Antigen	0	0	0	0	0	0	0	0	0	0	0	0	1	0	1
TP0721	Non-Antigen	0	0	0	0	0	0	0	0	0	0	0	0	1	0	1
TP0630	Non-Antigen	0	0	0	0	0	0	0	0	0	0	0	0	1	0	1
TP0594	Non-Antigen	0	0	0	0	0	0	0	0	0	0	0	0	1	0	1
TP0544	Non-Antigen	0	0	0	0	0	0	0	0	0	0	0	0	1	0	1
TP0481	Non-Antigen	0	0	0	0	0	0	0	0	0	0	0	0	1	0	1
TP0408	Non-Antigen	0	0	0	0	0	0	0	0	0	0	0	0	1	0	1
TP0389	Non-Antigen	0	0	0	0	0	0	0	0	0	0	0	0	1	0	1
TP0319	Antigen	0	0	0	0	0	0	0	0	0	0	0	0	1	0	1
TP0258	Non-Antigen	0	0	0	0	0	0	0	0	0	0	0	0	1	0	1
TP0252	Non-Antigen	0	0	0	0	0	0	0	0	0	0	0	0	1	0	1
TP0233	Non-Antigen	0	0	0	0	0	0	0	0	0	0	0	0	1	0	1
TP0230	Non-Antigen	0	0	0	0	0	0	0	0	0	0	0	0	1	0	1
TP0147	Non-Antigen	0	0	0	0	0	0	0	0	0	0	0	0	1	0	1
TP0018	Non-Antigen	0	0	0	0	0	0	0	0	0	0	0	0	1	0	1
TPASS_RS02630	Non-Antigen	0	0	0	0	0	0	0	0	0	0	0	0	0	1	1
TP0986	Non-Antigen	0	0	0	0	0	0	0	0	0	0	0	0	0	1	1
TP0835	Non-Antigen	0	0	0	0	0	0	0	0	0	0	0	0	0	1	1
TP0671	Non-Antigen	0	0	0	0	0	0	0	0	0	0	0	0	0	1	1
TP0549	Non-Antigen	0	0	0	0	0	0	0	0	0	0	0	0	0	1	1
TP0271	Non-Antigen	0	0	0	0	0	0	0	0	0	0	0	0	0	1	1
TP0164	Non-Antigen	0	0	0	0	0	0	0	0	0	0	0	0	0	1	1
	TOTAL	49	10	2	1	7	6	2	1	1	19	4	14	26	19	161

## Sheet: N001 vs N002
Locus	Substitution	NODE_0000001 Reference	NODE_0000002 Query
TP0164	L114R	MAEISATAYAVQVDDLTLAYRQKPVLWDVDVRIPEGVIEAIIGPNGAGKSTLLKAIMGLLPLASGEVRVFGRPFSKERRRVAYVPQRSAVDWDFPTTVFDVVLMGSYGSLGWILRPGKREKARAREAIEEVGMGAFLDRQISELSGGQQQRVFLARALVQDADLYFMDEPFQGVDAATEQAIVTLLKTLKGRGKTLLVVHHDLQTVAEYFDRVLLLNVRVIAEGAVVSAFTEEYVQRAYGGRISSTLFPRGNKEDVHDARAHASVL*	MAEISATAYAVQVDDLTLAYRQKPVLWDVDVRIPEGVIEAIIGPNGAGKSTLLKAIMGLLPLASGEVRVFGRPFSKERRRVAYVPQRSAVDWDFPTTVFDVVLMGSYGSLGWIRRPGKREKARAREAIEEVGMGAFLDRQISELSGGQQQRVFLARALVQDADLYFMDEPFQGVDAATEQAIVTLLKTLKGRGKTLLVVHHDLQTVAEYFDRVLLLNVRVIAEGAVVSAFTEEYVQRAYGGRISSTLFPRGNKEDVHDARAHASVL*
TP0179	A491G	MTQALQVPSAPARCRHLRRKNGVLLRIVEKTDRTRYAHALRHGCRHRMCEGVHGTEEDAMGSESAEMDSPHATARPQEQGEDRAWDACGVWVKVPPEAQEPPVSSGGPEDPEAPAQHAPPGARVDAVRHHVYRALPVQSSAEDSRGFVDLSVEDEVLARGCSHAPGGESSSDQAADAPAGDAAYSEVPSFDDLVTRTAQSQDDRVDLSAAMSSVVTEEPPEPRGCSMPCPSGSCDTTEFDDLLSSLSHDAPEYPVDSDPITYSASEPSSEGPVRGAPFSDVDAVAQSLMGDAQVAAQGAQASTSGDASTDLLLKIAQEISSIRADLDQLKGTFSRQAGAEPAQAPATAPAPEGTEAAYSGFFCDDDPDETIALTNDELNNILITSEFTEEDGKDSAADA…	MTQALQVPSAPARCRHLRRKNGVLLRIVEKTDRTRYAHALRHGCRHRMCEGVHGTEEDAMGSESAEMDSPHATARPQEQGEDRAWDACGVWVKVPPEAQEPPVSSGGPEDPEAPAQHAPPGARVDAVRHHVYRALPVQSSAEDSRGFVDLSVEDEVLARGCSHAPGGESSSDQAADAPAGDAAYSEVPSFDDLVTRTAQSQDDRVDLSAAMSSVVTEEPPEPRGCSMPCPSGSCDTTEFDDLLSSLSHDAPEYPVDSDPITYSASEPSSEGPVRGAPFSDVDAVAQSLMGDAQVAAQGAQASTSGDASTDLLLKIAQEISSIRADLDQLKGTFSRQAGAEPAQAPATAPAPEGTEAAYSGFFCDDDPDETIALTNDELNNILITSEFTEEDGKDSAADA…
TP0271	D266Y	MGKDKLGKGIDALLQESSDRYDVRDSGGVQTVHYLDPTLLQANPHQARRTFAQESLEELAASIREHGVIQPVLAEKNQDGSWVIIAGERRTRAAILAGLNRIPVIVRTCDHEKKLAIALIENVQRENLNPLEEARAYQHIMDLGNLSHEELAQRVGKNRSTITNALRLLKLPPEVQQSLSSRTLSAGHARALLSLTDMQLCVSVAQYVVTHALSVRAAEECVACLNRGGSLHDYAGARAHTAASSPSPGGSATDITRLPPSSPSTDAQLDARIRNADIADIEQQLLEQLGTKVRISGNLQRGRIEITYFSQAELERLYGLLKAH*	MGKDKLGKGIDALLQESSDRYDVRDSGGVQTVHYLDPTLLQANPHQARRTFAQESLEELAASIREHGVIQPVLAEKNQDGSWVIIAGERRTRAAILAGLNRIPVIVRTCDHEKKLAIALIENVQRENLNPLEEARAYQHIMDLGNLSHEELAQRVGKNRSTITNALRLLKLPPEVQQSLSSRTLSAGHARALLSLTDMQLCVSVAQYVVTHALSVRAAEECVACLNRGGSLHDYAGARAHTAASSPSPGGSATDITRLPPSSPSTYAQLDARIRNADIADIEQQLLEQLGTKVRISGNLQRGRIEITYFSQAELERLYGLLKAH*
TP0279	E22GfsTer34	MTSVFCPVLPFFVFHPCAWGGERERSFVHPRTRCVAVRARTVLQCRPMGTVIIALDGPAGSGKSSVCRLLASRLGAQCLNTGSFYRAFTLAALRRVSELAVQACSPSPDPDAAVGCAAVPHATNLDTSYAPLTAQKKVALFDEAYWVSFARTVALSYRAGVMYVGEENVESLLRSDEVESAVSYFAAMPAIRAIMTGKIRSAVCGARVVCEGRDLTTVVFVDADLKCYLDASIEARVARRWAQGTSRLSKQELEQRMRARDAHDRARTVGGLRCAPDALYVDTSCLTIEEVCERIAREAHRRALWGGERSVENQEGKGTPLVPRQLQERYSFEAPEPGSVRMGTVVQVNAGTVFVDIGGKSEGRVPVEEFEAPPKAGDGVRVYVERVTPYGPELSKTKA…	MTSVFCPVLPFFVFHPCAWGGGEREKFRSSSHPLRCGACKDCATVPADGDRDHRS*
TP0304	V853M	MAPAAIPLPSEETTPPVIKIKAGSIRHECSVSMRFLKGSTLPLPCACRVDCPIGLHRTLLSNTMGPMNARAALALAMVFTFQRLCAEERFVISTEYFDIIYTEASTESARILAKHADRYEEQISLMLNRVPDKKKRTTVVLYAHTQDAGGSFSSKPSRKIIINDTRVPNLGLGSFKDSLLSIFYHELTHKISLDFFMPLLPPLFTEGVAVAFESNDGTQGRLHDPLTMHYLIQNKLENVSPSWREVAELRYNYPHGMPYVYGGKFTEYLQKIYGKERCARLWQNSWRLFIRHRFWDVFQKNLGTAWNEFIDSIPIPEKVAQPQLLSEREAQGHYGARSAAPTGFAYYDRDRHAVRFRDKAGGVRTLFSHDNTLHHLNFSEDGRYLAVSDTIDTWSERTH…	MAPAAIPLPSEETTPPVIKIKAGSIRHECSVSMRFLKGSTLPLPCACRVDCPIGLHRTLLSNTMGPMNARAALALAMVFTFQRLCAEERFVISTEYFDIIYTEASTESARILAKHADRYEEQISLMLNRVPDKKKRTTVVLYAHTQDAGGSFSSKPSRKIIINDTRVPNLGLGSFKDSLLSIFYHELTHKISLDFFMPLLPPLFTEGVAVAFESNDGTQGRLHDPLTMHYLIQNKLENVSPSWREVAELRYNYPHGMPYVYGGKFTEYLQKIYGKERCARLWQNSWRLFIRHRFWDVFQKNLGTAWNEFIDSIPIPEKVAQPQLLSEREAQGHYGARSAAPTGFAYYDRDRHAVRFRDKAGGVRTLFSHDNTLHHLNFSEDGRYLAVSDTIDTWSERTH…
TP0326	S775RfsTer17	MLKKASAFLIASCCVMSLAWAQANDNWYEGKPISAISFEGLEYIARGQLDTIFSQYKGQKWTYELYLEILQKVYDLEYFSEVSPKAVPTDPEYQYVMLQFTVKERPSVKGIKMVGNSQIRSGDLLSKILLKKGDIYNEVKMKVDQESLRRHYLDQGYAAVKISCEAKTEAGGVVVQFTIQEGKQTVVSRIQFKGNKAFTESVLKKVLSTQEARFLTSGVFKENALEADKAAVHSYYAERGYIDARVEGVAKTVDKKTDASRNLVTLTYTVVEGEQYRYGGVTIVGNQIFSTEELQAKIRLKRGAIMNMVAFEQGFQALADAYFENGYTSNYLNKEEHRDTAEKTLSFKITVVERERSHVEHIIIKGTKNTKDEVILREMLLKPGDVFSKSKFTDSLRNL…	MLKKASAFLIASCCVMSLAWAQANDNWYEGKPISAISFEGLEYIARGQLDTIFSQYKGQKWTYELYLEILQKVYDLEYFSEVSPKAVPTDPEYQYVMLQFTVKERPSVKGIKMVGNSQIRSGDLLSKILLKKGDIYNEVKMKVDQESLRRHYLDQGYAAVKISCEAKTEAGGVVVQFTIQEGKQTVVSRIQFKGNKAFTESVLKKVLSTQEARFLTSGVFKENALEADKAAVHSYYAERGYIDARVEGVAKTVDKKTDASRNLVTLTYTVVEGEQYRYGGVTIVGNQIFSTEELQAKIRLKRGAIMNMVAFEQGFQALADAYFENGYTSNYLNKEEHRDTAEKTLSFKITVVERERSHVEHIIIKGTKNTKDEVILREMLLKPGDVFSKSKFTDSLRNL…
TP0394	Q90H	MEVRGLQPKRQKTFARKHLVIVESPAKAQTIEKYLGTQYVVRASMGHVIDLPKSRLAIDIEHDFQPEYITVRGRAQCLKELRTLSKQSLQVFLASDRDREGEAIAYHLAQSIQAYCDTPIKRIVFNEITPHAIRAAIGHPVPIDTAKVNAQKARRVLDRLVGYHLCPLLWHKVKNGLSAGRVQSVALRLICEREVEVKRFVPEEYWTVEGTFEKDKKSFSALLILIQGKKAVFKSKQEATSAIGLFSQSEARVSQIRSFEKNVRPKQPFTTSTLQQCAANRLGFTSRKTMQVAQQLYEGVSLGTHRVGLITYMRTDSVRVSEAAVKEVRAWIATHFSDALPGTPNRYAAKGKSQDAHEAIRPTYVAHTPERIKAHLTRDQIRLYTLIWERFVASQMTDA…	MEVRGLQPKRQKTFARKHLVIVESPAKAQTIEKYLGTQYVVRASMGHVIDLPKSRLAIDIEHDFQPEYITVRGRAQCLKELRTLSKQSLHVFLASDRDREGEAIAYHLAQSIQAYCDTPIKRIVFNEITPHAIRAAIGHPVPIDTAKVNAQKARRVLDRLVGYHLCPLLWHKVKNGLSAGRVQSVALRLICEREVEVKRFVPEEYWTVEGTFEKDKKSFSALLILIQGKKAVFKSKQEATSAIGLFSQSEARVSQIRSFEKNVRPKQPFTTSTLQQCAANRLGFTSRKTMQVAQQLYEGVSLGTHRVGLITYMRTDSVRVSEAAVKEVRAWIATHFSDALPGTPNRYAAKGKSQDAHEAIRPTYVAHTPERIKAHLTRDQIRLYTLIWERFVASQMTDA…
TP0462	R20G	MERIGKSCSPSRWRLCARRRRAARTADGASRVVRRIVCPPVLFLSASLLTGCDFSGIFASIQSEVPLKIPSIRGVVTGLVKCNNKLYACAGQLWEKDASKSEGKWTAVDFLPGKTITSIVSKGTCVYACVSGEGVYTYTSNGAGRTGGTTTPSTVLDKTNGAIRIGGSDNPFLQMPCELSSGSSGGGGGGSGSSSDGGIKNGSDENVLGSGTGYVVTTKAVYTKSNSSGTSCTYTKDGTFTATTSPILGCTSDGKGCFYVLDGTDVHCRTVQASGGGNGAHCAVASGSATSCKVAHTVTNPLCIAHVKNGNTEFLLIGGSQGYKEIKLETGSGSGTGCLKAENVRGPEQWGEDSVTPKDRVSQYEGTIGRFAISDIYTVESTSGAGGTNGGTNKPDVYV…	MERIGKSCSPSRWRLCARRGRAARTADGASRVVRRIVCPPVLFLSASLLTGCDFSGIFASIQSEVPLKIPSIRGVVTGLVKCNNKLYACAGQLWEKDASKPEGGWKVVDFLPGKTITSIVSKGTCVFACVSGEGVYTYTSNGAGRTGGTSTTPTVLNNTSGATRIGGSNNPFLQMPCKSSSGSSGGGGGGSGSSSGGGIKNGSDENVLGSGTGYVVTTKAVYTKSNGSGTGCTYTKDSTFTATTSPILGCTSDREGCFYVLDGTDVHCRTVQASGGSGSGAHCAVASGSANSCKVAHTVTNPLCIAHVKNGNTEFLLIGGSQGYKEIKLETGSGSGAGCLKAQNVRGPEQWDENSVTPKGSVSQYEGTIGRFAISDIYTVESTSGAGGTNGGTNKPDVY…
TP0462	S101P	MERIGKSCSPSRWRLCARRRRAARTADGASRVVRRIVCPPVLFLSASLLTGCDFSGIFASIQSEVPLKIPSIRGVVTGLVKCNNKLYACAGQLWEKDASKSEGKWTAVDFLPGKTITSIVSKGTCVYACVSGEGVYTYTSNGAGRTGGTTTPSTVLDKTNGAIRIGGSDNPFLQMPCELSSGSSGGGGGGSGSSSDGGIKNGSDENVLGSGTGYVVTTKAVYTKSNSSGTSCTYTKDGTFTATTSPILGCTSDGKGCFYVLDGTDVHCRTVQASGGGNGAHCAVASGSATSCKVAHTVTNPLCIAHVKNGNTEFLLIGGSQGYKEIKLETGSGSGTGCLKAENVRGPEQWGEDSVTPKDRVSQYEGTIGRFAISDIYTVESTSGAGGTNGGTNKPDVYV…	MERIGKSCSPSRWRLCARRGRAARTADGASRVVRRIVCPPVLFLSASLLTGCDFSGIFASIQSEVPLKIPSIRGVVTGLVKCNNKLYACAGQLWEKDASKPEGGWKVVDFLPGKTITSIVSKGTCVFACVSGEGVYTYTSNGAGRTGGTSTTPTVLNNTSGATRIGGSNNPFLQMPCKSSSGSSGGGGGGSGSSSGGGIKNGSDENVLGSGTGYVVTTKAVYTKSNGSGTGCTYTKDSTFTATTSPILGCTSDREGCFYVLDGTDVHCRTVQASGGSGSGAHCAVASGSANSCKVAHTVTNPLCIAHVKNGNTEFLLIGGSQGYKEIKLETGSGSGAGCLKAQNVRGPEQWDENSVTPKGSVSQYEGTIGRFAISDIYTVESTSGAGGTNGGTNKPDVY…
TP0462	K104G	MERIGKSCSPSRWRLCARRRRAARTADGASRVVRRIVCPPVLFLSASLLTGCDFSGIFASIQSEVPLKIPSIRGVVTGLVKCNNKLYACAGQLWEKDASKSEGKWTAVDFLPGKTITSIVSKGTCVYACVSGEGVYTYTSNGAGRTGGTTTPSTVLDKTNGAIRIGGSDNPFLQMPCELSSGSSGGGGGGSGSSSDGGIKNGSDENVLGSGTGYVVTTKAVYTKSNSSGTSCTYTKDGTFTATTSPILGCTSDGKGCFYVLDGTDVHCRTVQASGGGNGAHCAVASGSATSCKVAHTVTNPLCIAHVKNGNTEFLLIGGSQGYKEIKLETGSGSGTGCLKAENVRGPEQWGEDSVTPKDRVSQYEGTIGRFAISDIYTVESTSGAGGTNGGTNKPDVYV…	MERIGKSCSPSRWRLCARRGRAARTADGASRVVRRIVCPPVLFLSASLLTGCDFSGIFASIQSEVPLKIPSIRGVVTGLVKCNNKLYACAGQLWEKDASKPEGGWKVVDFLPGKTITSIVSKGTCVFACVSGEGVYTYTSNGAGRTGGTSTTPTVLNNTSGATRIGGSNNPFLQMPCKSSSGSSGGGGGGSGSSSGGGIKNGSDENVLGSGTGYVVTTKAVYTKSNGSGTGCTYTKDSTFTATTSPILGCTSDREGCFYVLDGTDVHCRTVQASGGSGSGAHCAVASGSANSCKVAHTVTNPLCIAHVKNGNTEFLLIGGSQGYKEIKLETGSGSGAGCLKAQNVRGPEQWDENSVTPKGSVSQYEGTIGRFAISDIYTVESTSGAGGTNGGTNKPDVY…
TP0462	T106K	MERIGKSCSPSRWRLCARRRRAARTADGASRVVRRIVCPPVLFLSASLLTGCDFSGIFASIQSEVPLKIPSIRGVVTGLVKCNNKLYACAGQLWEKDASKSEGKWTAVDFLPGKTITSIVSKGTCVYACVSGEGVYTYTSNGAGRTGGTTTPSTVLDKTNGAIRIGGSDNPFLQMPCELSSGSSGGGGGGSGSSSDGGIKNGSDENVLGSGTGYVVTTKAVYTKSNSSGTSCTYTKDGTFTATTSPILGCTSDGKGCFYVLDGTDVHCRTVQASGGGNGAHCAVASGSATSCKVAHTVTNPLCIAHVKNGNTEFLLIGGSQGYKEIKLETGSGSGTGCLKAENVRGPEQWGEDSVTPKDRVSQYEGTIGRFAISDIYTVESTSGAGGTNGGTNKPDVYV…	MERIGKSCSPSRWRLCARRGRAARTADGASRVVRRIVCPPVLFLSASLLTGCDFSGIFASIQSEVPLKIPSIRGVVTGLVKCNNKLYACAGQLWEKDASKPEGGWKVVDFLPGKTITSIVSKGTCVFACVSGEGVYTYTSNGAGRTGGTSTTPTVLNNTSGATRIGGSNNPFLQMPCKSSSGSSGGGGGGSGSSSGGGIKNGSDENVLGSGTGYVVTTKAVYTKSNGSGTGCTYTKDSTFTATTSPILGCTSDREGCFYVLDGTDVHCRTVQASGGSGSGAHCAVASGSANSCKVAHTVTNPLCIAHVKNGNTEFLLIGGSQGYKEIKLETGSGSGAGCLKAQNVRGPEQWDENSVTPKGSVSQYEGTIGRFAISDIYTVESTSGAGGTNGGTNKPDVY…
TP0462	A107V	MERIGKSCSPSRWRLCARRRRAARTADGASRVVRRIVCPPVLFLSASLLTGCDFSGIFASIQSEVPLKIPSIRGVVTGLVKCNNKLYACAGQLWEKDASKSEGKWTAVDFLPGKTITSIVSKGTCVYACVSGEGVYTYTSNGAGRTGGTTTPSTVLDKTNGAIRIGGSDNPFLQMPCELSSGSSGGGGGGSGSSSDGGIKNGSDENVLGSGTGYVVTTKAVYTKSNSSGTSCTYTKDGTFTATTSPILGCTSDGKGCFYVLDGTDVHCRTVQASGGGNGAHCAVASGSATSCKVAHTVTNPLCIAHVKNGNTEFLLIGGSQGYKEIKLETGSGSGTGCLKAENVRGPEQWGEDSVTPKDRVSQYEGTIGRFAISDIYTVESTSGAGGTNGGTNKPDVYV…	MERIGKSCSPSRWRLCARRGRAARTADGASRVVRRIVCPPVLFLSASLLTGCDFSGIFASIQSEVPLKIPSIRGVVTGLVKCNNKLYACAGQLWEKDASKPEGGWKVVDFLPGKTITSIVSKGTCVFACVSGEGVYTYTSNGAGRTGGTSTTPTVLNNTSGATRIGGSNNPFLQMPCKSSSGSSGGGGGGSGSSSGGGIKNGSDENVLGSGTGYVVTTKAVYTKSNGSGTGCTYTKDSTFTATTSPILGCTSDREGCFYVLDGTDVHCRTVQASGGSGSGAHCAVASGSANSCKVAHTVTNPLCIAHVKNGNTEFLLIGGSQGYKEIKLETGSGSGAGCLKAQNVRGPEQWDENSVTPKGSVSQYEGTIGRFAISDIYTVESTSGAGGTNGGTNKPDVY…
TP0462	Y127F	MERIGKSCSPSRWRLCARRRRAARTADGASRVVRRIVCPPVLFLSASLLTGCDFSGIFASIQSEVPLKIPSIRGVVTGLVKCNNKLYACAGQLWEKDASKSEGKWTAVDFLPGKTITSIVSKGTCVYACVSGEGVYTYTSNGAGRTGGTTTPSTVLDKTNGAIRIGGSDNPFLQMPCELSSGSSGGGGGGSGSSSDGGIKNGSDENVLGSGTGYVVTTKAVYTKSNSSGTSCTYTKDGTFTATTSPILGCTSDGKGCFYVLDGTDVHCRTVQASGGGNGAHCAVASGSATSCKVAHTVTNPLCIAHVKNGNTEFLLIGGSQGYKEIKLETGSGSGTGCLKAENVRGPEQWGEDSVTPKDRVSQYEGTIGRFAISDIYTVESTSGAGGTNGGTNKPDVYV…	MERIGKSCSPSRWRLCARRGRAARTADGASRVVRRIVCPPVLFLSASLLTGCDFSGIFASIQSEVPLKIPSIRGVVTGLVKCNNKLYACAGQLWEKDASKPEGGWKVVDFLPGKTITSIVSKGTCVFACVSGEGVYTYTSNGAGRTGGTSTTPTVLNNTSGATRIGGSNNPFLQMPCKSSSGSSGGGGGGSGSSSGGGIKNGSDENVLGSGTGYVVTTKAVYTKSNGSGTGCTYTKDSTFTATTSPILGCTSDREGCFYVLDGTDVHCRTVQASGGSGSGAHCAVASGSANSCKVAHTVTNPLCIAHVKNGNTEFLLIGGSQGYKEIKLETGSGSGAGCLKAQNVRGPEQWDENSVTPKGSVSQYEGTIGRFAISDIYTVESTSGAGGTNGGTNKPDVY…
TP0462	T150S	MERIGKSCSPSRWRLCARRRRAARTADGASRVVRRIVCPPVLFLSASLLTGCDFSGIFASIQSEVPLKIPSIRGVVTGLVKCNNKLYACAGQLWEKDASKSEGKWTAVDFLPGKTITSIVSKGTCVYACVSGEGVYTYTSNGAGRTGGTTTPSTVLDKTNGAIRIGGSDNPFLQMPCELSSGSSGGGGGGSGSSSDGGIKNGSDENVLGSGTGYVVTTKAVYTKSNSSGTSCTYTKDGTFTATTSPILGCTSDGKGCFYVLDGTDVHCRTVQASGGGNGAHCAVASGSATSCKVAHTVTNPLCIAHVKNGNTEFLLIGGSQGYKEIKLETGSGSGTGCLKAENVRGPEQWGEDSVTPKDRVSQYEGTIGRFAISDIYTVESTSGAGGTNGGTNKPDVYV…	MERIGKSCSPSRWRLCARRGRAARTADGASRVVRRIVCPPVLFLSASLLTGCDFSGIFASIQSEVPLKIPSIRGVVTGLVKCNNKLYACAGQLWEKDASKPEGGWKVVDFLPGKTITSIVSKGTCVFACVSGEGVYTYTSNGAGRTGGTSTTPTVLNNTSGATRIGGSNNPFLQMPCKSSSGSSGGGGGGSGSSSGGGIKNGSDENVLGSGTGYVVTTKAVYTKSNGSGTGCTYTKDSTFTATTSPILGCTSDREGCFYVLDGTDVHCRTVQASGGSGSGAHCAVASGSANSCKVAHTVTNPLCIAHVKNGNTEFLLIGGSQGYKEIKLETGSGSGAGCLKAQNVRGPEQWDENSVTPKGSVSQYEGTIGRFAISDIYTVESTSGAGGTNGGTNKPDVY…
TP0462	P152T	MERIGKSCSPSRWRLCARRRRAARTADGASRVVRRIVCPPVLFLSASLLTGCDFSGIFASIQSEVPLKIPSIRGVVTGLVKCNNKLYACAGQLWEKDASKSEGKWTAVDFLPGKTITSIVSKGTCVYACVSGEGVYTYTSNGAGRTGGTTTPSTVLDKTNGAIRIGGSDNPFLQMPCELSSGSSGGGGGGSGSSSDGGIKNGSDENVLGSGTGYVVTTKAVYTKSNSSGTSCTYTKDGTFTATTSPILGCTSDGKGCFYVLDGTDVHCRTVQASGGGNGAHCAVASGSATSCKVAHTVTNPLCIAHVKNGNTEFLLIGGSQGYKEIKLETGSGSGTGCLKAENVRGPEQWGEDSVTPKDRVSQYEGTIGRFAISDIYTVESTSGAGGTNGGTNKPDVYV…	MERIGKSCSPSRWRLCARRGRAARTADGASRVVRRIVCPPVLFLSASLLTGCDFSGIFASIQSEVPLKIPSIRGVVTGLVKCNNKLYACAGQLWEKDASKPEGGWKVVDFLPGKTITSIVSKGTCVFACVSGEGVYTYTSNGAGRTGGTSTTPTVLNNTSGATRIGGSNNPFLQMPCKSSSGSSGGGGGGSGSSSGGGIKNGSDENVLGSGTGYVVTTKAVYTKSNGSGTGCTYTKDSTFTATTSPILGCTSDREGCFYVLDGTDVHCRTVQASGGSGSGAHCAVASGSANSCKVAHTVTNPLCIAHVKNGNTEFLLIGGSQGYKEIKLETGSGSGAGCLKAQNVRGPEQWDENSVTPKGSVSQYEGTIGRFAISDIYTVESTSGAGGTNGGTNKPDVY…
TP0462	S153P	MERIGKSCSPSRWRLCARRRRAARTADGASRVVRRIVCPPVLFLSASLLTGCDFSGIFASIQSEVPLKIPSIRGVVTGLVKCNNKLYACAGQLWEKDASKSEGKWTAVDFLPGKTITSIVSKGTCVYACVSGEGVYTYTSNGAGRTGGTTTPSTVLDKTNGAIRIGGSDNPFLQMPCELSSGSSGGGGGGSGSSSDGGIKNGSDENVLGSGTGYVVTTKAVYTKSNSSGTSCTYTKDGTFTATTSPILGCTSDGKGCFYVLDGTDVHCRTVQASGGGNGAHCAVASGSATSCKVAHTVTNPLCIAHVKNGNTEFLLIGGSQGYKEIKLETGSGSGTGCLKAENVRGPEQWGEDSVTPKDRVSQYEGTIGRFAISDIYTVESTSGAGGTNGGTNKPDVYV…	MERIGKSCSPSRWRLCARRGRAARTADGASRVVRRIVCPPVLFLSASLLTGCDFSGIFASIQSEVPLKIPSIRGVVTGLVKCNNKLYACAGQLWEKDASKPEGGWKVVDFLPGKTITSIVSKGTCVFACVSGEGVYTYTSNGAGRTGGTSTTPTVLNNTSGATRIGGSNNPFLQMPCKSSSGSSGGGGGGSGSSSGGGIKNGSDENVLGSGTGYVVTTKAVYTKSNGSGTGCTYTKDSTFTATTSPILGCTSDREGCFYVLDGTDVHCRTVQASGGSGSGAHCAVASGSANSCKVAHTVTNPLCIAHVKNGNTEFLLIGGSQGYKEIKLETGSGSGAGCLKAQNVRGPEQWDENSVTPKGSVSQYEGTIGRFAISDIYTVESTSGAGGTNGGTNKPDVY…
TP0462	D157N	MERIGKSCSPSRWRLCARRRRAARTADGASRVVRRIVCPPVLFLSASLLTGCDFSGIFASIQSEVPLKIPSIRGVVTGLVKCNNKLYACAGQLWEKDASKSEGKWTAVDFLPGKTITSIVSKGTCVYACVSGEGVYTYTSNGAGRTGGTTTPSTVLDKTNGAIRIGGSDNPFLQMPCELSSGSSGGGGGGSGSSSDGGIKNGSDENVLGSGTGYVVTTKAVYTKSNSSGTSCTYTKDGTFTATTSPILGCTSDGKGCFYVLDGTDVHCRTVQASGGGNGAHCAVASGSATSCKVAHTVTNPLCIAHVKNGNTEFLLIGGSQGYKEIKLETGSGSGTGCLKAENVRGPEQWGEDSVTPKDRVSQYEGTIGRFAISDIYTVESTSGAGGTNGGTNKPDVYV…	MERIGKSCSPSRWRLCARRGRAARTADGASRVVRRIVCPPVLFLSASLLTGCDFSGIFASIQSEVPLKIPSIRGVVTGLVKCNNKLYACAGQLWEKDASKPEGGWKVVDFLPGKTITSIVSKGTCVFACVSGEGVYTYTSNGAGRTGGTSTTPTVLNNTSGATRIGGSNNPFLQMPCKSSSGSSGGGGGGSGSSSGGGIKNGSDENVLGSGTGYVVTTKAVYTKSNGSGTGCTYTKDSTFTATTSPILGCTSDREGCFYVLDGTDVHCRTVQASGGSGSGAHCAVASGSANSCKVAHTVTNPLCIAHVKNGNTEFLLIGGSQGYKEIKLETGSGSGAGCLKAQNVRGPEQWDENSVTPKGSVSQYEGTIGRFAISDIYTVESTSGAGGTNGGTNKPDVY…
TP0462	K158N	MERIGKSCSPSRWRLCARRRRAARTADGASRVVRRIVCPPVLFLSASLLTGCDFSGIFASIQSEVPLKIPSIRGVVTGLVKCNNKLYACAGQLWEKDASKSEGKWTAVDFLPGKTITSIVSKGTCVYACVSGEGVYTYTSNGAGRTGGTTTPSTVLDKTNGAIRIGGSDNPFLQMPCELSSGSSGGGGGGSGSSSDGGIKNGSDENVLGSGTGYVVTTKAVYTKSNSSGTSCTYTKDGTFTATTSPILGCTSDGKGCFYVLDGTDVHCRTVQASGGGNGAHCAVASGSATSCKVAHTVTNPLCIAHVKNGNTEFLLIGGSQGYKEIKLETGSGSGTGCLKAENVRGPEQWGEDSVTPKDRVSQYEGTIGRFAISDIYTVESTSGAGGTNGGTNKPDVYV…	MERIGKSCSPSRWRLCARRGRAARTADGASRVVRRIVCPPVLFLSASLLTGCDFSGIFASIQSEVPLKIPSIRGVVTGLVKCNNKLYACAGQLWEKDASKPEGGWKVVDFLPGKTITSIVSKGTCVFACVSGEGVYTYTSNGAGRTGGTSTTPTVLNNTSGATRIGGSNNPFLQMPCKSSSGSSGGGGGGSGSSSGGGIKNGSDENVLGSGTGYVVTTKAVYTKSNGSGTGCTYTKDSTFTATTSPILGCTSDREGCFYVLDGTDVHCRTVQASGGSGSGAHCAVASGSANSCKVAHTVTNPLCIAHVKNGNTEFLLIGGSQGYKEIKLETGSGSGAGCLKAQNVRGPEQWDENSVTPKGSVSQYEGTIGRFAISDIYTVESTSGAGGTNGGTNKPDVY…
TP0462	N160S	MERIGKSCSPSRWRLCARRRRAARTADGASRVVRRIVCPPVLFLSASLLTGCDFSGIFASIQSEVPLKIPSIRGVVTGLVKCNNKLYACAGQLWEKDASKSEGKWTAVDFLPGKTITSIVSKGTCVYACVSGEGVYTYTSNGAGRTGGTTTPSTVLDKTNGAIRIGGSDNPFLQMPCELSSGSSGGGGGGSGSSSDGGIKNGSDENVLGSGTGYVVTTKAVYTKSNSSGTSCTYTKDGTFTATTSPILGCTSDGKGCFYVLDGTDVHCRTVQASGGGNGAHCAVASGSATSCKVAHTVTNPLCIAHVKNGNTEFLLIGGSQGYKEIKLETGSGSGTGCLKAENVRGPEQWGEDSVTPKDRVSQYEGTIGRFAISDIYTVESTSGAGGTNGGTNKPDVYV…	MERIGKSCSPSRWRLCARRGRAARTADGASRVVRRIVCPPVLFLSASLLTGCDFSGIFASIQSEVPLKIPSIRGVVTGLVKCNNKLYACAGQLWEKDASKPEGGWKVVDFLPGKTITSIVSKGTCVFACVSGEGVYTYTSNGAGRTGGTSTTPTVLNNTSGATRIGGSNNPFLQMPCKSSSGSSGGGGGGSGSSSGGGIKNGSDENVLGSGTGYVVTTKAVYTKSNGSGTGCTYTKDSTFTATTSPILGCTSDREGCFYVLDGTDVHCRTVQASGGSGSGAHCAVASGSANSCKVAHTVTNPLCIAHVKNGNTEFLLIGGSQGYKEIKLETGSGSGAGCLKAQNVRGPEQWDENSVTPKGSVSQYEGTIGRFAISDIYTVESTSGAGGTNGGTNKPDVY…
TP0462	I163T	MERIGKSCSPSRWRLCARRRRAARTADGASRVVRRIVCPPVLFLSASLLTGCDFSGIFASIQSEVPLKIPSIRGVVTGLVKCNNKLYACAGQLWEKDASKSEGKWTAVDFLPGKTITSIVSKGTCVYACVSGEGVYTYTSNGAGRTGGTTTPSTVLDKTNGAIRIGGSDNPFLQMPCELSSGSSGGGGGGSGSSSDGGIKNGSDENVLGSGTGYVVTTKAVYTKSNSSGTSCTYTKDGTFTATTSPILGCTSDGKGCFYVLDGTDVHCRTVQASGGGNGAHCAVASGSATSCKVAHTVTNPLCIAHVKNGNTEFLLIGGSQGYKEIKLETGSGSGTGCLKAENVRGPEQWGEDSVTPKDRVSQYEGTIGRFAISDIYTVESTSGAGGTNGGTNKPDVYV…	MERIGKSCSPSRWRLCARRGRAARTADGASRVVRRIVCPPVLFLSASLLTGCDFSGIFASIQSEVPLKIPSIRGVVTGLVKCNNKLYACAGQLWEKDASKPEGGWKVVDFLPGKTITSIVSKGTCVFACVSGEGVYTYTSNGAGRTGGTSTTPTVLNNTSGATRIGGSNNPFLQMPCKSSSGSSGGGGGGSGSSSGGGIKNGSDENVLGSGTGYVVTTKAVYTKSNGSGTGCTYTKDSTFTATTSPILGCTSDREGCFYVLDGTDVHCRTVQASGGSGSGAHCAVASGSANSCKVAHTVTNPLCIAHVKNGNTEFLLIGGSQGYKEIKLETGSGSGAGCLKAQNVRGPEQWDENSVTPKGSVSQYEGTIGRFAISDIYTVESTSGAGGTNGGTNKPDVY…
TP0462	D169N	MERIGKSCSPSRWRLCARRRRAARTADGASRVVRRIVCPPVLFLSASLLTGCDFSGIFASIQSEVPLKIPSIRGVVTGLVKCNNKLYACAGQLWEKDASKSEGKWTAVDFLPGKTITSIVSKGTCVYACVSGEGVYTYTSNGAGRTGGTTTPSTVLDKTNGAIRIGGSDNPFLQMPCELSSGSSGGGGGGSGSSSDGGIKNGSDENVLGSGTGYVVTTKAVYTKSNSSGTSCTYTKDGTFTATTSPILGCTSDGKGCFYVLDGTDVHCRTVQASGGGNGAHCAVASGSATSCKVAHTVTNPLCIAHVKNGNTEFLLIGGSQGYKEIKLETGSGSGTGCLKAENVRGPEQWGEDSVTPKDRVSQYEGTIGRFAISDIYTVESTSGAGGTNGGTNKPDVYV…	MERIGKSCSPSRWRLCARRGRAARTADGASRVVRRIVCPPVLFLSASLLTGCDFSGIFASIQSEVPLKIPSIRGVVTGLVKCNNKLYACAGQLWEKDASKPEGGWKVVDFLPGKTITSIVSKGTCVFACVSGEGVYTYTSNGAGRTGGTSTTPTVLNNTSGATRIGGSNNPFLQMPCKSSSGSSGGGGGGSGSSSGGGIKNGSDENVLGSGTGYVVTTKAVYTKSNGSGTGCTYTKDSTFTATTSPILGCTSDREGCFYVLDGTDVHCRTVQASGGSGSGAHCAVASGSANSCKVAHTVTNPLCIAHVKNGNTEFLLIGGSQGYKEIKLETGSGSGAGCLKAQNVRGPEQWDENSVTPKGSVSQYEGTIGRFAISDIYTVESTSGAGGTNGGTNKPDVY…
TP0462	E178K	MERIGKSCSPSRWRLCARRRRAARTADGASRVVRRIVCPPVLFLSASLLTGCDFSGIFASIQSEVPLKIPSIRGVVTGLVKCNNKLYACAGQLWEKDASKSEGKWTAVDFLPGKTITSIVSKGTCVYACVSGEGVYTYTSNGAGRTGGTTTPSTVLDKTNGAIRIGGSDNPFLQMPCELSSGSSGGGGGGSGSSSDGGIKNGSDENVLGSGTGYVVTTKAVYTKSNSSGTSCTYTKDGTFTATTSPILGCTSDGKGCFYVLDGTDVHCRTVQASGGGNGAHCAVASGSATSCKVAHTVTNPLCIAHVKNGNTEFLLIGGSQGYKEIKLETGSGSGTGCLKAENVRGPEQWGEDSVTPKDRVSQYEGTIGRFAISDIYTVESTSGAGGTNGGTNKPDVYV…	MERIGKSCSPSRWRLCARRGRAARTADGASRVVRRIVCPPVLFLSASLLTGCDFSGIFASIQSEVPLKIPSIRGVVTGLVKCNNKLYACAGQLWEKDASKPEGGWKVVDFLPGKTITSIVSKGTCVFACVSGEGVYTYTSNGAGRTGGTSTTPTVLNNTSGATRIGGSNNPFLQMPCKSSSGSSGGGGGGSGSSSGGGIKNGSDENVLGSGTGYVVTTKAVYTKSNGSGTGCTYTKDSTFTATTSPILGCTSDREGCFYVLDGTDVHCRTVQASGGSGSGAHCAVASGSANSCKVAHTVTNPLCIAHVKNGNTEFLLIGGSQGYKEIKLETGSGSGAGCLKAQNVRGPEQWDENSVTPKGSVSQYEGTIGRFAISDIYTVESTSGAGGTNGGTNKPDVY…
TP0462	L179S	MERIGKSCSPSRWRLCARRRRAARTADGASRVVRRIVCPPVLFLSASLLTGCDFSGIFASIQSEVPLKIPSIRGVVTGLVKCNNKLYACAGQLWEKDASKSEGKWTAVDFLPGKTITSIVSKGTCVYACVSGEGVYTYTSNGAGRTGGTTTPSTVLDKTNGAIRIGGSDNPFLQMPCELSSGSSGGGGGGSGSSSDGGIKNGSDENVLGSGTGYVVTTKAVYTKSNSSGTSCTYTKDGTFTATTSPILGCTSDGKGCFYVLDGTDVHCRTVQASGGGNGAHCAVASGSATSCKVAHTVTNPLCIAHVKNGNTEFLLIGGSQGYKEIKLETGSGSGTGCLKAENVRGPEQWGEDSVTPKDRVSQYEGTIGRFAISDIYTVESTSGAGGTNGGTNKPDVYV…	MERIGKSCSPSRWRLCARRGRAARTADGASRVVRRIVCPPVLFLSASLLTGCDFSGIFASIQSEVPLKIPSIRGVVTGLVKCNNKLYACAGQLWEKDASKPEGGWKVVDFLPGKTITSIVSKGTCVFACVSGEGVYTYTSNGAGRTGGTSTTPTVLNNTSGATRIGGSNNPFLQMPCKSSSGSSGGGGGGSGSSSGGGIKNGSDENVLGSGTGYVVTTKAVYTKSNGSGTGCTYTKDSTFTATTSPILGCTSDREGCFYVLDGTDVHCRTVQASGGSGSGAHCAVASGSANSCKVAHTVTNPLCIAHVKNGNTEFLLIGGSQGYKEIKLETGSGSGAGCLKAQNVRGPEQWDENSVTPKGSVSQYEGTIGRFAISDIYTVESTSGAGGTNGGTNKPDVY…
TP0462	D196G	MERIGKSCSPSRWRLCARRRRAARTADGASRVVRRIVCPPVLFLSASLLTGCDFSGIFASIQSEVPLKIPSIRGVVTGLVKCNNKLYACAGQLWEKDASKSEGKWTAVDFLPGKTITSIVSKGTCVYACVSGEGVYTYTSNGAGRTGGTTTPSTVLDKTNGAIRIGGSDNPFLQMPCELSSGSSGGGGGGSGSSSDGGIKNGSDENVLGSGTGYVVTTKAVYTKSNSSGTSCTYTKDGTFTATTSPILGCTSDGKGCFYVLDGTDVHCRTVQASGGGNGAHCAVASGSATSCKVAHTVTNPLCIAHVKNGNTEFLLIGGSQGYKEIKLETGSGSGTGCLKAENVRGPEQWGEDSVTPKDRVSQYEGTIGRFAISDIYTVESTSGAGGTNGGTNKPDVYV…	MERIGKSCSPSRWRLCARRGRAARTADGASRVVRRIVCPPVLFLSASLLTGCDFSGIFASIQSEVPLKIPSIRGVVTGLVKCNNKLYACAGQLWEKDASKPEGGWKVVDFLPGKTITSIVSKGTCVFACVSGEGVYTYTSNGAGRTGGTSTTPTVLNNTSGATRIGGSNNPFLQMPCKSSSGSSGGGGGGSGSSSGGGIKNGSDENVLGSGTGYVVTTKAVYTKSNGSGTGCTYTKDSTFTATTSPILGCTSDREGCFYVLDGTDVHCRTVQASGGSGSGAHCAVASGSANSCKVAHTVTNPLCIAHVKNGNTEFLLIGGSQGYKEIKLETGSGSGAGCLKAQNVRGPEQWDENSVTPKGSVSQYEGTIGRFAISDIYTVESTSGAGGTNGGTNKPDVY…
TP0462	S227G	MERIGKSCSPSRWRLCARRRRAARTADGASRVVRRIVCPPVLFLSASLLTGCDFSGIFASIQSEVPLKIPSIRGVVTGLVKCNNKLYACAGQLWEKDASKSEGKWTAVDFLPGKTITSIVSKGTCVYACVSGEGVYTYTSNGAGRTGGTTTPSTVLDKTNGAIRIGGSDNPFLQMPCELSSGSSGGGGGGSGSSSDGGIKNGSDENVLGSGTGYVVTTKAVYTKSNSSGTSCTYTKDGTFTATTSPILGCTSDGKGCFYVLDGTDVHCRTVQASGGGNGAHCAVASGSATSCKVAHTVTNPLCIAHVKNGNTEFLLIGGSQGYKEIKLETGSGSGTGCLKAENVRGPEQWGEDSVTPKDRVSQYEGTIGRFAISDIYTVESTSGAGGTNGGTNKPDVYV…	MERIGKSCSPSRWRLCARRGRAARTADGASRVVRRIVCPPVLFLSASLLTGCDFSGIFASIQSEVPLKIPSIRGVVTGLVKCNNKLYACAGQLWEKDASKPEGGWKVVDFLPGKTITSIVSKGTCVFACVSGEGVYTYTSNGAGRTGGTSTTPTVLNNTSGATRIGGSNNPFLQMPCKSSSGSSGGGGGGSGSSSGGGIKNGSDENVLGSGTGYVVTTKAVYTKSNGSGTGCTYTKDSTFTATTSPILGCTSDREGCFYVLDGTDVHCRTVQASGGSGSGAHCAVASGSANSCKVAHTVTNPLCIAHVKNGNTEFLLIGGSQGYKEIKLETGSGSGAGCLKAQNVRGPEQWDENSVTPKGSVSQYEGTIGRFAISDIYTVESTSGAGGTNGGTNKPDVY…
TP0462	S231G	MERIGKSCSPSRWRLCARRRRAARTADGASRVVRRIVCPPVLFLSASLLTGCDFSGIFASIQSEVPLKIPSIRGVVTGLVKCNNKLYACAGQLWEKDASKSEGKWTAVDFLPGKTITSIVSKGTCVYACVSGEGVYTYTSNGAGRTGGTTTPSTVLDKTNGAIRIGGSDNPFLQMPCELSSGSSGGGGGGSGSSSDGGIKNGSDENVLGSGTGYVVTTKAVYTKSNSSGTSCTYTKDGTFTATTSPILGCTSDGKGCFYVLDGTDVHCRTVQASGGGNGAHCAVASGSATSCKVAHTVTNPLCIAHVKNGNTEFLLIGGSQGYKEIKLETGSGSGTGCLKAENVRGPEQWGEDSVTPKDRVSQYEGTIGRFAISDIYTVESTSGAGGTNGGTNKPDVYV…	MERIGKSCSPSRWRLCARRGRAARTADGASRVVRRIVCPPVLFLSASLLTGCDFSGIFASIQSEVPLKIPSIRGVVTGLVKCNNKLYACAGQLWEKDASKPEGGWKVVDFLPGKTITSIVSKGTCVFACVSGEGVYTYTSNGAGRTGGTSTTPTVLNNTSGATRIGGSNNPFLQMPCKSSSGSSGGGGGGSGSSSGGGIKNGSDENVLGSGTGYVVTTKAVYTKSNGSGTGCTYTKDSTFTATTSPILGCTSDREGCFYVLDGTDVHCRTVQASGGSGSGAHCAVASGSANSCKVAHTVTNPLCIAHVKNGNTEFLLIGGSQGYKEIKLETGSGSGAGCLKAQNVRGPEQWDENSVTPKGSVSQYEGTIGRFAISDIYTVESTSGAGGTNGGTNKPDVY…
TP0462	G238S	MERIGKSCSPSRWRLCARRRRAARTADGASRVVRRIVCPPVLFLSASLLTGCDFSGIFASIQSEVPLKIPSIRGVVTGLVKCNNKLYACAGQLWEKDASKSEGKWTAVDFLPGKTITSIVSKGTCVYACVSGEGVYTYTSNGAGRTGGTTTPSTVLDKTNGAIRIGGSDNPFLQMPCELSSGSSGGGGGGSGSSSDGGIKNGSDENVLGSGTGYVVTTKAVYTKSNSSGTSCTYTKDGTFTATTSPILGCTSDGKGCFYVLDGTDVHCRTVQASGGGNGAHCAVASGSATSCKVAHTVTNPLCIAHVKNGNTEFLLIGGSQGYKEIKLETGSGSGTGCLKAENVRGPEQWGEDSVTPKDRVSQYEGTIGRFAISDIYTVESTSGAGGTNGGTNKPDVYV…	MERIGKSCSPSRWRLCARRGRAARTADGASRVVRRIVCPPVLFLSASLLTGCDFSGIFASIQSEVPLKIPSIRGVVTGLVKCNNKLYACAGQLWEKDASKPEGGWKVVDFLPGKTITSIVSKGTCVFACVSGEGVYTYTSNGAGRTGGTSTTPTVLNNTSGATRIGGSNNPFLQMPCKSSSGSSGGGGGGSGSSSGGGIKNGSDENVLGSGTGYVVTTKAVYTKSNGSGTGCTYTKDSTFTATTSPILGCTSDREGCFYVLDGTDVHCRTVQASGGSGSGAHCAVASGSANSCKVAHTVTNPLCIAHVKNGNTEFLLIGGSQGYKEIKLETGSGSGAGCLKAQNVRGPEQWDENSVTPKGSVSQYEGTIGRFAISDIYTVESTSGAGGTNGGTNKPDVY…
TP0462	G254R	MERIGKSCSPSRWRLCARRRRAARTADGASRVVRRIVCPPVLFLSASLLTGCDFSGIFASIQSEVPLKIPSIRGVVTGLVKCNNKLYACAGQLWEKDASKSEGKWTAVDFLPGKTITSIVSKGTCVYACVSGEGVYTYTSNGAGRTGGTTTPSTVLDKTNGAIRIGGSDNPFLQMPCELSSGSSGGGGGGSGSSSDGGIKNGSDENVLGSGTGYVVTTKAVYTKSNSSGTSCTYTKDGTFTATTSPILGCTSDGKGCFYVLDGTDVHCRTVQASGGGNGAHCAVASGSATSCKVAHTVTNPLCIAHVKNGNTEFLLIGGSQGYKEIKLETGSGSGTGCLKAENVRGPEQWGEDSVTPKDRVSQYEGTIGRFAISDIYTVESTSGAGGTNGGTNKPDVYV…	MERIGKSCSPSRWRLCARRGRAARTADGASRVVRRIVCPPVLFLSASLLTGCDFSGIFASIQSEVPLKIPSIRGVVTGLVKCNNKLYACAGQLWEKDASKPEGGWKVVDFLPGKTITSIVSKGTCVFACVSGEGVYTYTSNGAGRTGGTSTTPTVLNNTSGATRIGGSNNPFLQMPCKSSSGSSGGGGGGSGSSSGGGIKNGSDENVLGSGTGYVVTTKAVYTKSNGSGTGCTYTKDSTFTATTSPILGCTSDREGCFYVLDGTDVHCRTVQASGGSGSGAHCAVASGSANSCKVAHTVTNPLCIAHVKNGNTEFLLIGGSQGYKEIKLETGSGSGAGCLKAQNVRGPEQWDENSVTPKGSVSQYEGTIGRFAISDIYTVESTSGAGGTNGGTNKPDVY…
TP0462	K255E	MERIGKSCSPSRWRLCARRRRAARTADGASRVVRRIVCPPVLFLSASLLTGCDFSGIFASIQSEVPLKIPSIRGVVTGLVKCNNKLYACAGQLWEKDASKSEGKWTAVDFLPGKTITSIVSKGTCVYACVSGEGVYTYTSNGAGRTGGTTTPSTVLDKTNGAIRIGGSDNPFLQMPCELSSGSSGGGGGGSGSSSDGGIKNGSDENVLGSGTGYVVTTKAVYTKSNSSGTSCTYTKDGTFTATTSPILGCTSDGKGCFYVLDGTDVHCRTVQASGGGNGAHCAVASGSATSCKVAHTVTNPLCIAHVKNGNTEFLLIGGSQGYKEIKLETGSGSGTGCLKAENVRGPEQWGEDSVTPKDRVSQYEGTIGRFAISDIYTVESTSGAGGTNGGTNKPDVYV…	MERIGKSCSPSRWRLCARRGRAARTADGASRVVRRIVCPPVLFLSASLLTGCDFSGIFASIQSEVPLKIPSIRGVVTGLVKCNNKLYACAGQLWEKDASKPEGGWKVVDFLPGKTITSIVSKGTCVFACVSGEGVYTYTSNGAGRTGGTSTTPTVLNNTSGATRIGGSNNPFLQMPCKSSSGSSGGGGGGSGSSSGGGIKNGSDENVLGSGTGYVVTTKAVYTKSNGSGTGCTYTKDSTFTATTSPILGCTSDREGCFYVLDGTDVHCRTVQASGGSGSGAHCAVASGSANSCKVAHTVTNPLCIAHVKNGNTEFLLIGGSQGYKEIKLETGSGSGAGCLKAQNVRGPEQWDENSVTPKGSVSQYEGTIGRFAISDIYTVESTSGAGGTNGGTNKPDVY…
TP0462	-277S	MERIGKSCSPSRWRLCARRRRAARTADGASRVVRRIVCPPVLFLSASLLTGCDFSGIFASIQSEVPLKIPSIRGVVTGLVKCNNKLYACAGQLWEKDASKSEGKWTAVDFLPGKTITSIVSKGTCVYACVSGEGVYTYTSNGAGRTGGTTTPSTVLDKTNGAIRIGGSDNPFLQMPCELSSGSSGGGGGGSGSSSDGGIKNGSDENVLGSGTGYVVTTKAVYTKSNSSGTSCTYTKDGTFTATTSPILGCTSDGKGCFYVLDGTDVHCRTVQASGGGNGAHCAVASGSATSCKVAHTVTNPLCIAHVKNGNTEFLLIGGSQGYKEIKLETGSGSGTGCLKAENVRGPEQWGEDSVTPKDRVSQYEGTIGRFAISDIYTVESTSGAGGTNGGTNKPDVYV…	MERIGKSCSPSRWRLCARRGRAARTADGASRVVRRIVCPPVLFLSASLLTGCDFSGIFASIQSEVPLKIPSIRGVVTGLVKCNNKLYACAGQLWEKDASKPEGGWKVVDFLPGKTITSIVSKGTCVFACVSGEGVYTYTSNGAGRTGGTSTTPTVLNNTSGATRIGGSNNPFLQMPCKSSSGSSGGGGGGSGSSSGGGIKNGSDENVLGSGTGYVVTTKAVYTKSNGSGTGCTYTKDSTFTATTSPILGCTSDREGCFYVLDGTDVHCRTVQASGGSGSGAHCAVASGSANSCKVAHTVTNPLCIAHVKNGNTEFLLIGGSQGYKEIKLETGSGSGAGCLKAQNVRGPEQWDENSVTPKGSVSQYEGTIGRFAISDIYTVESTSGAGGTNGGTNKPDVY…
TP0462	N279S	MERIGKSCSPSRWRLCARRRRAARTADGASRVVRRIVCPPVLFLSASLLTGCDFSGIFASIQSEVPLKIPSIRGVVTGLVKCNNKLYACAGQLWEKDASKSEGKWTAVDFLPGKTITSIVSKGTCVYACVSGEGVYTYTSNGAGRTGGTTTPSTVLDKTNGAIRIGGSDNPFLQMPCELSSGSSGGGGGGSGSSSDGGIKNGSDENVLGSGTGYVVTTKAVYTKSNSSGTSCTYTKDGTFTATTSPILGCTSDGKGCFYVLDGTDVHCRTVQASGGGNGAHCAVASGSATSCKVAHTVTNPLCIAHVKNGNTEFLLIGGSQGYKEIKLETGSGSGTGCLKAENVRGPEQWGEDSVTPKDRVSQYEGTIGRFAISDIYTVESTSGAGGTNGGTNKPDVYV…	MERIGKSCSPSRWRLCARRGRAARTADGASRVVRRIVCPPVLFLSASLLTGCDFSGIFASIQSEVPLKIPSIRGVVTGLVKCNNKLYACAGQLWEKDASKPEGGWKVVDFLPGKTITSIVSKGTCVFACVSGEGVYTYTSNGAGRTGGTSTTPTVLNNTSGATRIGGSNNPFLQMPCKSSSGSSGGGGGGSGSSSGGGIKNGSDENVLGSGTGYVVTTKAVYTKSNGSGTGCTYTKDSTFTATTSPILGCTSDREGCFYVLDGTDVHCRTVQASGGSGSGAHCAVASGSANSCKVAHTVTNPLCIAHVKNGNTEFLLIGGSQGYKEIKLETGSGSGAGCLKAQNVRGPEQWDENSVTPKGSVSQYEGTIGRFAISDIYTVESTSGAGGTNGGTNKPDVY…
TP0462	T291N	MERIGKSCSPSRWRLCARRRRAARTADGASRVVRRIVCPPVLFLSASLLTGCDFSGIFASIQSEVPLKIPSIRGVVTGLVKCNNKLYACAGQLWEKDASKSEGKWTAVDFLPGKTITSIVSKGTCVYACVSGEGVYTYTSNGAGRTGGTTTPSTVLDKTNGAIRIGGSDNPFLQMPCELSSGSSGGGGGGSGSSSDGGIKNGSDENVLGSGTGYVVTTKAVYTKSNSSGTSCTYTKDGTFTATTSPILGCTSDGKGCFYVLDGTDVHCRTVQASGGGNGAHCAVASGSATSCKVAHTVTNPLCIAHVKNGNTEFLLIGGSQGYKEIKLETGSGSGTGCLKAENVRGPEQWGEDSVTPKDRVSQYEGTIGRFAISDIYTVESTSGAGGTNGGTNKPDVYV…	MERIGKSCSPSRWRLCARRGRAARTADGASRVVRRIVCPPVLFLSASLLTGCDFSGIFASIQSEVPLKIPSIRGVVTGLVKCNNKLYACAGQLWEKDASKPEGGWKVVDFLPGKTITSIVSKGTCVFACVSGEGVYTYTSNGAGRTGGTSTTPTVLNNTSGATRIGGSNNPFLQMPCKSSSGSSGGGGGGSGSSSGGGIKNGSDENVLGSGTGYVVTTKAVYTKSNGSGTGCTYTKDSTFTATTSPILGCTSDREGCFYVLDGTDVHCRTVQASGGSGSGAHCAVASGSANSCKVAHTVTNPLCIAHVKNGNTEFLLIGGSQGYKEIKLETGSGSGAGCLKAQNVRGPEQWDENSVTPKGSVSQYEGTIGRFAISDIYTVESTSGAGGTNGGTNKPDVY…
TP0462	T337A	MERIGKSCSPSRWRLCARRRRAARTADGASRVVRRIVCPPVLFLSASLLTGCDFSGIFASIQSEVPLKIPSIRGVVTGLVKCNNKLYACAGQLWEKDASKSEGKWTAVDFLPGKTITSIVSKGTCVYACVSGEGVYTYTSNGAGRTGGTTTPSTVLDKTNGAIRIGGSDNPFLQMPCELSSGSSGGGGGGSGSSSDGGIKNGSDENVLGSGTGYVVTTKAVYTKSNSSGTSCTYTKDGTFTATTSPILGCTSDGKGCFYVLDGTDVHCRTVQASGGGNGAHCAVASGSATSCKVAHTVTNPLCIAHVKNGNTEFLLIGGSQGYKEIKLETGSGSGTGCLKAENVRGPEQWGEDSVTPKDRVSQYEGTIGRFAISDIYTVESTSGAGGTNGGTNKPDVYV…	MERIGKSCSPSRWRLCARRGRAARTADGASRVVRRIVCPPVLFLSASLLTGCDFSGIFASIQSEVPLKIPSIRGVVTGLVKCNNKLYACAGQLWEKDASKPEGGWKVVDFLPGKTITSIVSKGTCVFACVSGEGVYTYTSNGAGRTGGTSTTPTVLNNTSGATRIGGSNNPFLQMPCKSSSGSSGGGGGGSGSSSGGGIKNGSDENVLGSGTGYVVTTKAVYTKSNGSGTGCTYTKDSTFTATTSPILGCTSDREGCFYVLDGTDVHCRTVQASGGSGSGAHCAVASGSANSCKVAHTVTNPLCIAHVKNGNTEFLLIGGSQGYKEIKLETGSGSGAGCLKAQNVRGPEQWDENSVTPKGSVSQYEGTIGRFAISDIYTVESTSGAGGTNGGTNKPDVY…
TP0462	E343Q	MERIGKSCSPSRWRLCARRRRAARTADGASRVVRRIVCPPVLFLSASLLTGCDFSGIFASIQSEVPLKIPSIRGVVTGLVKCNNKLYACAGQLWEKDASKSEGKWTAVDFLPGKTITSIVSKGTCVYACVSGEGVYTYTSNGAGRTGGTTTPSTVLDKTNGAIRIGGSDNPFLQMPCELSSGSSGGGGGGSGSSSDGGIKNGSDENVLGSGTGYVVTTKAVYTKSNSSGTSCTYTKDGTFTATTSPILGCTSDGKGCFYVLDGTDVHCRTVQASGGGNGAHCAVASGSATSCKVAHTVTNPLCIAHVKNGNTEFLLIGGSQGYKEIKLETGSGSGTGCLKAENVRGPEQWGEDSVTPKDRVSQYEGTIGRFAISDIYTVESTSGAGGTNGGTNKPDVYV…	MERIGKSCSPSRWRLCARRGRAARTADGASRVVRRIVCPPVLFLSASLLTGCDFSGIFASIQSEVPLKIPSIRGVVTGLVKCNNKLYACAGQLWEKDASKPEGGWKVVDFLPGKTITSIVSKGTCVFACVSGEGVYTYTSNGAGRTGGTSTTPTVLNNTSGATRIGGSNNPFLQMPCKSSSGSSGGGGGGSGSSSGGGIKNGSDENVLGSGTGYVVTTKAVYTKSNGSGTGCTYTKDSTFTATTSPILGCTSDREGCFYVLDGTDVHCRTVQASGGSGSGAHCAVASGSANSCKVAHTVTNPLCIAHVKNGNTEFLLIGGSQGYKEIKLETGSGSGAGCLKAQNVRGPEQWDENSVTPKGSVSQYEGTIGRFAISDIYTVESTSGAGGTNGGTNKPDVY…
TP0462	G352D	MERIGKSCSPSRWRLCARRRRAARTADGASRVVRRIVCPPVLFLSASLLTGCDFSGIFASIQSEVPLKIPSIRGVVTGLVKCNNKLYACAGQLWEKDASKSEGKWTAVDFLPGKTITSIVSKGTCVYACVSGEGVYTYTSNGAGRTGGTTTPSTVLDKTNGAIRIGGSDNPFLQMPCELSSGSSGGGGGGSGSSSDGGIKNGSDENVLGSGTGYVVTTKAVYTKSNSSGTSCTYTKDGTFTATTSPILGCTSDGKGCFYVLDGTDVHCRTVQASGGGNGAHCAVASGSATSCKVAHTVTNPLCIAHVKNGNTEFLLIGGSQGYKEIKLETGSGSGTGCLKAENVRGPEQWGEDSVTPKDRVSQYEGTIGRFAISDIYTVESTSGAGGTNGGTNKPDVYV…	MERIGKSCSPSRWRLCARRGRAARTADGASRVVRRIVCPPVLFLSASLLTGCDFSGIFASIQSEVPLKIPSIRGVVTGLVKCNNKLYACAGQLWEKDASKPEGGWKVVDFLPGKTITSIVSKGTCVFACVSGEGVYTYTSNGAGRTGGTSTTPTVLNNTSGATRIGGSNNPFLQMPCKSSSGSSGGGGGGSGSSSGGGIKNGSDENVLGSGTGYVVTTKAVYTKSNGSGTGCTYTKDSTFTATTSPILGCTSDREGCFYVLDGTDVHCRTVQASGGSGSGAHCAVASGSANSCKVAHTVTNPLCIAHVKNGNTEFLLIGGSQGYKEIKLETGSGSGAGCLKAQNVRGPEQWDENSVTPKGSVSQYEGTIGRFAISDIYTVESTSGAGGTNGGTNKPDVY…
TP0462	D354N	MERIGKSCSPSRWRLCARRRRAARTADGASRVVRRIVCPPVLFLSASLLTGCDFSGIFASIQSEVPLKIPSIRGVVTGLVKCNNKLYACAGQLWEKDASKSEGKWTAVDFLPGKTITSIVSKGTCVYACVSGEGVYTYTSNGAGRTGGTTTPSTVLDKTNGAIRIGGSDNPFLQMPCELSSGSSGGGGGGSGSSSDGGIKNGSDENVLGSGTGYVVTTKAVYTKSNSSGTSCTYTKDGTFTATTSPILGCTSDGKGCFYVLDGTDVHCRTVQASGGGNGAHCAVASGSATSCKVAHTVTNPLCIAHVKNGNTEFLLIGGSQGYKEIKLETGSGSGTGCLKAENVRGPEQWGEDSVTPKDRVSQYEGTIGRFAISDIYTVESTSGAGGTNGGTNKPDVYV…	MERIGKSCSPSRWRLCARRGRAARTADGASRVVRRIVCPPVLFLSASLLTGCDFSGIFASIQSEVPLKIPSIRGVVTGLVKCNNKLYACAGQLWEKDASKPEGGWKVVDFLPGKTITSIVSKGTCVFACVSGEGVYTYTSNGAGRTGGTSTTPTVLNNTSGATRIGGSNNPFLQMPCKSSSGSSGGGGGGSGSSSGGGIKNGSDENVLGSGTGYVVTTKAVYTKSNGSGTGCTYTKDSTFTATTSPILGCTSDREGCFYVLDGTDVHCRTVQASGGSGSGAHCAVASGSANSCKVAHTVTNPLCIAHVKNGNTEFLLIGGSQGYKEIKLETGSGSGAGCLKAQNVRGPEQWDENSVTPKGSVSQYEGTIGRFAISDIYTVESTSGAGGTNGGTNKPDVY…
TP0462	D360G	MERIGKSCSPSRWRLCARRRRAARTADGASRVVRRIVCPPVLFLSASLLTGCDFSGIFASIQSEVPLKIPSIRGVVTGLVKCNNKLYACAGQLWEKDASKSEGKWTAVDFLPGKTITSIVSKGTCVYACVSGEGVYTYTSNGAGRTGGTTTPSTVLDKTNGAIRIGGSDNPFLQMPCELSSGSSGGGGGGSGSSSDGGIKNGSDENVLGSGTGYVVTTKAVYTKSNSSGTSCTYTKDGTFTATTSPILGCTSDGKGCFYVLDGTDVHCRTVQASGGGNGAHCAVASGSATSCKVAHTVTNPLCIAHVKNGNTEFLLIGGSQGYKEIKLETGSGSGTGCLKAENVRGPEQWGEDSVTPKDRVSQYEGTIGRFAISDIYTVESTSGAGGTNGGTNKPDVYV…	MERIGKSCSPSRWRLCARRGRAARTADGASRVVRRIVCPPVLFLSASLLTGCDFSGIFASIQSEVPLKIPSIRGVVTGLVKCNNKLYACAGQLWEKDASKPEGGWKVVDFLPGKTITSIVSKGTCVFACVSGEGVYTYTSNGAGRTGGTSTTPTVLNNTSGATRIGGSNNPFLQMPCKSSSGSSGGGGGGSGSSSGGGIKNGSDENVLGSGTGYVVTTKAVYTKSNGSGTGCTYTKDSTFTATTSPILGCTSDREGCFYVLDGTDVHCRTVQASGGSGSGAHCAVASGSANSCKVAHTVTNPLCIAHVKNGNTEFLLIGGSQGYKEIKLETGSGSGAGCLKAQNVRGPEQWDENSVTPKGSVSQYEGTIGRFAISDIYTVESTSGAGGTNGGTNKPDVY…
TP0462	R361S	MERIGKSCSPSRWRLCARRRRAARTADGASRVVRRIVCPPVLFLSASLLTGCDFSGIFASIQSEVPLKIPSIRGVVTGLVKCNNKLYACAGQLWEKDASKSEGKWTAVDFLPGKTITSIVSKGTCVYACVSGEGVYTYTSNGAGRTGGTTTPSTVLDKTNGAIRIGGSDNPFLQMPCELSSGSSGGGGGGSGSSSDGGIKNGSDENVLGSGTGYVVTTKAVYTKSNSSGTSCTYTKDGTFTATTSPILGCTSDGKGCFYVLDGTDVHCRTVQASGGGNGAHCAVASGSATSCKVAHTVTNPLCIAHVKNGNTEFLLIGGSQGYKEIKLETGSGSGTGCLKAENVRGPEQWGEDSVTPKDRVSQYEGTIGRFAISDIYTVESTSGAGGTNGGTNKPDVYV…	MERIGKSCSPSRWRLCARRGRAARTADGASRVVRRIVCPPVLFLSASLLTGCDFSGIFASIQSEVPLKIPSIRGVVTGLVKCNNKLYACAGQLWEKDASKPEGGWKVVDFLPGKTITSIVSKGTCVFACVSGEGVYTYTSNGAGRTGGTSTTPTVLNNTSGATRIGGSNNPFLQMPCKSSSGSSGGGGGGSGSSSGGGIKNGSDENVLGSGTGYVVTTKAVYTKSNGSGTGCTYTKDSTFTATTSPILGCTSDREGCFYVLDGTDVHCRTVQASGGSGSGAHCAVASGSANSCKVAHTVTNPLCIAHVKNGNTEFLLIGGSQGYKEIKLETGSGSGAGCLKAQNVRGPEQWDENSVTPKGSVSQYEGTIGRFAISDIYTVESTSGAGGTNGGTNKPDVY…
TP0548	Q70K	MRQNGAVPMISCSVRRRPRWEPQVGAAFLAFALLPVLASGRGMQAAVATAAGSSGSDSDGKHPGKEQFLQFLIPSGGRYEYLGVSFTALADDASFFEANPAGSAGLSRGEVALFHHSQIHDSHTETVSFARRTQNTGYGASVRAFSSESDLKSFFGGNSGGNKNGGHQGKQGKGFVAIANASHTFCGQYRFKGVSFGCNFKMGFRKGKTDSHVTVAGDLGLRAAFSVAKNFGSNEPNMHVGLVLKNAGISVKTNSCQVEHLNPAIAVGFAYRPVYAFLFSLGLQQTLTKRESPVCSVGFMFFCTQHVTLLASAACEGGAYALSGGAEIRIGSFHLDMGYRYDQIFQAAHPHHVSVGLKWLIPNGGTQADQALLVKESYLVGLRFYDQRRYQEAITAWQL…	MRQNGAVPMISCSVRRRPRWEPQVGAAFLAFALLPVLASGRGMQAAVATAAGSSGSDSDGKHPGKEQFLKFLIPSGGRYEYLGVSFTALADDASFFEANPAGSAGLSRGEVALFHHSQIHDSHTETVSFARRTQNTGYGASVRAFSSESDLKSFFGGNSGGNKNGGHQGKQGKGFVAIANASHTFCGQYRFKGVSFGCNFKMGFRKGKTDSHVTVAGDLGLRAAFSVAKNFGSNEPNMHVGLVLKNAGISVKTNSCQVEHLNPAIAVGFAYRPVYAFLFSLGLQQTLTKRESPVCSVGFMFFCTQHVTLLASAACEGGAYALSGGAEIRIGSFHLDMGYRYDQIFQAAHPHHVSVGLKWLIPNGGTQADQALLVKESYLVGLRFYDQRRYQEAITAWQL…
TP0549	V87F	MLQDLSANARKVLLELGQTVAREARASLLQPEHILLALIQHKVGRGYKLIEKLIEDVATVRLILEQHVLTNEGDVASPQDLPVSGRVKHLLDIAAMEARSLRCAYIGTEHLVIAFAREEQNPLFQSLIREGLSLDDLRNASIISSPHSDTTRTRLERKVASVLDEYGTDLTERARAGALNPVIGRNKEITRVIQILCRRGKNNPVLIGEPGVGKTSIVEGLAYAIVREEVPHILLHTRVVSLDLAAVIAGTKYRGQFEERLKRIIKEVEETEKVILFIDELHTLIGAGGTQGSLDAANMLKPALARGQIQCIGATTLAEYRRYFEKDAALTRRFRSVLVREPSFEETCTILRKIKSHYERHHQVIYQSDALEKIVELSRRYIPERFFPDKAIDLMDEVG…	MLQDLSANARKVLLELGQTVAREARASLLQPEHILLALIQHKVGRGYKLIEKLIEDVATVRLILEQHVLTNEGDVASPQDLPVSGRFKHLLDIAAMEARSLRCAYIGTEHLVIAFAREEQNPLFQSLIREGLSLDDLRNASIISSPHSDTTRTRLERKVASVLDEYGTDLTERARAGALNPVIGRNKEITRVIQILCRRGKNNPVLIGEPGVGKTSIVEGLAYAIVREEVPHILLHTRVVSLDLAAVIAGTKYRGQFEERLKRIIKEVEETEKVILFIDELHTLIGAGGTQGSLDAANMLKPALARGQIQCIGATTLAEYRRYFEKDAALTRRFRSVLVREPSFEETCTILRKIKSHYERHHQVIYQSDALEKIVELSRRYIPERFFPDKAIDLMDEVG…
TP0671	R214H	MKAYSYAVEDRSLLTPFLYRFCVDPLLRVVPYRVPANLITLCANACMLLAFTHAYCGSVGGTYAYWFLVPVLCIVYLVGDCLDGRQARRTGTGSPLGEYFDHCLDTSVVGLLAGIFVLAFRIREPFLLTCIFFVPAFVQISTLWEKLHRGVMVFARIGSNEMVVLTTLGAYAGSFETLRALFLTPLFFSCTPAQVCVSVLSTGVCIFSCAVFWRMRVFSCALFLHLSLFFFLCVFSSTYFPTQIGYITALCTLYHMRYAERLLRVIVQGEGTARVEVLVPLLCGVLFLFPQTSFWVQRAQCSILALEVGVHFVRFVYAHRCYWHWLNPLPTQE*	MKAYSYAVEDRSLLTPFLYRFCVDPLLRVVPYRVPANLITLCANACMLLAFTHAYCGSVGGTYAYWFLVPVLCIVYLVGDCLDGRQARRTGTGSPLGEYFDHCLDTSVVGLLAGIFVLAFRIREPFLLTCIFFVPAFVQISTLWEKLHRGVMVFARIGSNEMVVLTTLGAYAGSFETLRALFLTPLFFSCTPAQVCVSVLSTGVCIFSCAVFWHMRVFSCALFLHLSLFFFLCVFSSTYFPTQIGYITALCTLYHMRYAERLLRVIVQGEGTARVEVLVPLLCGVLFLFPQTSFWVQRAQCSILALEVGVHFVRFVYAHRCYWHWLNPLPTQE*
TP0705	A506T	MRRVCYLYLVLLCGLLVGGAALFGFLLASIENIKQSERFTRFNPALPTRILDIRGDLITEFSSDEKREIVSFADLSSHLVHALLTREDRSFYTHHGYSIKAIFRALVGTLTGRALGGGSTLTQQIAGLLYSDRSDRSLRRKIKELWWALHMERRYSKNEIMELYLNRVYFGGGTYGVGAAARFYFGHSVRQMSAAEAALLVILLSNPAHYNPFEYPNRAQDRQRYVLHEMTRLGYLSEQERDESYEHYWAHFDYTRTTSSAFYARADKARWFSEYVRRQLDRMMYGTMNLYQDGYTVHTTCDLRHQLVAEQQVEQTLEQANAHVQKSSLTHVARRELYSNISELLGLVFNVPQLHVGDRRMKAKSGAYYRSTLSPLVNVMALMFGLDNLKTLSDKGASL…	MRRVCYLYLVLLCGLLVGGAALFGFLLASIENIKQSERFTRFNPALPTRILDIRGDLITEFSSDEKREIVSFADLSSHLVHALLTREDRSFYTHHGYSIKAIFRALVGTLTGRALGGGSTLTQQIAGLLYSDRSDRSLRRKIKELWWALHMERRYSKNEIMELYLNRVYFGGGTYGVGAAARFYFGHSVRQMSAAEAALLVILLSNPAHYNPFEYPNRAQDRQRYVLHEMTRLGYLSEQERDESYEHYWAHFDYTRTTSSAFYARADKARWFSEYVRRQLDRMMYGTMNLYQDGYTVHTTCDLRHQLVAEQQVEQTLEQANAHVQKSSLTHVARRELYSNISELLGLVFNVPQLHVGDRRMKAKSGAYYRSTLSPLVNVMALMFGLDNLKTLSDKGASL…
TP0835	A193S	MHIHNRGIVWFVGSTFACFLVLLSCTTTSSPSPQASVDLFEMVARGDLDTLKTRFGKDSVNVRDANGDTLLHVGVLRNDAHVVDFLLSMGADTEAQDASGSTPLMVAVTENCFESVRMLIARDASLFSRDAQGDTPLTRAIRKGTAHELVTRKTLLQKDKSGKTPWHWAVRALDRDLIKHLVTLGPPTQERDADGHTPLSLAYSSSSDARAAEVAADLLLGGAELMHGSFSEFEIAVLKRNYDLHFTDGSTPLHVMAKRGYTGFVQFLVDRKVNLNAKNLSSATPLHEAVRAGQVDAAVLLLRSGADPNVRDASGNTCLHLVAPAPFRVRLVGALLDAGASVAIKDDYGETPLHVAARLGMDRAFVERLVGAGADISERNKKGETPLVLTIDRDHRDLT…	MHIHNRGIVWFVGSTFACFLVLLSCTTTSSPSPQASVDLFEMVARGDLDTLKTRFGKDSVNVRDANGDTLLHVGVLRNDAHVVDFLLSMGADTEAQDASGSTPLMVAVTENCFESVRMLIARDASLFSRDAQGDTPLTRAIRKGTAHELVTRKTLLQKDKSGKTPWHWAVRALDRDLIKHLVTLGPPTQERDSDGHTPLSLAYSSSSDARAAEVAADLLLGGAELMHGSFSEFEIAVLKRNYDLHFTDGSTPLHVMAKRGYTGFVQFLVDRKVNLNAKNLSSATPLHEAVRAGQVDAAVLLLRSGADPNVRDASGNTCLHLVAPAPFRVRLVGALLDAGASVAIKDDYGETPLHVAARLGMDRAFVERLVGAGADISERNKKGETPLVLTIDRDHRDLT…
TP0858	N277K	MLRLPTARACITMGTMIRHTFTHRCGALLCALALGSSTMAATAAAKPKKGQMQKLRQRPVWAPTGGRYASLDGAFTALANDASFFEANPAGSANMTHGELAFFHTTGFGSFHAETLSYVGQSGNWGYGASMRMFFPESGFDFSTTTEPVCTPASNPIKQRGAIGIINFARRIGGLSLGANLKAGFRDAQGLQHTSVSSDIGLQWVGNVAKSFTSEEPNLYIGLAATNLGLTVKVSDKIENCTSTCEKCGCCKERCCCNGKKACCKDCDCNCPCQDCNDKGTVHATDTMLRAGFAYRPFSWFLFSLGATTSMNVQTLASSDAKSLYQNLAYSIGAMFDPFSFLSLSSSFRINHKANMRVGVGAEARIARIKLNAGYRCDVSDISSGSGCTGAKASHYLSL…	MLRLPTARACITMGTMIRHTFTHRCGALLCALALGSSTMAATAAAKPKKGQMQKLRQRPVWAPTGGRYASLDGAFTALANDASFFEANPAGSANMTHGELAFFHTTGFGSFHAETLSYVGQSGNWGYGASMRMFFPESGFDFSTTTEPVCTPASNPIKQRGAIGIINFARRIGGLSLGANLKAGFRDAQGLQHTSVSSDIGLQWVGNVAKSFTSEEPNLYIGLAATNLGLTVKVSDKIENCTSTCEKCGCCKERCCCNGKKACCKDCDCNCPCQDCKDKGSVHATDTMLRAGFAYRPFSWFLFSLGATTSMNVQTLASSDAKSLYQNLAYSIGAMFDPFSFLSLSSSFRINHKANMRVGVGAEARIARIKLNAGYRCDVSDISSGSGCTGAKASHYLSL…
TP0858	T281S	MLRLPTARACITMGTMIRHTFTHRCGALLCALALGSSTMAATAAAKPKKGQMQKLRQRPVWAPTGGRYASLDGAFTALANDASFFEANPAGSANMTHGELAFFHTTGFGSFHAETLSYVGQSGNWGYGASMRMFFPESGFDFSTTTEPVCTPASNPIKQRGAIGIINFARRIGGLSLGANLKAGFRDAQGLQHTSVSSDIGLQWVGNVAKSFTSEEPNLYIGLAATNLGLTVKVSDKIENCTSTCEKCGCCKERCCCNGKKACCKDCDCNCPCQDCNDKGTVHATDTMLRAGFAYRPFSWFLFSLGATTSMNVQTLASSDAKSLYQNLAYSIGAMFDPFSFLSLSSSFRINHKANMRVGVGAEARIARIKLNAGYRCDVSDISSGSGCTGAKASHYLSL…	MLRLPTARACITMGTMIRHTFTHRCGALLCALALGSSTMAATAAAKPKKGQMQKLRQRPVWAPTGGRYASLDGAFTALANDASFFEANPAGSANMTHGELAFFHTTGFGSFHAETLSYVGQSGNWGYGASMRMFFPESGFDFSTTTEPVCTPASNPIKQRGAIGIINFARRIGGLSLGANLKAGFRDAQGLQHTSVSSDIGLQWVGNVAKSFTSEEPNLYIGLAATNLGLTVKVSDKIENCTSTCEKCGCCKERCCCNGKKACCKDCDCNCPCQDCKDKGSVHATDTMLRAGFAYRPFSWFLFSLGATTSMNVQTLASSDAKSLYQNLAYSIGAMFDPFSFLSLSSSFRINHKANMRVGVGAEARIARIKLNAGYRCDVSDISSGSGCTGAKASHYLSL…
TP0865	P89S	MVRMRRRRACSSGGACGCAAVRGARSFLSVRVLGMRIGMSALCLAPLFARTASLGAWSSQGGEVLGEVRARVPAHRRVRRAVSGTSVTPVVAMAAKTSEKQKGVGRRALSLRTGGRYEMLGLAFTALADDASFFEANAAGSAAFPYLLVGGFHFARVNQSHTDTIALVHSIGRTGYGFSASVQYPYLTMEGKAVGGVAIFNVAHRFLSAYRFKGISVGTNVKVGYRDSSAGGERNKKNNQGGKKHVVVTADIGLQGTWSVAKNFGSHEPNLWVGGTVKNVGLSVEVDASNSGSSMSGGRTVHATNSSFILACAYQPIRWFLFGTGIEWKYNVQEFADNNRFRYGVAFLLLPVQYVAFGSNVFLTGLASDIRASAGVEFKSTWVRVDLTYTYESDKDEHV…	MVRMRRRRACSSGGACGCAAVRGARSFLSVRVLGMRIGMSALCLAPLFARTASLGAWSSQGGEVLGEVRARVPAHRRVRRAVSGTSVTSAVAMIAKASKQSEGVGRRALSLRTGGRYEMLGLAFTALADDASFFEANAAGSAAFPYLLVGGFHFARVNQSHTDTIALVHSIGRTGYGFSASVQYLHLPMAGKPVGGVAIFNVAHRFLSAYRFKGISVGTNVKVGYRDSSAGGERNKKNQGGKKHVVVTADIGLQGTWSVAKNFGSHEPNLWVGGTVKNVGLSVEVDASGSGSSASAGRTVHATNSSFILACAYQPIRWFLFGTGIEWKYNVQEFADNNRFRYGVAFLLLPVQYVAFGSSVFLTGLAPDIRASAGVEFKSTWVRVDLTYTYESDKNEHVI…
TP0865	V90A	MVRMRRRRACSSGGACGCAAVRGARSFLSVRVLGMRIGMSALCLAPLFARTASLGAWSSQGGEVLGEVRARVPAHRRVRRAVSGTSVTPVVAMAAKTSEKQKGVGRRALSLRTGGRYEMLGLAFTALADDASFFEANAAGSAAFPYLLVGGFHFARVNQSHTDTIALVHSIGRTGYGFSASVQYPYLTMEGKAVGGVAIFNVAHRFLSAYRFKGISVGTNVKVGYRDSSAGGERNKKNNQGGKKHVVVTADIGLQGTWSVAKNFGSHEPNLWVGGTVKNVGLSVEVDASNSGSSMSGGRTVHATNSSFILACAYQPIRWFLFGTGIEWKYNVQEFADNNRFRYGVAFLLLPVQYVAFGSNVFLTGLASDIRASAGVEFKSTWVRVDLTYTYESDKDEHV…	MVRMRRRRACSSGGACGCAAVRGARSFLSVRVLGMRIGMSALCLAPLFARTASLGAWSSQGGEVLGEVRARVPAHRRVRRAVSGTSVTSAVAMIAKASKQSEGVGRRALSLRTGGRYEMLGLAFTALADDASFFEANAAGSAAFPYLLVGGFHFARVNQSHTDTIALVHSIGRTGYGFSASVQYLHLPMAGKPVGGVAIFNVAHRFLSAYRFKGISVGTNVKVGYRDSSAGGERNKKNQGGKKHVVVTADIGLQGTWSVAKNFGSHEPNLWVGGTVKNVGLSVEVDASGSGSSASAGRTVHATNSSFILACAYQPIRWFLFGTGIEWKYNVQEFADNNRFRYGVAFLLLPVQYVAFGSSVFLTGLAPDIRASAGVEFKSTWVRVDLTYTYESDKNEHVI…
TP0865	A94I	MVRMRRRRACSSGGACGCAAVRGARSFLSVRVLGMRIGMSALCLAPLFARTASLGAWSSQGGEVLGEVRARVPAHRRVRRAVSGTSVTPVVAMAAKTSEKQKGVGRRALSLRTGGRYEMLGLAFTALADDASFFEANAAGSAAFPYLLVGGFHFARVNQSHTDTIALVHSIGRTGYGFSASVQYPYLTMEGKAVGGVAIFNVAHRFLSAYRFKGISVGTNVKVGYRDSSAGGERNKKNNQGGKKHVVVTADIGLQGTWSVAKNFGSHEPNLWVGGTVKNVGLSVEVDASNSGSSMSGGRTVHATNSSFILACAYQPIRWFLFGTGIEWKYNVQEFADNNRFRYGVAFLLLPVQYVAFGSNVFLTGLASDIRASAGVEFKSTWVRVDLTYTYESDKDEHV…	MVRMRRRRACSSGGACGCAAVRGARSFLSVRVLGMRIGMSALCLAPLFARTASLGAWSSQGGEVLGEVRARVPAHRRVRRAVSGTSVTSAVAMIAKASKQSEGVGRRALSLRTGGRYEMLGLAFTALADDASFFEANAAGSAAFPYLLVGGFHFARVNQSHTDTIALVHSIGRTGYGFSASVQYLHLPMAGKPVGGVAIFNVAHRFLSAYRFKGISVGTNVKVGYRDSSAGGERNKKNQGGKKHVVVTADIGLQGTWSVAKNFGSHEPNLWVGGTVKNVGLSVEVDASGSGSSASAGRTVHATNSSFILACAYQPIRWFLFGTGIEWKYNVQEFADNNRFRYGVAFLLLPVQYVAFGSSVFLTGLAPDIRASAGVEFKSTWVRVDLTYTYESDKNEHVI…
TP0865	T97A	MVRMRRRRACSSGGACGCAAVRGARSFLSVRVLGMRIGMSALCLAPLFARTASLGAWSSQGGEVLGEVRARVPAHRRVRRAVSGTSVTPVVAMAAKTSEKQKGVGRRALSLRTGGRYEMLGLAFTALADDASFFEANAAGSAAFPYLLVGGFHFARVNQSHTDTIALVHSIGRTGYGFSASVQYPYLTMEGKAVGGVAIFNVAHRFLSAYRFKGISVGTNVKVGYRDSSAGGERNKKNNQGGKKHVVVTADIGLQGTWSVAKNFGSHEPNLWVGGTVKNVGLSVEVDASNSGSSMSGGRTVHATNSSFILACAYQPIRWFLFGTGIEWKYNVQEFADNNRFRYGVAFLLLPVQYVAFGSNVFLTGLASDIRASAGVEFKSTWVRVDLTYTYESDKDEHV…	MVRMRRRRACSSGGACGCAAVRGARSFLSVRVLGMRIGMSALCLAPLFARTASLGAWSSQGGEVLGEVRARVPAHRRVRRAVSGTSVTSAVAMIAKASKQSEGVGRRALSLRTGGRYEMLGLAFTALADDASFFEANAAGSAAFPYLLVGGFHFARVNQSHTDTIALVHSIGRTGYGFSASVQYLHLPMAGKPVGGVAIFNVAHRFLSAYRFKGISVGTNVKVGYRDSSAGGERNKKNQGGKKHVVVTADIGLQGTWSVAKNFGSHEPNLWVGGTVKNVGLSVEVDASGSGSSASAGRTVHATNSSFILACAYQPIRWFLFGTGIEWKYNVQEFADNNRFRYGVAFLLLPVQYVAFGSSVFLTGLAPDIRASAGVEFKSTWVRVDLTYTYESDKNEHVI…
TP0865	E99K	MVRMRRRRACSSGGACGCAAVRGARSFLSVRVLGMRIGMSALCLAPLFARTASLGAWSSQGGEVLGEVRARVPAHRRVRRAVSGTSVTPVVAMAAKTSEKQKGVGRRALSLRTGGRYEMLGLAFTALADDASFFEANAAGSAAFPYLLVGGFHFARVNQSHTDTIALVHSIGRTGYGFSASVQYPYLTMEGKAVGGVAIFNVAHRFLSAYRFKGISVGTNVKVGYRDSSAGGERNKKNNQGGKKHVVVTADIGLQGTWSVAKNFGSHEPNLWVGGTVKNVGLSVEVDASNSGSSMSGGRTVHATNSSFILACAYQPIRWFLFGTGIEWKYNVQEFADNNRFRYGVAFLLLPVQYVAFGSNVFLTGLASDIRASAGVEFKSTWVRVDLTYTYESDKDEHV…	MVRMRRRRACSSGGACGCAAVRGARSFLSVRVLGMRIGMSALCLAPLFARTASLGAWSSQGGEVLGEVRARVPAHRRVRRAVSGTSVTSAVAMIAKASKQSEGVGRRALSLRTGGRYEMLGLAFTALADDASFFEANAAGSAAFPYLLVGGFHFARVNQSHTDTIALVHSIGRTGYGFSASVQYLHLPMAGKPVGGVAIFNVAHRFLSAYRFKGISVGTNVKVGYRDSSAGGERNKKNQGGKKHVVVTADIGLQGTWSVAKNFGSHEPNLWVGGTVKNVGLSVEVDASGSGSSASAGRTVHATNSSFILACAYQPIRWFLFGTGIEWKYNVQEFADNNRFRYGVAFLLLPVQYVAFGSSVFLTGLAPDIRASAGVEFKSTWVRVDLTYTYESDKNEHVI…
TP0865	K100Q	MVRMRRRRACSSGGACGCAAVRGARSFLSVRVLGMRIGMSALCLAPLFARTASLGAWSSQGGEVLGEVRARVPAHRRVRRAVSGTSVTPVVAMAAKTSEKQKGVGRRALSLRTGGRYEMLGLAFTALADDASFFEANAAGSAAFPYLLVGGFHFARVNQSHTDTIALVHSIGRTGYGFSASVQYPYLTMEGKAVGGVAIFNVAHRFLSAYRFKGISVGTNVKVGYRDSSAGGERNKKNNQGGKKHVVVTADIGLQGTWSVAKNFGSHEPNLWVGGTVKNVGLSVEVDASNSGSSMSGGRTVHATNSSFILACAYQPIRWFLFGTGIEWKYNVQEFADNNRFRYGVAFLLLPVQYVAFGSNVFLTGLASDIRASAGVEFKSTWVRVDLTYTYESDKDEHV…	MVRMRRRRACSSGGACGCAAVRGARSFLSVRVLGMRIGMSALCLAPLFARTASLGAWSSQGGEVLGEVRARVPAHRRVRRAVSGTSVTSAVAMIAKASKQSEGVGRRALSLRTGGRYEMLGLAFTALADDASFFEANAAGSAAFPYLLVGGFHFARVNQSHTDTIALVHSIGRTGYGFSASVQYLHLPMAGKPVGGVAIFNVAHRFLSAYRFKGISVGTNVKVGYRDSSAGGERNKKNQGGKKHVVVTADIGLQGTWSVAKNFGSHEPNLWVGGTVKNVGLSVEVDASGSGSSASAGRTVHATNSSFILACAYQPIRWFLFGTGIEWKYNVQEFADNNRFRYGVAFLLLPVQYVAFGSSVFLTGLAPDIRASAGVEFKSTWVRVDLTYTYESDKNEHVI…
TP0865	Q101S	MVRMRRRRACSSGGACGCAAVRGARSFLSVRVLGMRIGMSALCLAPLFARTASLGAWSSQGGEVLGEVRARVPAHRRVRRAVSGTSVTPVVAMAAKTSEKQKGVGRRALSLRTGGRYEMLGLAFTALADDASFFEANAAGSAAFPYLLVGGFHFARVNQSHTDTIALVHSIGRTGYGFSASVQYPYLTMEGKAVGGVAIFNVAHRFLSAYRFKGISVGTNVKVGYRDSSAGGERNKKNNQGGKKHVVVTADIGLQGTWSVAKNFGSHEPNLWVGGTVKNVGLSVEVDASNSGSSMSGGRTVHATNSSFILACAYQPIRWFLFGTGIEWKYNVQEFADNNRFRYGVAFLLLPVQYVAFGSNVFLTGLASDIRASAGVEFKSTWVRVDLTYTYESDKDEHV…	MVRMRRRRACSSGGACGCAAVRGARSFLSVRVLGMRIGMSALCLAPLFARTASLGAWSSQGGEVLGEVRARVPAHRRVRRAVSGTSVTSAVAMIAKASKQSEGVGRRALSLRTGGRYEMLGLAFTALADDASFFEANAAGSAAFPYLLVGGFHFARVNQSHTDTIALVHSIGRTGYGFSASVQYLHLPMAGKPVGGVAIFNVAHRFLSAYRFKGISVGTNVKVGYRDSSAGGERNKKNQGGKKHVVVTADIGLQGTWSVAKNFGSHEPNLWVGGTVKNVGLSVEVDASGSGSSASAGRTVHATNSSFILACAYQPIRWFLFGTGIEWKYNVQEFADNNRFRYGVAFLLLPVQYVAFGSSVFLTGLAPDIRASAGVEFKSTWVRVDLTYTYESDKNEHVI…
TP0865	K102E	MVRMRRRRACSSGGACGCAAVRGARSFLSVRVLGMRIGMSALCLAPLFARTASLGAWSSQGGEVLGEVRARVPAHRRVRRAVSGTSVTPVVAMAAKTSEKQKGVGRRALSLRTGGRYEMLGLAFTALADDASFFEANAAGSAAFPYLLVGGFHFARVNQSHTDTIALVHSIGRTGYGFSASVQYPYLTMEGKAVGGVAIFNVAHRFLSAYRFKGISVGTNVKVGYRDSSAGGERNKKNNQGGKKHVVVTADIGLQGTWSVAKNFGSHEPNLWVGGTVKNVGLSVEVDASNSGSSMSGGRTVHATNSSFILACAYQPIRWFLFGTGIEWKYNVQEFADNNRFRYGVAFLLLPVQYVAFGSNVFLTGLASDIRASAGVEFKSTWVRVDLTYTYESDKDEHV…	MVRMRRRRACSSGGACGCAAVRGARSFLSVRVLGMRIGMSALCLAPLFARTASLGAWSSQGGEVLGEVRARVPAHRRVRRAVSGTSVTSAVAMIAKASKQSEGVGRRALSLRTGGRYEMLGLAFTALADDASFFEANAAGSAAFPYLLVGGFHFARVNQSHTDTIALVHSIGRTGYGFSASVQYLHLPMAGKPVGGVAIFNVAHRFLSAYRFKGISVGTNVKVGYRDSSAGGERNKKNQGGKKHVVVTADIGLQGTWSVAKNFGSHEPNLWVGGTVKNVGLSVEVDASGSGSSASAGRTVHATNSSFILACAYQPIRWFLFGTGIEWKYNVQEFADNNRFRYGVAFLLLPVQYVAFGSSVFLTGLAPDIRASAGVEFKSTWVRVDLTYTYESDKNEHVI…
TP0865	P185L	MVRMRRRRACSSGGACGCAAVRGARSFLSVRVLGMRIGMSALCLAPLFARTASLGAWSSQGGEVLGEVRARVPAHRRVRRAVSGTSVTPVVAMAAKTSEKQKGVGRRALSLRTGGRYEMLGLAFTALADDASFFEANAAGSAAFPYLLVGGFHFARVNQSHTDTIALVHSIGRTGYGFSASVQYPYLTMEGKAVGGVAIFNVAHRFLSAYRFKGISVGTNVKVGYRDSSAGGERNKKNNQGGKKHVVVTADIGLQGTWSVAKNFGSHEPNLWVGGTVKNVGLSVEVDASNSGSSMSGGRTVHATNSSFILACAYQPIRWFLFGTGIEWKYNVQEFADNNRFRYGVAFLLLPVQYVAFGSNVFLTGLASDIRASAGVEFKSTWVRVDLTYTYESDKDEHV…	MVRMRRRRACSSGGACGCAAVRGARSFLSVRVLGMRIGMSALCLAPLFARTASLGAWSSQGGEVLGEVRARVPAHRRVRRAVSGTSVTSAVAMIAKASKQSEGVGRRALSLRTGGRYEMLGLAFTALADDASFFEANAAGSAAFPYLLVGGFHFARVNQSHTDTIALVHSIGRTGYGFSASVQYLHLPMAGKPVGGVAIFNVAHRFLSAYRFKGISVGTNVKVGYRDSSAGGERNKKNQGGKKHVVVTADIGLQGTWSVAKNFGSHEPNLWVGGTVKNVGLSVEVDASGSGSSASAGRTVHATNSSFILACAYQPIRWFLFGTGIEWKYNVQEFADNNRFRYGVAFLLLPVQYVAFGSSVFLTGLAPDIRASAGVEFKSTWVRVDLTYTYESDKNEHVI…
TP0865	Y186H	MVRMRRRRACSSGGACGCAAVRGARSFLSVRVLGMRIGMSALCLAPLFARTASLGAWSSQGGEVLGEVRARVPAHRRVRRAVSGTSVTPVVAMAAKTSEKQKGVGRRALSLRTGGRYEMLGLAFTALADDASFFEANAAGSAAFPYLLVGGFHFARVNQSHTDTIALVHSIGRTGYGFSASVQYPYLTMEGKAVGGVAIFNVAHRFLSAYRFKGISVGTNVKVGYRDSSAGGERNKKNNQGGKKHVVVTADIGLQGTWSVAKNFGSHEPNLWVGGTVKNVGLSVEVDASNSGSSMSGGRTVHATNSSFILACAYQPIRWFLFGTGIEWKYNVQEFADNNRFRYGVAFLLLPVQYVAFGSNVFLTGLASDIRASAGVEFKSTWVRVDLTYTYESDKDEHV…	MVRMRRRRACSSGGACGCAAVRGARSFLSVRVLGMRIGMSALCLAPLFARTASLGAWSSQGGEVLGEVRARVPAHRRVRRAVSGTSVTSAVAMIAKASKQSEGVGRRALSLRTGGRYEMLGLAFTALADDASFFEANAAGSAAFPYLLVGGFHFARVNQSHTDTIALVHSIGRTGYGFSASVQYLHLPMAGKPVGGVAIFNVAHRFLSAYRFKGISVGTNVKVGYRDSSAGGERNKKNQGGKKHVVVTADIGLQGTWSVAKNFGSHEPNLWVGGTVKNVGLSVEVDASGSGSSASAGRTVHATNSSFILACAYQPIRWFLFGTGIEWKYNVQEFADNNRFRYGVAFLLLPVQYVAFGSSVFLTGLAPDIRASAGVEFKSTWVRVDLTYTYESDKNEHVI…
TP0865	T188P	MVRMRRRRACSSGGACGCAAVRGARSFLSVRVLGMRIGMSALCLAPLFARTASLGAWSSQGGEVLGEVRARVPAHRRVRRAVSGTSVTPVVAMAAKTSEKQKGVGRRALSLRTGGRYEMLGLAFTALADDASFFEANAAGSAAFPYLLVGGFHFARVNQSHTDTIALVHSIGRTGYGFSASVQYPYLTMEGKAVGGVAIFNVAHRFLSAYRFKGISVGTNVKVGYRDSSAGGERNKKNNQGGKKHVVVTADIGLQGTWSVAKNFGSHEPNLWVGGTVKNVGLSVEVDASNSGSSMSGGRTVHATNSSFILACAYQPIRWFLFGTGIEWKYNVQEFADNNRFRYGVAFLLLPVQYVAFGSNVFLTGLASDIRASAGVEFKSTWVRVDLTYTYESDKDEHV…	MVRMRRRRACSSGGACGCAAVRGARSFLSVRVLGMRIGMSALCLAPLFARTASLGAWSSQGGEVLGEVRARVPAHRRVRRAVSGTSVTSAVAMIAKASKQSEGVGRRALSLRTGGRYEMLGLAFTALADDASFFEANAAGSAAFPYLLVGGFHFARVNQSHTDTIALVHSIGRTGYGFSASVQYLHLPMAGKPVGGVAIFNVAHRFLSAYRFKGISVGTNVKVGYRDSSAGGERNKKNQGGKKHVVVTADIGLQGTWSVAKNFGSHEPNLWVGGTVKNVGLSVEVDASGSGSSASAGRTVHATNSSFILACAYQPIRWFLFGTGIEWKYNVQEFADNNRFRYGVAFLLLPVQYVAFGSSVFLTGLAPDIRASAGVEFKSTWVRVDLTYTYESDKNEHVI…
TP0865	E190A	MVRMRRRRACSSGGACGCAAVRGARSFLSVRVLGMRIGMSALCLAPLFARTASLGAWSSQGGEVLGEVRARVPAHRRVRRAVSGTSVTPVVAMAAKTSEKQKGVGRRALSLRTGGRYEMLGLAFTALADDASFFEANAAGSAAFPYLLVGGFHFARVNQSHTDTIALVHSIGRTGYGFSASVQYPYLTMEGKAVGGVAIFNVAHRFLSAYRFKGISVGTNVKVGYRDSSAGGERNKKNNQGGKKHVVVTADIGLQGTWSVAKNFGSHEPNLWVGGTVKNVGLSVEVDASNSGSSMSGGRTVHATNSSFILACAYQPIRWFLFGTGIEWKYNVQEFADNNRFRYGVAFLLLPVQYVAFGSNVFLTGLASDIRASAGVEFKSTWVRVDLTYTYESDKDEHV…	MVRMRRRRACSSGGACGCAAVRGARSFLSVRVLGMRIGMSALCLAPLFARTASLGAWSSQGGEVLGEVRARVPAHRRVRRAVSGTSVTSAVAMIAKASKQSEGVGRRALSLRTGGRYEMLGLAFTALADDASFFEANAAGSAAFPYLLVGGFHFARVNQSHTDTIALVHSIGRTGYGFSASVQYLHLPMAGKPVGGVAIFNVAHRFLSAYRFKGISVGTNVKVGYRDSSAGGERNKKNQGGKKHVVVTADIGLQGTWSVAKNFGSHEPNLWVGGTVKNVGLSVEVDASGSGSSASAGRTVHATNSSFILACAYQPIRWFLFGTGIEWKYNVQEFADNNRFRYGVAFLLLPVQYVAFGSSVFLTGLAPDIRASAGVEFKSTWVRVDLTYTYESDKNEHVI…
TP0865	A193P	MVRMRRRRACSSGGACGCAAVRGARSFLSVRVLGMRIGMSALCLAPLFARTASLGAWSSQGGEVLGEVRARVPAHRRVRRAVSGTSVTPVVAMAAKTSEKQKGVGRRALSLRTGGRYEMLGLAFTALADDASFFEANAAGSAAFPYLLVGGFHFARVNQSHTDTIALVHSIGRTGYGFSASVQYPYLTMEGKAVGGVAIFNVAHRFLSAYRFKGISVGTNVKVGYRDSSAGGERNKKNNQGGKKHVVVTADIGLQGTWSVAKNFGSHEPNLWVGGTVKNVGLSVEVDASNSGSSMSGGRTVHATNSSFILACAYQPIRWFLFGTGIEWKYNVQEFADNNRFRYGVAFLLLPVQYVAFGSNVFLTGLASDIRASAGVEFKSTWVRVDLTYTYESDKDEHV…	MVRMRRRRACSSGGACGCAAVRGARSFLSVRVLGMRIGMSALCLAPLFARTASLGAWSSQGGEVLGEVRARVPAHRRVRRAVSGTSVTSAVAMIAKASKQSEGVGRRALSLRTGGRYEMLGLAFTALADDASFFEANAAGSAAFPYLLVGGFHFARVNQSHTDTIALVHSIGRTGYGFSASVQYLHLPMAGKPVGGVAIFNVAHRFLSAYRFKGISVGTNVKVGYRDSSAGGERNKKNQGGKKHVVVTADIGLQGTWSVAKNFGSHEPNLWVGGTVKNVGLSVEVDASGSGSSASAGRTVHATNSSFILACAYQPIRWFLFGTGIEWKYNVQEFADNNRFRYGVAFLLLPVQYVAFGSSVFLTGLAPDIRASAGVEFKSTWVRVDLTYTYESDKNEHVI…
TP0865	N239-	MVRMRRRRACSSGGACGCAAVRGARSFLSVRVLGMRIGMSALCLAPLFARTASLGAWSSQGGEVLGEVRARVPAHRRVRRAVSGTSVTPVVAMAAKTSEKQKGVGRRALSLRTGGRYEMLGLAFTALADDASFFEANAAGSAAFPYLLVGGFHFARVNQSHTDTIALVHSIGRTGYGFSASVQYPYLTMEGKAVGGVAIFNVAHRFLSAYRFKGISVGTNVKVGYRDSSAGGERNKKNNQGGKKHVVVTADIGLQGTWSVAKNFGSHEPNLWVGGTVKNVGLSVEVDASNSGSSMSGGRTVHATNSSFILACAYQPIRWFLFGTGIEWKYNVQEFADNNRFRYGVAFLLLPVQYVAFGSNVFLTGLASDIRASAGVEFKSTWVRVDLTYTYESDKDEHV…	MVRMRRRRACSSGGACGCAAVRGARSFLSVRVLGMRIGMSALCLAPLFARTASLGAWSSQGGEVLGEVRARVPAHRRVRRAVSGTSVTSAVAMIAKASKQSEGVGRRALSLRTGGRYEMLGLAFTALADDASFFEANAAGSAAFPYLLVGGFHFARVNQSHTDTIALVHSIGRTGYGFSASVQYLHLPMAGKPVGGVAIFNVAHRFLSAYRFKGISVGTNVKVGYRDSSAGGERNKKNQGGKKHVVVTADIGLQGTWSVAKNFGSHEPNLWVGGTVKNVGLSVEVDASGSGSSASAGRTVHATNSSFILACAYQPIRWFLFGTGIEWKYNVQEFADNNRFRYGVAFLLLPVQYVAFGSSVFLTGLAPDIRASAGVEFKSTWVRVDLTYTYESDKNEHVI…
TP0865	N290G	MVRMRRRRACSSGGACGCAAVRGARSFLSVRVLGMRIGMSALCLAPLFARTASLGAWSSQGGEVLGEVRARVPAHRRVRRAVSGTSVTPVVAMAAKTSEKQKGVGRRALSLRTGGRYEMLGLAFTALADDASFFEANAAGSAAFPYLLVGGFHFARVNQSHTDTIALVHSIGRTGYGFSASVQYPYLTMEGKAVGGVAIFNVAHRFLSAYRFKGISVGTNVKVGYRDSSAGGERNKKNNQGGKKHVVVTADIGLQGTWSVAKNFGSHEPNLWVGGTVKNVGLSVEVDASNSGSSMSGGRTVHATNSSFILACAYQPIRWFLFGTGIEWKYNVQEFADNNRFRYGVAFLLLPVQYVAFGSNVFLTGLASDIRASAGVEFKSTWVRVDLTYTYESDKDEHV…	MVRMRRRRACSSGGACGCAAVRGARSFLSVRVLGMRIGMSALCLAPLFARTASLGAWSSQGGEVLGEVRARVPAHRRVRRAVSGTSVTSAVAMIAKASKQSEGVGRRALSLRTGGRYEMLGLAFTALADDASFFEANAAGSAAFPYLLVGGFHFARVNQSHTDTIALVHSIGRTGYGFSASVQYLHLPMAGKPVGGVAIFNVAHRFLSAYRFKGISVGTNVKVGYRDSSAGGERNKKNQGGKKHVVVTADIGLQGTWSVAKNFGSHEPNLWVGGTVKNVGLSVEVDASGSGSSASAGRTVHATNSSFILACAYQPIRWFLFGTGIEWKYNVQEFADNNRFRYGVAFLLLPVQYVAFGSSVFLTGLAPDIRASAGVEFKSTWVRVDLTYTYESDKNEHVI…
TP0865	M295A	MVRMRRRRACSSGGACGCAAVRGARSFLSVRVLGMRIGMSALCLAPLFARTASLGAWSSQGGEVLGEVRARVPAHRRVRRAVSGTSVTPVVAMAAKTSEKQKGVGRRALSLRTGGRYEMLGLAFTALADDASFFEANAAGSAAFPYLLVGGFHFARVNQSHTDTIALVHSIGRTGYGFSASVQYPYLTMEGKAVGGVAIFNVAHRFLSAYRFKGISVGTNVKVGYRDSSAGGERNKKNNQGGKKHVVVTADIGLQGTWSVAKNFGSHEPNLWVGGTVKNVGLSVEVDASNSGSSMSGGRTVHATNSSFILACAYQPIRWFLFGTGIEWKYNVQEFADNNRFRYGVAFLLLPVQYVAFGSNVFLTGLASDIRASAGVEFKSTWVRVDLTYTYESDKDEHV…	MVRMRRRRACSSGGACGCAAVRGARSFLSVRVLGMRIGMSALCLAPLFARTASLGAWSSQGGEVLGEVRARVPAHRRVRRAVSGTSVTSAVAMIAKASKQSEGVGRRALSLRTGGRYEMLGLAFTALADDASFFEANAAGSAAFPYLLVGGFHFARVNQSHTDTIALVHSIGRTGYGFSASVQYLHLPMAGKPVGGVAIFNVAHRFLSAYRFKGISVGTNVKVGYRDSSAGGERNKKNQGGKKHVVVTADIGLQGTWSVAKNFGSHEPNLWVGGTVKNVGLSVEVDASGSGSSASAGRTVHATNSSFILACAYQPIRWFLFGTGIEWKYNVQEFADNNRFRYGVAFLLLPVQYVAFGSSVFLTGLAPDIRASAGVEFKSTWVRVDLTYTYESDKNEHVI…
TP0865	G297A	MVRMRRRRACSSGGACGCAAVRGARSFLSVRVLGMRIGMSALCLAPLFARTASLGAWSSQGGEVLGEVRARVPAHRRVRRAVSGTSVTPVVAMAAKTSEKQKGVGRRALSLRTGGRYEMLGLAFTALADDASFFEANAAGSAAFPYLLVGGFHFARVNQSHTDTIALVHSIGRTGYGFSASVQYPYLTMEGKAVGGVAIFNVAHRFLSAYRFKGISVGTNVKVGYRDSSAGGERNKKNNQGGKKHVVVTADIGLQGTWSVAKNFGSHEPNLWVGGTVKNVGLSVEVDASNSGSSMSGGRTVHATNSSFILACAYQPIRWFLFGTGIEWKYNVQEFADNNRFRYGVAFLLLPVQYVAFGSNVFLTGLASDIRASAGVEFKSTWVRVDLTYTYESDKDEHV…	MVRMRRRRACSSGGACGCAAVRGARSFLSVRVLGMRIGMSALCLAPLFARTASLGAWSSQGGEVLGEVRARVPAHRRVRRAVSGTSVTSAVAMIAKASKQSEGVGRRALSLRTGGRYEMLGLAFTALADDASFFEANAAGSAAFPYLLVGGFHFARVNQSHTDTIALVHSIGRTGYGFSASVQYLHLPMAGKPVGGVAIFNVAHRFLSAYRFKGISVGTNVKVGYRDSSAGGERNKKNQGGKKHVVVTADIGLQGTWSVAKNFGSHEPNLWVGGTVKNVGLSVEVDASGSGSSASAGRTVHATNSSFILACAYQPIRWFLFGTGIEWKYNVQEFADNNRFRYGVAFLLLPVQYVAFGSSVFLTGLAPDIRASAGVEFKSTWVRVDLTYTYESDKNEHVI…
TP0865	N360S	MVRMRRRRACSSGGACGCAAVRGARSFLSVRVLGMRIGMSALCLAPLFARTASLGAWSSQGGEVLGEVRARVPAHRRVRRAVSGTSVTPVVAMAAKTSEKQKGVGRRALSLRTGGRYEMLGLAFTALADDASFFEANAAGSAAFPYLLVGGFHFARVNQSHTDTIALVHSIGRTGYGFSASVQYPYLTMEGKAVGGVAIFNVAHRFLSAYRFKGISVGTNVKVGYRDSSAGGERNKKNNQGGKKHVVVTADIGLQGTWSVAKNFGSHEPNLWVGGTVKNVGLSVEVDASNSGSSMSGGRTVHATNSSFILACAYQPIRWFLFGTGIEWKYNVQEFADNNRFRYGVAFLLLPVQYVAFGSNVFLTGLASDIRASAGVEFKSTWVRVDLTYTYESDKDEHV…	MVRMRRRRACSSGGACGCAAVRGARSFLSVRVLGMRIGMSALCLAPLFARTASLGAWSSQGGEVLGEVRARVPAHRRVRRAVSGTSVTSAVAMIAKASKQSEGVGRRALSLRTGGRYEMLGLAFTALADDASFFEANAAGSAAFPYLLVGGFHFARVNQSHTDTIALVHSIGRTGYGFSASVQYLHLPMAGKPVGGVAIFNVAHRFLSAYRFKGISVGTNVKVGYRDSSAGGERNKKNQGGKKHVVVTADIGLQGTWSVAKNFGSHEPNLWVGGTVKNVGLSVEVDASGSGSSASAGRTVHATNSSFILACAYQPIRWFLFGTGIEWKYNVQEFADNNRFRYGVAFLLLPVQYVAFGSSVFLTGLAPDIRASAGVEFKSTWVRVDLTYTYESDKNEHVI…
TP0865	S368P	MVRMRRRRACSSGGACGCAAVRGARSFLSVRVLGMRIGMSALCLAPLFARTASLGAWSSQGGEVLGEVRARVPAHRRVRRAVSGTSVTPVVAMAAKTSEKQKGVGRRALSLRTGGRYEMLGLAFTALADDASFFEANAAGSAAFPYLLVGGFHFARVNQSHTDTIALVHSIGRTGYGFSASVQYPYLTMEGKAVGGVAIFNVAHRFLSAYRFKGISVGTNVKVGYRDSSAGGERNKKNNQGGKKHVVVTADIGLQGTWSVAKNFGSHEPNLWVGGTVKNVGLSVEVDASNSGSSMSGGRTVHATNSSFILACAYQPIRWFLFGTGIEWKYNVQEFADNNRFRYGVAFLLLPVQYVAFGSNVFLTGLASDIRASAGVEFKSTWVRVDLTYTYESDKDEHV…	MVRMRRRRACSSGGACGCAAVRGARSFLSVRVLGMRIGMSALCLAPLFARTASLGAWSSQGGEVLGEVRARVPAHRRVRRAVSGTSVTSAVAMIAKASKQSEGVGRRALSLRTGGRYEMLGLAFTALADDASFFEANAAGSAAFPYLLVGGFHFARVNQSHTDTIALVHSIGRTGYGFSASVQYLHLPMAGKPVGGVAIFNVAHRFLSAYRFKGISVGTNVKVGYRDSSAGGERNKKNQGGKKHVVVTADIGLQGTWSVAKNFGSHEPNLWVGGTVKNVGLSVEVDASGSGSSASAGRTVHATNSSFILACAYQPIRWFLFGTGIEWKYNVQEFADNNRFRYGVAFLLLPVQYVAFGSSVFLTGLAPDIRASAGVEFKSTWVRVDLTYTYESDKNEHVI…
TP0865	D396N	MVRMRRRRACSSGGACGCAAVRGARSFLSVRVLGMRIGMSALCLAPLFARTASLGAWSSQGGEVLGEVRARVPAHRRVRRAVSGTSVTPVVAMAAKTSEKQKGVGRRALSLRTGGRYEMLGLAFTALADDASFFEANAAGSAAFPYLLVGGFHFARVNQSHTDTIALVHSIGRTGYGFSASVQYPYLTMEGKAVGGVAIFNVAHRFLSAYRFKGISVGTNVKVGYRDSSAGGERNKKNNQGGKKHVVVTADIGLQGTWSVAKNFGSHEPNLWVGGTVKNVGLSVEVDASNSGSSMSGGRTVHATNSSFILACAYQPIRWFLFGTGIEWKYNVQEFADNNRFRYGVAFLLLPVQYVAFGSNVFLTGLASDIRASAGVEFKSTWVRVDLTYTYESDKDEHV…	MVRMRRRRACSSGGACGCAAVRGARSFLSVRVLGMRIGMSALCLAPLFARTASLGAWSSQGGEVLGEVRARVPAHRRVRRAVSGTSVTSAVAMIAKASKQSEGVGRRALSLRTGGRYEMLGLAFTALADDASFFEANAAGSAAFPYLLVGGFHFARVNQSHTDTIALVHSIGRTGYGFSASVQYLHLPMAGKPVGGVAIFNVAHRFLSAYRFKGISVGTNVKVGYRDSSAGGERNKKNQGGKKHVVVTADIGLQGTWSVAKNFGSHEPNLWVGGTVKNVGLSVEVDASGSGSSASAGRTVHATNSSFILACAYQPIRWFLFGTGIEWKYNVQEFADNNRFRYGVAFLLLPVQYVAFGSSVFLTGLAPDIRASAGVEFKSTWVRVDLTYTYESDKNEHVI…
TP0966	S191L	MIARRMLCARPWGPSCVVCALCGALAALVPAVGAQEQAVPAPGTPAPPAHTASEAVPPAPEPRAEGEQPSPLVPTALPVPGGAVAARAAPGTVGPRLWEQLLQWRVQHGDEHQAPQMAYEIAANNYDIALVKSIVDLRMGTGHIHHNLNGNGAGGMANGTPTLSPYVHLFFPTYQNLSLKADIAIKTNTPSADVTALFGMDLYSKVRRQHQLQVRRARNSMLDAFAAHLRGQHAAREAFLAELDELLSAYSTLLEAQVTEQECTRLVRTMRIQRYQAHSVKLRSATLKHARAERVARRARKTFTALYQDFVRKCGAFEGNDPETFMLHLAQVVPQEPVSSTALLSVENDWEFLKNREDLETQAEARAVDAISYGFNVESGVGSEGKSLKRILANVRMDF…	MIARRMLCARPWGPSCVVCALCGALAALVPAVGAQEQAVPAPGTPAPPAHTASEAVPPAPEPRAEGEQPSPLVPTALPVPGGAVAARAAPGTVGPRLWEQLLQWRVQHGDEHQAPQMAYEIAANNYDIALVKSIVDLRMGTGHIHHNLNGNGAGGMANGTPTLSPYVHLFFPTYQNLSLKADIAIKTNTPLADVTALFGMDLYSKVRRQHQLQVRRARNSMLDAFAAHLRGQHAAREAFLAELDELLSAYSTLLEAQVTEQECTRLVRTMRIQRYQAHSVKLRSATLKHARAERVARRARKTFTALYQDFVRKCGAFEGNDPETFMLHLAQVVPQEPVSSTALLSVENDWEFLKNREDLETQAEARAVDAISYGFNVESGVGSEGKSLKRILANVRMDF…
TP0967	E160GfsTer358	MSGPRGGSYGKRRAAVRVFAGSVLWHHAVLGGMGGAALTASELTPGAPPAASARAAAQETGTDLYQRVVRYRLQRSTAAAQAVRRQTITQSQYDKQRLDSLVRLSIAAGDIAWNADGVKFRITPKASVAFPSFYNLTTHFGMTVTQPNGAAGGGGGGGGEEATGKRRSTRGQALICTRRCVAAMCLR*	MSGPRGGSYGKRRAAVRVFAGSVLWHHAVLGGMGGAALTASELTPGAPPAASARAAAQETGTDLYQRVVRYRLQRSTAAAQAVRRQTITQSQYDKQRLDSLVRLSIAAGDIAWNADGVKFRITPKASVAFPSFYNLTTHFGMTVTQPNGAAGGGGGGGGGGDWQKTLDAGAGIDLYSSVRRSHVFAVNTKYEALRDAQEALACEPHVSEKQVLEDMRRMLDSYVQLLHAQESFAQKQNAERSVQVAGYTDRSIVYRAAALERERAQDALKVAQDAFDGEYRDFIISAGQEFLEKRADQERFLLALAESVPEMPLVSTEHCEADTSRPLRNAREAADNEREERAVQNFPVALRLDTRFTLDEGTGELSVAFPSVKITSALAIGYTGTLKSIGGSLDWHPF…
TP0986	F84L	MAFTEKQKGTLCLMCSSFCFSVMSVFVRLAGDLPSIQKAFTRNLVSTLISGSMLFRARTRVHVQDLPMLSLRTVCGTLAIVANFYAVERLTLADASLLSKLSPFFTILFSCLFLGERIAPYQVVALCGAFAAGTLVVKPSHTLSHRVFPACIGAVGGMMTGAAHTCVRYLSTRGVEKFLVIFFFSFGSLLLLLPAFIWQYQPMSSPQVLTLWAAGVAVAGAQFFLTVAYRYAPKKSIPIDYTHILFSTGIGFLYFKEVPDHWTVAGIGIILAIALYVFARERERKEPTVPSHTR*	MAFTEKQKGTLCLMCSSFCFSVMSVFVRLAGDLPSIQKAFTRNLVSTLISGSMLFRARTRVHVQDLPMLSLRTVCGTLAIVANLYAVERLTLADASLLSKLSPFFTILFSCLFLGERIAPYQVVALCGAFAAGTLVVKPSHTLSHRVFPACIGAVGGMMTGAAHTCVRYLSTRGVEKFLVIFFFSFGSLLLLLPAFIWQYQPMSSPQVLTLWAAGVAVAGAQFFLTVAYRYAPKKSIPIDYTHILFSTGIGFLYFKEVPDHWTVAGIGIILAIALYVFARERERKEPTVPSHTR*
TPASS_RS02630	E91G	MSAAWVGNMDKGVMVRLAEVEDAAAVLVEKAQEQAQRMRESAEAAGETLVKEAEGSVVEAQEQAWHEACARIDAQRREACGQLERELSVLEEDVERFEAFLDGFFFG*	MSAAWVGNMDKGVMVRLAEVEDAAAVLVEKAQEQAQRMRESAEAAGETLVKEAEGSVVEAQEQAWHEACARIDAQRREACGQLERELSVLGEDVERFEAFLDGFFFG*

## Sheet: N001 vs N005
Locus	Substitution	NODE_0000001 Reference	NODE_0000005 Query
TP0462	D109N	MERIGKSCSPSRWRLCARRRRAARTADGASRVVRRIVCPPVLFLSASLLTGCDFSGIFASIQSEVPLKIPSIRGVVTGLVKCNNKLYACAGQLWEKDASKSEGKWTAVDFLPGKTITSIVSKGTCVYACVSGEGVYTYTSNGAGRTGGTTTPSTVLDKTNGAIRIGGSDNPFLQMPCELSSGSSGGGGGGSGSSSDGGIKNGSDENVLGSGTGYVVTTKAVYTKSNSSGTSCTYTKDGTFTATTSPILGCTSDGKGCFYVLDGTDVHCRTVQASGGGNGAHCAVASGSATSCKVAHTVTNPLCIAHVKNGNTEFLLIGGSQGYKEIKLETGSGSGTGCLKAENVRGPEQWGEDSVTPKDRVSQYEGTIGRFAISDIYTVESTSGAGGTNGGTNKPDVYV…	MERIGKSCSPSRWRLCARRRRAARTADGASRVVRRIVCPPVLFLSASLLTGCDFSGIFASIQSEVPLKIPSIRGVVTGLVKCNNKLYACAGQLWEKDASKSEGKWTAVNFLPGKKITSIVSKGACVYACVSGEGVYTYTSNGAGRTGGTTTPSTVLGKTNGAIRIGGSDNPFLQMPCELSSGSSGGGGGGSGSSSDGGIKNGSDENVLGSGTGYVVTTKAVYTKSNSSGTSCTYTKDGTFTATTSPILGCTSDGKGCFYVLDGTDVHCRTVQASGGGNGAHCAVASGSATSCKVAHTVTNPLCIAHVKNGNTEFLLIGGSQGYKEIKLETGSGSGTGCLKAENVRGPEQWGEDSVTPKDRVSQYEGTIGRFAISDIYTVESTSGAGGTNGGTNKPDVYV…
TP0462	T115K	MERIGKSCSPSRWRLCARRRRAARTADGASRVVRRIVCPPVLFLSASLLTGCDFSGIFASIQSEVPLKIPSIRGVVTGLVKCNNKLYACAGQLWEKDASKSEGKWTAVDFLPGKTITSIVSKGTCVYACVSGEGVYTYTSNGAGRTGGTTTPSTVLDKTNGAIRIGGSDNPFLQMPCELSSGSSGGGGGGSGSSSDGGIKNGSDENVLGSGTGYVVTTKAVYTKSNSSGTSCTYTKDGTFTATTSPILGCTSDGKGCFYVLDGTDVHCRTVQASGGGNGAHCAVASGSATSCKVAHTVTNPLCIAHVKNGNTEFLLIGGSQGYKEIKLETGSGSGTGCLKAENVRGPEQWGEDSVTPKDRVSQYEGTIGRFAISDIYTVESTSGAGGTNGGTNKPDVYV…	MERIGKSCSPSRWRLCARRRRAARTADGASRVVRRIVCPPVLFLSASLLTGCDFSGIFASIQSEVPLKIPSIRGVVTGLVKCNNKLYACAGQLWEKDASKSEGKWTAVNFLPGKKITSIVSKGACVYACVSGEGVYTYTSNGAGRTGGTTTPSTVLGKTNGAIRIGGSDNPFLQMPCELSSGSSGGGGGGSGSSSDGGIKNGSDENVLGSGTGYVVTTKAVYTKSNSSGTSCTYTKDGTFTATTSPILGCTSDGKGCFYVLDGTDVHCRTVQASGGGNGAHCAVASGSATSCKVAHTVTNPLCIAHVKNGNTEFLLIGGSQGYKEIKLETGSGSGTGCLKAENVRGPEQWGEDSVTPKDRVSQYEGTIGRFAISDIYTVESTSGAGGTNGGTNKPDVYV…
TP0462	T124A	MERIGKSCSPSRWRLCARRRRAARTADGASRVVRRIVCPPVLFLSASLLTGCDFSGIFASIQSEVPLKIPSIRGVVTGLVKCNNKLYACAGQLWEKDASKSEGKWTAVDFLPGKTITSIVSKGTCVYACVSGEGVYTYTSNGAGRTGGTTTPSTVLDKTNGAIRIGGSDNPFLQMPCELSSGSSGGGGGGSGSSSDGGIKNGSDENVLGSGTGYVVTTKAVYTKSNSSGTSCTYTKDGTFTATTSPILGCTSDGKGCFYVLDGTDVHCRTVQASGGGNGAHCAVASGSATSCKVAHTVTNPLCIAHVKNGNTEFLLIGGSQGYKEIKLETGSGSGTGCLKAENVRGPEQWGEDSVTPKDRVSQYEGTIGRFAISDIYTVESTSGAGGTNGGTNKPDVYV…	MERIGKSCSPSRWRLCARRRRAARTADGASRVVRRIVCPPVLFLSASLLTGCDFSGIFASIQSEVPLKIPSIRGVVTGLVKCNNKLYACAGQLWEKDASKSEGKWTAVNFLPGKKITSIVSKGACVYACVSGEGVYTYTSNGAGRTGGTTTPSTVLGKTNGAIRIGGSDNPFLQMPCELSSGSSGGGGGGSGSSSDGGIKNGSDENVLGSGTGYVVTTKAVYTKSNSSGTSCTYTKDGTFTATTSPILGCTSDGKGCFYVLDGTDVHCRTVQASGGGNGAHCAVASGSATSCKVAHTVTNPLCIAHVKNGNTEFLLIGGSQGYKEIKLETGSGSGTGCLKAENVRGPEQWGEDSVTPKDRVSQYEGTIGRFAISDIYTVESTSGAGGTNGGTNKPDVYV…
TP0462	D157G	MERIGKSCSPSRWRLCARRRRAARTADGASRVVRRIVCPPVLFLSASLLTGCDFSGIFASIQSEVPLKIPSIRGVVTGLVKCNNKLYACAGQLWEKDASKSEGKWTAVDFLPGKTITSIVSKGTCVYACVSGEGVYTYTSNGAGRTGGTTTPSTVLDKTNGAIRIGGSDNPFLQMPCELSSGSSGGGGGGSGSSSDGGIKNGSDENVLGSGTGYVVTTKAVYTKSNSSGTSCTYTKDGTFTATTSPILGCTSDGKGCFYVLDGTDVHCRTVQASGGGNGAHCAVASGSATSCKVAHTVTNPLCIAHVKNGNTEFLLIGGSQGYKEIKLETGSGSGTGCLKAENVRGPEQWGEDSVTPKDRVSQYEGTIGRFAISDIYTVESTSGAGGTNGGTNKPDVYV…	MERIGKSCSPSRWRLCARRRRAARTADGASRVVRRIVCPPVLFLSASLLTGCDFSGIFASIQSEVPLKIPSIRGVVTGLVKCNNKLYACAGQLWEKDASKSEGKWTAVNFLPGKKITSIVSKGACVYACVSGEGVYTYTSNGAGRTGGTTTPSTVLGKTNGAIRIGGSDNPFLQMPCELSSGSSGGGGGGSGSSSDGGIKNGSDENVLGSGTGYVVTTKAVYTKSNSSGTSCTYTKDGTFTATTSPILGCTSDGKGCFYVLDGTDVHCRTVQASGGGNGAHCAVASGSATSCKVAHTVTNPLCIAHVKNGNTEFLLIGGSQGYKEIKLETGSGSGTGCLKAENVRGPEQWGEDSVTPKDRVSQYEGTIGRFAISDIYTVESTSGAGGTNGGTNKPDVYV…
TP0967	E160GfsTer358	MSGPRGGSYGKRRAAVRVFAGSVLWHHAVLGGMGGAALTASELTPGAPPAASARAAAQETGTDLYQRVVRYRLQRSTAAAQAVRRQTITQSQYDKQRLDSLVRLSIAAGDIAWNADGVKFRITPKASVAFPSFYNLTTHFGMTVTQPNGAAGGGGGGGGEEATGKRRSTRGQALICTRRCVAAMCLR*	MSGPRGGSYGKRRAAVRVFAGSVLWHHAVLGGMGGAALTASELTPGAPPAASARAAAQETGTDLYQRVVRYRLQRSTAAAQAVRRQTITQSQYDKQRLDSLVRLSIAAGDIAWNADGVKFRITPKASVAFPSFYNLTTHFGMTVTQPNGAAGGGGGGGGGGDWQKTLDAGAGIDLYSSVRRSHVFAVNTKYEALRDAQEALACEPHVSEKQVLEDMRRMLDSYVQLLHAQESFAQKQNAERSVQVAGYTDRSIVYRAAALERERAQDALKVAQDAFDGEYRDFIISAGQEFLEKRADQERFLLALAESVPEMPLVSTEHCEADTSRPLRNAREAADNEREERAVQNFPVALRLDTRFTLDEGTGELSVAFPSVKITSALAIGYTGTLKSIGGSLDWHPF…

## Sheet: N001 vs N101
Locus	Substitution	NODE_0000001 Reference	NODE_0000101 Query
TP0073	I225V	MHFARVVKSIHSVYSLPMCDTQIVVDTEKIRKAIELQLPIAITTYTLPRDMDIYIGQVAKTILDLIGQPHVKDYLTYCISELTTNAKKANTKRIYFREKGLDIFDPQDYKRGMKSFKEESLENINHYLKLQQQEGLYVKVTMQVLSHALVIEVINNCKMTPMEFKRVFDKRVRARRYSGLEEALAHILDNSEGAGLGLVIMMLMLKKLGLEEDVYRLVVEEDRTISRMVVPRNIEIQTQTTKLAASIADRIDDIPQLPSKLLEIQRAIENPDVQLSDIVALISQDVALVTDLLKLVNSARFGMNKRCLDISEAVKRVGLRGLQNLLYSVGAGRVLQSTDDERKQLWNQAYRTGYFALGLAKATGDQALIADSYICGLLHNLGEVVFTSAYPEMLIKLTE…	MHFARVVKSIHSVYSLPMCDTQIVVDTEKIRKAIELQLPIAITTYTLPRDMDIYIGQVAKTILDLIGQPHVKDYLTYCISELTTNAKKANTKRIYFREKGLDIFDPQDYKRGMKSFKEESLENINHYLKLQQQEGLYVKVTMQVLSHALVIEVINNCKMTPMEFKRVFDKRVRARRYSGLEEALAHILDNSEGAGLGLVIMMLMLKKLGLEEDVYRLVVEEDRTVSRMVVPRNIEIQTQTTKLAASIADRIDDIPQLPSKLLEIQRAIENPDVQLSDIVALISQDVALVTDLLKLVNSARFGMNKRCLDISEAVKRVGLRGLQNLLYSVGAGRVLQSTDDERKQLWNQAYRTGYFALGLAKATGDQALIADSYICGLLHNLGEVVFTSAYPEMLIKLTE…
TP0079	E320A	MRGVCDRDRGAHRTRMCKGKSIYMSVFVSDGARTGSVYAQLVRAPRVAGLLLNIDIPSLPDGYSFYTAAHIPGCNAVRCGENTVPVFAHGEVVYAGEPVGILIGPDEHVVRNLVQDVVVHTCAERACASEILCGISEGEPLAQKVAVQGDAETAFKRASHTVCSSCTFEPRVHYFAEMPEVQALPDAHGLHVYAATQWPAHMRKTIAQVLNISEHAVHVHPQQEALSCDGRIWFPSVMASQAALAAYCAKKPVRLSFSFQEYVQYCPKTPKITIAHRTALNAAHAVEGMFVFISLDAGAGNLLIDRMVAHMVHTALGNYEIPRYRIECTAFRSNVGLTDVFNGWADAYTSNALEMHINQLCAELHIFPDEWRVAHMKDTRETQRFARLLAYLCEEGDFR…	MRGVCDRDRGAHRTRMCKGKSIYMSVFVSDGARTGSVYAQLVRAPRVAGLLLNIDIPSLPDGYSFYTAAHIPGCNAVRCGENTVPVFAHGEVVYAGEPVGILIGPDEHVVRNLVQDVVVHTCAERACASEILCGISEGEPLAQKVAVQGDAETAFKRASHTVCSSCTFEPRVHYFAEMPEVQALPDAHGLHVYAATQWPAHMRKTIAQVLNISEHAVHVHPQQEALSCDGRIWFPSVMASQAALAAYCAKKPVRLSFSFQEYVQYCPKTPKITIAHRTALNAAHAVEGMFVFISLDAGAGNLLIDRMVAHMVHTALGNYAIPRYRIECTAFRSNVGLTDVFNGWADAYTSNALEMHINQLCAELHIFPDEWRVAHMKDTRETQRFARLLAYLCEEGDFR…
TP0126c	R38_R39insKSSSTRNCTRDRPRNCT	MGVDGHATHKMLAGGWAGGNRRAACVGAIPTISCLPLRRSSIVFLVRTAPVCVCARSASLLLGRPCLTCPPSRCEAGRVYPSVRMSSLLEGLGATIFICNAPDAVVLLHGCGEKDTLKYIALLRTRNCSSRGNRDTLGEKTAPC*	MGVDGHATHKMLAGGWAGGNRRAACVGAIPTISCLPLRKSSSTRNCTRDRPRNCTRSSIVFLVRTAPVCLCARSASLLLGRPCLTCPPSRCEAGRVYPSVRMSSLLEGLGATIFICNAPDAVVLLHGCGEKDTLKYIALLRTRNCSSRGNRDTLGEKTAPC*
TP0134	A300T	MCKPRVWRIAHTIVHVGALLLGTSQLTTCDFSGIFATIQQEVAIKSPSIPGAIYGLVKAGDKLYATNGRLWEKELNGIKWKPVPFLDGQDKRIDSLAASNTCVFACVSGDGVYKYTAGTTSSQKESNTDKAQAVVQMSDGKVVLQCALGDEKTTPSDADERLLGGGQGYLVTSKGFYTLPGSASCEVISETKDVTCKAEAPILASACDGSNTYILTKDKVYCRYTNGSGSTPTTWCDVEHKVSEPLALAVFKNKGETFLLVGGQQGYGEIKIATASGSSSSSSCVPLTAENVHATTGWGANCSTPEGSAEQYRSTIGRWAVSGIYVIKKDTSGGRKKRSTSTDCERPDLYVAVGDASDTYTGLWKFDTATNTWNRE*	MCKPRVWRIAHTIVHVGALLLGTSQLTTCDFSGIFATIQQEVAIKSPSIPGAIYGLVKAGDKLYATNGRLWEKELNGIKWKPVPFLDGQDKRIDSLAASNTCVFACVSGDGVYKYTAGTTSSQKESNTDKAQAVVQMSDGKVVLQCALGDEKTTPSDADERLLGGGQGYLVTSKGFYTLPGSASCEVISETKDVTCKAEAPILASACDGSNTYILTKDKVYCRYTNGSGSTPTTWCDVEHKVSEPLALAVFKNKGETFLLVGGQQGYGEIKIATASGSSSSSSCVPLTAENVHATTGWGTNCSTPEGSAEQYRSTIGRWAVSGIYVIKKDTSGGRKKRSTSTDCERPDLYVAVGDASDTYTGLWKFDTATNTWNRE*
TP0136	G84E	MGRSTMDTQYMRRRVCTVVRAVVCLLSTSLLTTCDFTGIFAAIQSEVPIKTPSIPGAIYGLVKAGSKLYATNGRLWEKELNGTGSWQKVSSSSVPTDSDKKVMSIATDGNTFVLACVPGTGVYKHCVNGAGSSSTGTTASPSTETCSQHATLVGGTSKPFWLVPGGTGNNGNCGCGGGGGGSSSSSSSCIHIWLVPGGTGNNGNCGCGGGGGGSSSSSSSCIHIKVENTDEQFLDMGEGYVVTTKHLYTKNGSSSAGPAQCPGGGGGGGSSGGGGSSEYTKASCSFSTPILASVSDGCYHYILTKEKVYCRKQDTASSAASSPAQCPSSPSSSSSSSTNAGCEVAHGVDDPLCLAIFKHNGCEYLLIGGSRGYGEIKLEANSSGTNGTCMRLKESNVHK…	MGRSTMDTQYMRRRVCTVVRAVVCLLSTSLLTTCDFTGIFAAIQSEVPIKTPSIPGAIYGLVKAGSKLYATNGRLWEKELNGTESWQKVSSSSVPTDSDKKVMSIATDGTNFVLACVPGTGVYKHCVNGAVGSSSTAASGSTETCSNHATLVGGTSTPFWIVPGGTGSNGNCGCGAGGGGSSSSSSSCIHIWLVPAGTGSNGNCGCGAGGGGSSSSSSSCIHIKKEDTGEQFLDRGEGYVVTTKHLYTKNGSSSAGPAPCPGGGGGSSGGGGSSQYTKDSCFFSTPILASVSDGCYHYILTKEKVYCRKQNAASSAASSPASCPSSPSSSSSSSTNAGCEVEHGVDDPLCLAIFKHNGCEYLLIGGSRGYGEIKLEASSSGTNGTCMRLKESNVHKSPD…
TP0136	N110T	MGRSTMDTQYMRRRVCTVVRAVVCLLSTSLLTTCDFTGIFAAIQSEVPIKTPSIPGAIYGLVKAGSKLYATNGRLWEKELNGTGSWQKVSSSSVPTDSDKKVMSIATDGNTFVLACVPGTGVYKHCVNGAGSSSTGTTASPSTETCSQHATLVGGTSKPFWLVPGGTGNNGNCGCGGGGGGSSSSSSSCIHIWLVPGGTGNNGNCGCGGGGGGSSSSSSSCIHIKVENTDEQFLDMGEGYVVTTKHLYTKNGSSSAGPAQCPGGGGGGGSSGGGGSSEYTKASCSFSTPILASVSDGCYHYILTKEKVYCRKQDTASSAASSPAQCPSSPSSSSSSSTNAGCEVAHGVDDPLCLAIFKHNGCEYLLIGGSRGYGEIKLEANSSGTNGTCMRLKESNVHK…	MGRSTMDTQYMRRRVCTVVRAVVCLLSTSLLTTCDFTGIFAAIQSEVPIKTPSIPGAIYGLVKAGSKLYATNGRLWEKELNGTESWQKVSSSSVPTDSDKKVMSIATDGTNFVLACVPGTGVYKHCVNGAVGSSSTAASGSTETCSNHATLVGGTSTPFWIVPGGTGSNGNCGCGAGGGGSSSSSSSCIHIWLVPAGTGSNGNCGCGAGGGGSSSSSSSCIHIKKEDTGEQFLDRGEGYVVTTKHLYTKNGSSSAGPAPCPGGGGGSSGGGGSSQYTKDSCFFSTPILASVSDGCYHYILTKEKVYCRKQNAASSAASSPASCPSSPSSSSSSSTNAGCEVEHGVDDPLCLAIFKHNGCEYLLIGGSRGYGEIKLEASSSGTNGTCMRLKESNVHKSPD…
TP0136	T111N	MGRSTMDTQYMRRRVCTVVRAVVCLLSTSLLTTCDFTGIFAAIQSEVPIKTPSIPGAIYGLVKAGSKLYATNGRLWEKELNGTGSWQKVSSSSVPTDSDKKVMSIATDGNTFVLACVPGTGVYKHCVNGAGSSSTGTTASPSTETCSQHATLVGGTSKPFWLVPGGTGNNGNCGCGGGGGGSSSSSSSCIHIWLVPGGTGNNGNCGCGGGGGGSSSSSSSCIHIKVENTDEQFLDMGEGYVVTTKHLYTKNGSSSAGPAQCPGGGGGGGSSGGGGSSEYTKASCSFSTPILASVSDGCYHYILTKEKVYCRKQDTASSAASSPAQCPSSPSSSSSSSTNAGCEVAHGVDDPLCLAIFKHNGCEYLLIGGSRGYGEIKLEANSSGTNGTCMRLKESNVHK…	MGRSTMDTQYMRRRVCTVVRAVVCLLSTSLLTTCDFTGIFAAIQSEVPIKTPSIPGAIYGLVKAGSKLYATNGRLWEKELNGTESWQKVSSSSVPTDSDKKVMSIATDGTNFVLACVPGTGVYKHCVNGAVGSSSTAASGSTETCSNHATLVGGTSTPFWIVPGGTGSNGNCGCGAGGGGSSSSSSSCIHIWLVPAGTGSNGNCGCGAGGGGSSSSSSSCIHIKKEDTGEQFLDRGEGYVVTTKHLYTKNGSSSAGPAPCPGGGGGSSGGGGSSQYTKDSCFFSTPILASVSDGCYHYILTKEKVYCRKQNAASSAASSPASCPSSPSSSSSSSTNAGCEVEHGVDDPLCLAIFKHNGCEYLLIGGSRGYGEIKLEASSSGTNGTCMRLKESNVHKSPD…
TP0136	-131V	MGRSTMDTQYMRRRVCTVVRAVVCLLSTSLLTTCDFTGIFAAIQSEVPIKTPSIPGAIYGLVKAGSKLYATNGRLWEKELNGTGSWQKVSSSSVPTDSDKKVMSIATDGNTFVLACVPGTGVYKHCVNGAGSSSTGTTASPSTETCSQHATLVGGTSKPFWLVPGGTGNNGNCGCGGGGGGSSSSSSSCIHIWLVPGGTGNNGNCGCGGGGGGSSSSSSSCIHIKVENTDEQFLDMGEGYVVTTKHLYTKNGSSSAGPAQCPGGGGGGGSSGGGGSSEYTKASCSFSTPILASVSDGCYHYILTKEKVYCRKQDTASSAASSPAQCPSSPSSSSSSSTNAGCEVAHGVDDPLCLAIFKHNGCEYLLIGGSRGYGEIKLEANSSGTNGTCMRLKESNVHK…	MGRSTMDTQYMRRRVCTVVRAVVCLLSTSLLTTCDFTGIFAAIQSEVPIKTPSIPGAIYGLVKAGSKLYATNGRLWEKELNGTESWQKVSSSSVPTDSDKKVMSIATDGTNFVLACVPGTGVYKHCVNGAVGSSSTAASGSTETCSNHATLVGGTSTPFWIVPGGTGSNGNCGCGAGGGGSSSSSSSCIHIWLVPAGTGSNGNCGCGAGGGGSSSSSSSCIHIKKEDTGEQFLDRGEGYVVTTKHLYTKNGSSSAGPAPCPGGGGGSSGGGGSSQYTKDSCFFSTPILASVSDGCYHYILTKEKVYCRKQNAASSAASSPASCPSSPSSSSSSSTNAGCEVEHGVDDPLCLAIFKHNGCEYLLIGGSRGYGEIKLEASSSGTNGTCMRLKESNVHKSPD…
TP0136	G137A	MGRSTMDTQYMRRRVCTVVRAVVCLLSTSLLTTCDFTGIFAAIQSEVPIKTPSIPGAIYGLVKAGSKLYATNGRLWEKELNGTGSWQKVSSSSVPTDSDKKVMSIATDGNTFVLACVPGTGVYKHCVNGAGSSSTGTTASPSTETCSQHATLVGGTSKPFWLVPGGTGNNGNCGCGGGGGGSSSSSSSCIHIWLVPGGTGNNGNCGCGGGGGGSSSSSSSCIHIKVENTDEQFLDMGEGYVVTTKHLYTKNGSSSAGPAQCPGGGGGGGSSGGGGSSEYTKASCSFSTPILASVSDGCYHYILTKEKVYCRKQDTASSAASSPAQCPSSPSSSSSSSTNAGCEVAHGVDDPLCLAIFKHNGCEYLLIGGSRGYGEIKLEANSSGTNGTCMRLKESNVHK…	MGRSTMDTQYMRRRVCTVVRAVVCLLSTSLLTTCDFTGIFAAIQSEVPIKTPSIPGAIYGLVKAGSKLYATNGRLWEKELNGTESWQKVSSSSVPTDSDKKVMSIATDGTNFVLACVPGTGVYKHCVNGAVGSSSTAASGSTETCSNHATLVGGTSTPFWIVPGGTGSNGNCGCGAGGGGSSSSSSSCIHIWLVPAGTGSNGNCGCGAGGGGSSSSSSSCIHIKKEDTGEQFLDRGEGYVVTTKHLYTKNGSSSAGPAPCPGGGGGSSGGGGSSQYTKDSCFFSTPILASVSDGCYHYILTKEKVYCRKQNAASSAASSPASCPSSPSSSSSSSTNAGCEVEHGVDDPLCLAIFKHNGCEYLLIGGSRGYGEIKLEASSSGTNGTCMRLKESNVHKSPD…
TP0136	T138-	MGRSTMDTQYMRRRVCTVVRAVVCLLSTSLLTTCDFTGIFAAIQSEVPIKTPSIPGAIYGLVKAGSKLYATNGRLWEKELNGTGSWQKVSSSSVPTDSDKKVMSIATDGNTFVLACVPGTGVYKHCVNGAGSSSTGTTASPSTETCSQHATLVGGTSKPFWLVPGGTGNNGNCGCGGGGGGSSSSSSSCIHIWLVPGGTGNNGNCGCGGGGGGSSSSSSSCIHIKVENTDEQFLDMGEGYVVTTKHLYTKNGSSSAGPAQCPGGGGGGGSSGGGGSSEYTKASCSFSTPILASVSDGCYHYILTKEKVYCRKQDTASSAASSPAQCPSSPSSSSSSSTNAGCEVAHGVDDPLCLAIFKHNGCEYLLIGGSRGYGEIKLEANSSGTNGTCMRLKESNVHK…	MGRSTMDTQYMRRRVCTVVRAVVCLLSTSLLTTCDFTGIFAAIQSEVPIKTPSIPGAIYGLVKAGSKLYATNGRLWEKELNGTESWQKVSSSSVPTDSDKKVMSIATDGTNFVLACVPGTGVYKHCVNGAVGSSSTAASGSTETCSNHATLVGGTSTPFWIVPGGTGSNGNCGCGAGGGGSSSSSSSCIHIWLVPAGTGSNGNCGCGAGGGGSSSSSSSCIHIKKEDTGEQFLDRGEGYVVTTKHLYTKNGSSSAGPAPCPGGGGGSSGGGGSSQYTKDSCFFSTPILASVSDGCYHYILTKEKVYCRKQNAASSAASSPASCPSSPSSSSSSSTNAGCEVEHGVDDPLCLAIFKHNGCEYLLIGGSRGYGEIKLEASSSGTNGTCMRLKESNVHKSPD…
TP0136	T139-	MGRSTMDTQYMRRRVCTVVRAVVCLLSTSLLTTCDFTGIFAAIQSEVPIKTPSIPGAIYGLVKAGSKLYATNGRLWEKELNGTGSWQKVSSSSVPTDSDKKVMSIATDGNTFVLACVPGTGVYKHCVNGAGSSSTGTTASPSTETCSQHATLVGGTSKPFWLVPGGTGNNGNCGCGGGGGGSSSSSSSCIHIWLVPGGTGNNGNCGCGGGGGGSSSSSSSCIHIKVENTDEQFLDMGEGYVVTTKHLYTKNGSSSAGPAQCPGGGGGGGSSGGGGSSEYTKASCSFSTPILASVSDGCYHYILTKEKVYCRKQDTASSAASSPAQCPSSPSSSSSSSTNAGCEVAHGVDDPLCLAIFKHNGCEYLLIGGSRGYGEIKLEANSSGTNGTCMRLKESNVHK…	MGRSTMDTQYMRRRVCTVVRAVVCLLSTSLLTTCDFTGIFAAIQSEVPIKTPSIPGAIYGLVKAGSKLYATNGRLWEKELNGTESWQKVSSSSVPTDSDKKVMSIATDGTNFVLACVPGTGVYKHCVNGAVGSSSTAASGSTETCSNHATLVGGTSTPFWIVPGGTGSNGNCGCGAGGGGSSSSSSSCIHIWLVPAGTGSNGNCGCGAGGGGSSSSSSSCIHIKKEDTGEQFLDRGEGYVVTTKHLYTKNGSSSAGPAPCPGGGGGSSGGGGSSQYTKDSCFFSTPILASVSDGCYHYILTKEKVYCRKQNAASSAASSPASCPSSPSSSSSSSTNAGCEVEHGVDDPLCLAIFKHNGCEYLLIGGSRGYGEIKLEASSSGTNGTCMRLKESNVHKSPD…
TP0136	P142G	MGRSTMDTQYMRRRVCTVVRAVVCLLSTSLLTTCDFTGIFAAIQSEVPIKTPSIPGAIYGLVKAGSKLYATNGRLWEKELNGTGSWQKVSSSSVPTDSDKKVMSIATDGNTFVLACVPGTGVYKHCVNGAGSSSTGTTASPSTETCSQHATLVGGTSKPFWLVPGGTGNNGNCGCGGGGGGSSSSSSSCIHIWLVPGGTGNNGNCGCGGGGGGSSSSSSSCIHIKVENTDEQFLDMGEGYVVTTKHLYTKNGSSSAGPAQCPGGGGGGGSSGGGGSSEYTKASCSFSTPILASVSDGCYHYILTKEKVYCRKQDTASSAASSPAQCPSSPSSSSSSSTNAGCEVAHGVDDPLCLAIFKHNGCEYLLIGGSRGYGEIKLEANSSGTNGTCMRLKESNVHK…	MGRSTMDTQYMRRRVCTVVRAVVCLLSTSLLTTCDFTGIFAAIQSEVPIKTPSIPGAIYGLVKAGSKLYATNGRLWEKELNGTESWQKVSSSSVPTDSDKKVMSIATDGTNFVLACVPGTGVYKHCVNGAVGSSSTAASGSTETCSNHATLVGGTSTPFWIVPGGTGSNGNCGCGAGGGGSSSSSSSCIHIWLVPAGTGSNGNCGCGAGGGGSSSSSSSCIHIKKEDTGEQFLDRGEGYVVTTKHLYTKNGSSSAGPAPCPGGGGGSSGGGGSSQYTKDSCFFSTPILASVSDGCYHYILTKEKVYCRKQNAASSAASSPASCPSSPSSSSSSSTNAGCEVEHGVDDPLCLAIFKHNGCEYLLIGGSRGYGEIKLEASSSGTNGTCMRLKESNVHKSPD…
TP0136	Q149N	MGRSTMDTQYMRRRVCTVVRAVVCLLSTSLLTTCDFTGIFAAIQSEVPIKTPSIPGAIYGLVKAGSKLYATNGRLWEKELNGTGSWQKVSSSSVPTDSDKKVMSIATDGNTFVLACVPGTGVYKHCVNGAGSSSTGTTASPSTETCSQHATLVGGTSKPFWLVPGGTGNNGNCGCGGGGGGSSSSSSSCIHIWLVPGGTGNNGNCGCGGGGGGSSSSSSSCIHIKVENTDEQFLDMGEGYVVTTKHLYTKNGSSSAGPAQCPGGGGGGGSSGGGGSSEYTKASCSFSTPILASVSDGCYHYILTKEKVYCRKQDTASSAASSPAQCPSSPSSSSSSSTNAGCEVAHGVDDPLCLAIFKHNGCEYLLIGGSRGYGEIKLEANSSGTNGTCMRLKESNVHK…	MGRSTMDTQYMRRRVCTVVRAVVCLLSTSLLTTCDFTGIFAAIQSEVPIKTPSIPGAIYGLVKAGSKLYATNGRLWEKELNGTESWQKVSSSSVPTDSDKKVMSIATDGTNFVLACVPGTGVYKHCVNGAVGSSSTAASGSTETCSNHATLVGGTSTPFWIVPGGTGSNGNCGCGAGGGGSSSSSSSCIHIWLVPAGTGSNGNCGCGAGGGGSSSSSSSCIHIKKEDTGEQFLDRGEGYVVTTKHLYTKNGSSSAGPAPCPGGGGGSSGGGGSSQYTKDSCFFSTPILASVSDGCYHYILTKEKVYCRKQNAASSAASSPASCPSSPSSSSSSSTNAGCEVEHGVDDPLCLAIFKHNGCEYLLIGGSRGYGEIKLEASSSGTNGTCMRLKESNVHKSPD…
TP0136	K159T	MGRSTMDTQYMRRRVCTVVRAVVCLLSTSLLTTCDFTGIFAAIQSEVPIKTPSIPGAIYGLVKAGSKLYATNGRLWEKELNGTGSWQKVSSSSVPTDSDKKVMSIATDGNTFVLACVPGTGVYKHCVNGAGSSSTGTTASPSTETCSQHATLVGGTSKPFWLVPGGTGNNGNCGCGGGGGGSSSSSSSCIHIWLVPGGTGNNGNCGCGGGGGGSSSSSSSCIHIKVENTDEQFLDMGEGYVVTTKHLYTKNGSSSAGPAQCPGGGGGGGSSGGGGSSEYTKASCSFSTPILASVSDGCYHYILTKEKVYCRKQDTASSAASSPAQCPSSPSSSSSSSTNAGCEVAHGVDDPLCLAIFKHNGCEYLLIGGSRGYGEIKLEANSSGTNGTCMRLKESNVHK…	MGRSTMDTQYMRRRVCTVVRAVVCLLSTSLLTTCDFTGIFAAIQSEVPIKTPSIPGAIYGLVKAGSKLYATNGRLWEKELNGTESWQKVSSSSVPTDSDKKVMSIATDGTNFVLACVPGTGVYKHCVNGAVGSSSTAASGSTETCSNHATLVGGTSTPFWIVPGGTGSNGNCGCGAGGGGSSSSSSSCIHIWLVPAGTGSNGNCGCGAGGGGSSSSSSSCIHIKKEDTGEQFLDRGEGYVVTTKHLYTKNGSSSAGPAPCPGGGGGSSGGGGSSQYTKDSCFFSTPILASVSDGCYHYILTKEKVYCRKQNAASSAASSPASCPSSPSSSSSSSTNAGCEVEHGVDDPLCLAIFKHNGCEYLLIGGSRGYGEIKLEASSSGTNGTCMRLKESNVHKSPD…
TP0136	L163I	MGRSTMDTQYMRRRVCTVVRAVVCLLSTSLLTTCDFTGIFAAIQSEVPIKTPSIPGAIYGLVKAGSKLYATNGRLWEKELNGTGSWQKVSSSSVPTDSDKKVMSIATDGNTFVLACVPGTGVYKHCVNGAGSSSTGTTASPSTETCSQHATLVGGTSKPFWLVPGGTGNNGNCGCGGGGGGSSSSSSSCIHIWLVPGGTGNNGNCGCGGGGGGSSSSSSSCIHIKVENTDEQFLDMGEGYVVTTKHLYTKNGSSSAGPAQCPGGGGGGGSSGGGGSSEYTKASCSFSTPILASVSDGCYHYILTKEKVYCRKQDTASSAASSPAQCPSSPSSSSSSSTNAGCEVAHGVDDPLCLAIFKHNGCEYLLIGGSRGYGEIKLEANSSGTNGTCMRLKESNVHK…	MGRSTMDTQYMRRRVCTVVRAVVCLLSTSLLTTCDFTGIFAAIQSEVPIKTPSIPGAIYGLVKAGSKLYATNGRLWEKELNGTESWQKVSSSSVPTDSDKKVMSIATDGTNFVLACVPGTGVYKHCVNGAVGSSSTAASGSTETCSNHATLVGGTSTPFWIVPGGTGSNGNCGCGAGGGGSSSSSSSCIHIWLVPAGTGSNGNCGCGAGGGGSSSSSSSCIHIKKEDTGEQFLDRGEGYVVTTKHLYTKNGSSSAGPAPCPGGGGGSSGGGGSSQYTKDSCFFSTPILASVSDGCYHYILTKEKVYCRKQNAASSAASSPASCPSSPSSSSSSSTNAGCEVEHGVDDPLCLAIFKHNGCEYLLIGGSRGYGEIKLEASSSGTNGTCMRLKESNVHKSPD…
TP0136	N170S	MGRSTMDTQYMRRRVCTVVRAVVCLLSTSLLTTCDFTGIFAAIQSEVPIKTPSIPGAIYGLVKAGSKLYATNGRLWEKELNGTGSWQKVSSSSVPTDSDKKVMSIATDGNTFVLACVPGTGVYKHCVNGAGSSSTGTTASPSTETCSQHATLVGGTSKPFWLVPGGTGNNGNCGCGGGGGGSSSSSSSCIHIWLVPGGTGNNGNCGCGGGGGGSSSSSSSCIHIKVENTDEQFLDMGEGYVVTTKHLYTKNGSSSAGPAQCPGGGGGGGSSGGGGSSEYTKASCSFSTPILASVSDGCYHYILTKEKVYCRKQDTASSAASSPAQCPSSPSSSSSSSTNAGCEVAHGVDDPLCLAIFKHNGCEYLLIGGSRGYGEIKLEANSSGTNGTCMRLKESNVHK…	MGRSTMDTQYMRRRVCTVVRAVVCLLSTSLLTTCDFTGIFAAIQSEVPIKTPSIPGAIYGLVKAGSKLYATNGRLWEKELNGTESWQKVSSSSVPTDSDKKVMSIATDGTNFVLACVPGTGVYKHCVNGAVGSSSTAASGSTETCSNHATLVGGTSTPFWIVPGGTGSNGNCGCGAGGGGSSSSSSSCIHIWLVPAGTGSNGNCGCGAGGGGSSSSSSSCIHIKKEDTGEQFLDRGEGYVVTTKHLYTKNGSSSAGPAPCPGGGGGSSGGGGSSQYTKDSCFFSTPILASVSDGCYHYILTKEKVYCRKQNAASSAASSPASCPSSPSSSSSSSTNAGCEVEHGVDDPLCLAIFKHNGCEYLLIGGSRGYGEIKLEASSSGTNGTCMRLKESNVHKSPD…
TP0136	G178A	MGRSTMDTQYMRRRVCTVVRAVVCLLSTSLLTTCDFTGIFAAIQSEVPIKTPSIPGAIYGLVKAGSKLYATNGRLWEKELNGTGSWQKVSSSSVPTDSDKKVMSIATDGNTFVLACVPGTGVYKHCVNGAGSSSTGTTASPSTETCSQHATLVGGTSKPFWLVPGGTGNNGNCGCGGGGGGSSSSSSSCIHIWLVPGGTGNNGNCGCGGGGGGSSSSSSSCIHIKVENTDEQFLDMGEGYVVTTKHLYTKNGSSSAGPAQCPGGGGGGGSSGGGGSSEYTKASCSFSTPILASVSDGCYHYILTKEKVYCRKQDTASSAASSPAQCPSSPSSSSSSSTNAGCEVAHGVDDPLCLAIFKHNGCEYLLIGGSRGYGEIKLEANSSGTNGTCMRLKESNVHK…	MGRSTMDTQYMRRRVCTVVRAVVCLLSTSLLTTCDFTGIFAAIQSEVPIKTPSIPGAIYGLVKAGSKLYATNGRLWEKELNGTESWQKVSSSSVPTDSDKKVMSIATDGTNFVLACVPGTGVYKHCVNGAVGSSSTAASGSTETCSNHATLVGGTSTPFWIVPGGTGSNGNCGCGAGGGGSSSSSSSCIHIWLVPAGTGSNGNCGCGAGGGGSSSSSSSCIHIKKEDTGEQFLDRGEGYVVTTKHLYTKNGSSSAGPAPCPGGGGGSSGGGGSSQYTKDSCFFSTPILASVSDGCYHYILTKEKVYCRKQNAASSAASSPASCPSSPSSSSSSSTNAGCEVEHGVDDPLCLAIFKHNGCEYLLIGGSRGYGEIKLEASSSGTNGTCMRLKESNVHKSPD…
TP0136	G198A	MGRSTMDTQYMRRRVCTVVRAVVCLLSTSLLTTCDFTGIFAAIQSEVPIKTPSIPGAIYGLVKAGSKLYATNGRLWEKELNGTGSWQKVSSSSVPTDSDKKVMSIATDGNTFVLACVPGTGVYKHCVNGAGSSSTGTTASPSTETCSQHATLVGGTSKPFWLVPGGTGNNGNCGCGGGGGGSSSSSSSCIHIWLVPGGTGNNGNCGCGGGGGGSSSSSSSCIHIKVENTDEQFLDMGEGYVVTTKHLYTKNGSSSAGPAQCPGGGGGGGSSGGGGSSEYTKASCSFSTPILASVSDGCYHYILTKEKVYCRKQDTASSAASSPAQCPSSPSSSSSSSTNAGCEVAHGVDDPLCLAIFKHNGCEYLLIGGSRGYGEIKLEANSSGTNGTCMRLKESNVHK…	MGRSTMDTQYMRRRVCTVVRAVVCLLSTSLLTTCDFTGIFAAIQSEVPIKTPSIPGAIYGLVKAGSKLYATNGRLWEKELNGTESWQKVSSSSVPTDSDKKVMSIATDGTNFVLACVPGTGVYKHCVNGAVGSSSTAASGSTETCSNHATLVGGTSTPFWIVPGGTGSNGNCGCGAGGGGSSSSSSSCIHIWLVPAGTGSNGNCGCGAGGGGSSSSSSSCIHIKKEDTGEQFLDRGEGYVVTTKHLYTKNGSSSAGPAPCPGGGGGSSGGGGSSQYTKDSCFFSTPILASVSDGCYHYILTKEKVYCRKQNAASSAASSPASCPSSPSSSSSSSTNAGCEVEHGVDDPLCLAIFKHNGCEYLLIGGSRGYGEIKLEASSSGTNGTCMRLKESNVHKSPD…
TP0136	N202S	MGRSTMDTQYMRRRVCTVVRAVVCLLSTSLLTTCDFTGIFAAIQSEVPIKTPSIPGAIYGLVKAGSKLYATNGRLWEKELNGTGSWQKVSSSSVPTDSDKKVMSIATDGNTFVLACVPGTGVYKHCVNGAGSSSTGTTASPSTETCSQHATLVGGTSKPFWLVPGGTGNNGNCGCGGGGGGSSSSSSSCIHIWLVPGGTGNNGNCGCGGGGGGSSSSSSSCIHIKVENTDEQFLDMGEGYVVTTKHLYTKNGSSSAGPAQCPGGGGGGGSSGGGGSSEYTKASCSFSTPILASVSDGCYHYILTKEKVYCRKQDTASSAASSPAQCPSSPSSSSSSSTNAGCEVAHGVDDPLCLAIFKHNGCEYLLIGGSRGYGEIKLEANSSGTNGTCMRLKESNVHK…	MGRSTMDTQYMRRRVCTVVRAVVCLLSTSLLTTCDFTGIFAAIQSEVPIKTPSIPGAIYGLVKAGSKLYATNGRLWEKELNGTESWQKVSSSSVPTDSDKKVMSIATDGTNFVLACVPGTGVYKHCVNGAVGSSSTAASGSTETCSNHATLVGGTSTPFWIVPGGTGSNGNCGCGAGGGGSSSSSSSCIHIWLVPAGTGSNGNCGCGAGGGGSSSSSSSCIHIKKEDTGEQFLDRGEGYVVTTKHLYTKNGSSSAGPAPCPGGGGGSSGGGGSSQYTKDSCFFSTPILASVSDGCYHYILTKEKVYCRKQNAASSAASSPASCPSSPSSSSSSSTNAGCEVEHGVDDPLCLAIFKHNGCEYLLIGGSRGYGEIKLEASSSGTNGTCMRLKESNVHKSPD…
TP0136	G210A	MGRSTMDTQYMRRRVCTVVRAVVCLLSTSLLTTCDFTGIFAAIQSEVPIKTPSIPGAIYGLVKAGSKLYATNGRLWEKELNGTGSWQKVSSSSVPTDSDKKVMSIATDGNTFVLACVPGTGVYKHCVNGAGSSSTGTTASPSTETCSQHATLVGGTSKPFWLVPGGTGNNGNCGCGGGGGGSSSSSSSCIHIWLVPGGTGNNGNCGCGGGGGGSSSSSSSCIHIKVENTDEQFLDMGEGYVVTTKHLYTKNGSSSAGPAQCPGGGGGGGSSGGGGSSEYTKASCSFSTPILASVSDGCYHYILTKEKVYCRKQDTASSAASSPAQCPSSPSSSSSSSTNAGCEVAHGVDDPLCLAIFKHNGCEYLLIGGSRGYGEIKLEANSSGTNGTCMRLKESNVHK…	MGRSTMDTQYMRRRVCTVVRAVVCLLSTSLLTTCDFTGIFAAIQSEVPIKTPSIPGAIYGLVKAGSKLYATNGRLWEKELNGTESWQKVSSSSVPTDSDKKVMSIATDGTNFVLACVPGTGVYKHCVNGAVGSSSTAASGSTETCSNHATLVGGTSTPFWIVPGGTGSNGNCGCGAGGGGSSSSSSSCIHIWLVPAGTGSNGNCGCGAGGGGSSSSSSSCIHIKKEDTGEQFLDRGEGYVVTTKHLYTKNGSSSAGPAPCPGGGGGSSGGGGSSQYTKDSCFFSTPILASVSDGCYHYILTKEKVYCRKQNAASSAASSPASCPSSPSSSSSSSTNAGCEVEHGVDDPLCLAIFKHNGCEYLLIGGSRGYGEIKLEASSSGTNGTCMRLKESNVHKSPD…
TP0136	V227K	MGRSTMDTQYMRRRVCTVVRAVVCLLSTSLLTTCDFTGIFAAIQSEVPIKTPSIPGAIYGLVKAGSKLYATNGRLWEKELNGTGSWQKVSSSSVPTDSDKKVMSIATDGNTFVLACVPGTGVYKHCVNGAGSSSTGTTASPSTETCSQHATLVGGTSKPFWLVPGGTGNNGNCGCGGGGGGSSSSSSSCIHIWLVPGGTGNNGNCGCGGGGGGSSSSSSSCIHIKVENTDEQFLDMGEGYVVTTKHLYTKNGSSSAGPAQCPGGGGGGGSSGGGGSSEYTKASCSFSTPILASVSDGCYHYILTKEKVYCRKQDTASSAASSPAQCPSSPSSSSSSSTNAGCEVAHGVDDPLCLAIFKHNGCEYLLIGGSRGYGEIKLEANSSGTNGTCMRLKESNVHK…	MGRSTMDTQYMRRRVCTVVRAVVCLLSTSLLTTCDFTGIFAAIQSEVPIKTPSIPGAIYGLVKAGSKLYATNGRLWEKELNGTESWQKVSSSSVPTDSDKKVMSIATDGTNFVLACVPGTGVYKHCVNGAVGSSSTAASGSTETCSNHATLVGGTSTPFWIVPGGTGSNGNCGCGAGGGGSSSSSSSCIHIWLVPAGTGSNGNCGCGAGGGGSSSSSSSCIHIKKEDTGEQFLDRGEGYVVTTKHLYTKNGSSSAGPAPCPGGGGGSSGGGGSSQYTKDSCFFSTPILASVSDGCYHYILTKEKVYCRKQNAASSAASSPASCPSSPSSSSSSSTNAGCEVEHGVDDPLCLAIFKHNGCEYLLIGGSRGYGEIKLEASSSGTNGTCMRLKESNVHKSPD…
TP0136	N229D	MGRSTMDTQYMRRRVCTVVRAVVCLLSTSLLTTCDFTGIFAAIQSEVPIKTPSIPGAIYGLVKAGSKLYATNGRLWEKELNGTGSWQKVSSSSVPTDSDKKVMSIATDGNTFVLACVPGTGVYKHCVNGAGSSSTGTTASPSTETCSQHATLVGGTSKPFWLVPGGTGNNGNCGCGGGGGGSSSSSSSCIHIWLVPGGTGNNGNCGCGGGGGGSSSSSSSCIHIKVENTDEQFLDMGEGYVVTTKHLYTKNGSSSAGPAQCPGGGGGGGSSGGGGSSEYTKASCSFSTPILASVSDGCYHYILTKEKVYCRKQDTASSAASSPAQCPSSPSSSSSSSTNAGCEVAHGVDDPLCLAIFKHNGCEYLLIGGSRGYGEIKLEANSSGTNGTCMRLKESNVHK…	MGRSTMDTQYMRRRVCTVVRAVVCLLSTSLLTTCDFTGIFAAIQSEVPIKTPSIPGAIYGLVKAGSKLYATNGRLWEKELNGTESWQKVSSSSVPTDSDKKVMSIATDGTNFVLACVPGTGVYKHCVNGAVGSSSTAASGSTETCSNHATLVGGTSTPFWIVPGGTGSNGNCGCGAGGGGSSSSSSSCIHIWLVPAGTGSNGNCGCGAGGGGSSSSSSSCIHIKKEDTGEQFLDRGEGYVVTTKHLYTKNGSSSAGPAPCPGGGGGSSGGGGSSQYTKDSCFFSTPILASVSDGCYHYILTKEKVYCRKQNAASSAASSPASCPSSPSSSSSSSTNAGCEVEHGVDDPLCLAIFKHNGCEYLLIGGSRGYGEIKLEASSSGTNGTCMRLKESNVHKSPD…
TP0136	D231G	MGRSTMDTQYMRRRVCTVVRAVVCLLSTSLLTTCDFTGIFAAIQSEVPIKTPSIPGAIYGLVKAGSKLYATNGRLWEKELNGTGSWQKVSSSSVPTDSDKKVMSIATDGNTFVLACVPGTGVYKHCVNGAGSSSTGTTASPSTETCSQHATLVGGTSKPFWLVPGGTGNNGNCGCGGGGGGSSSSSSSCIHIWLVPGGTGNNGNCGCGGGGGGSSSSSSSCIHIKVENTDEQFLDMGEGYVVTTKHLYTKNGSSSAGPAQCPGGGGGGGSSGGGGSSEYTKASCSFSTPILASVSDGCYHYILTKEKVYCRKQDTASSAASSPAQCPSSPSSSSSSSTNAGCEVAHGVDDPLCLAIFKHNGCEYLLIGGSRGYGEIKLEANSSGTNGTCMRLKESNVHK…	MGRSTMDTQYMRRRVCTVVRAVVCLLSTSLLTTCDFTGIFAAIQSEVPIKTPSIPGAIYGLVKAGSKLYATNGRLWEKELNGTESWQKVSSSSVPTDSDKKVMSIATDGTNFVLACVPGTGVYKHCVNGAVGSSSTAASGSTETCSNHATLVGGTSTPFWIVPGGTGSNGNCGCGAGGGGSSSSSSSCIHIWLVPAGTGSNGNCGCGAGGGGSSSSSSSCIHIKKEDTGEQFLDRGEGYVVTTKHLYTKNGSSSAGPAPCPGGGGGSSGGGGSSQYTKDSCFFSTPILASVSDGCYHYILTKEKVYCRKQNAASSAASSPASCPSSPSSSSSSSTNAGCEVEHGVDDPLCLAIFKHNGCEYLLIGGSRGYGEIKLEASSSGTNGTCMRLKESNVHKSPD…
TP0136	M237R	MGRSTMDTQYMRRRVCTVVRAVVCLLSTSLLTTCDFTGIFAAIQSEVPIKTPSIPGAIYGLVKAGSKLYATNGRLWEKELNGTGSWQKVSSSSVPTDSDKKVMSIATDGNTFVLACVPGTGVYKHCVNGAGSSSTGTTASPSTETCSQHATLVGGTSKPFWLVPGGTGNNGNCGCGGGGGGSSSSSSSCIHIWLVPGGTGNNGNCGCGGGGGGSSSSSSSCIHIKVENTDEQFLDMGEGYVVTTKHLYTKNGSSSAGPAQCPGGGGGGGSSGGGGSSEYTKASCSFSTPILASVSDGCYHYILTKEKVYCRKQDTASSAASSPAQCPSSPSSSSSSSTNAGCEVAHGVDDPLCLAIFKHNGCEYLLIGGSRGYGEIKLEANSSGTNGTCMRLKESNVHK…	MGRSTMDTQYMRRRVCTVVRAVVCLLSTSLLTTCDFTGIFAAIQSEVPIKTPSIPGAIYGLVKAGSKLYATNGRLWEKELNGTESWQKVSSSSVPTDSDKKVMSIATDGTNFVLACVPGTGVYKHCVNGAVGSSSTAASGSTETCSNHATLVGGTSTPFWIVPGGTGSNGNCGCGAGGGGSSSSSSSCIHIWLVPAGTGSNGNCGCGAGGGGSSSSSSSCIHIKKEDTGEQFLDRGEGYVVTTKHLYTKNGSSSAGPAPCPGGGGGSSGGGGSSQYTKDSCFFSTPILASVSDGCYHYILTKEKVYCRKQNAASSAASSPASCPSSPSSSSSSSTNAGCEVEHGVDDPLCLAIFKHNGCEYLLIGGSRGYGEIKLEASSSGTNGTCMRLKESNVHKSPD…
TP0136	Q261P	MGRSTMDTQYMRRRVCTVVRAVVCLLSTSLLTTCDFTGIFAAIQSEVPIKTPSIPGAIYGLVKAGSKLYATNGRLWEKELNGTGSWQKVSSSSVPTDSDKKVMSIATDGNTFVLACVPGTGVYKHCVNGAGSSSTGTTASPSTETCSQHATLVGGTSKPFWLVPGGTGNNGNCGCGGGGGGSSSSSSSCIHIWLVPGGTGNNGNCGCGGGGGGSSSSSSSCIHIKVENTDEQFLDMGEGYVVTTKHLYTKNGSSSAGPAQCPGGGGGGGSSGGGGSSEYTKASCSFSTPILASVSDGCYHYILTKEKVYCRKQDTASSAASSPAQCPSSPSSSSSSSTNAGCEVAHGVDDPLCLAIFKHNGCEYLLIGGSRGYGEIKLEANSSGTNGTCMRLKESNVHK…	MGRSTMDTQYMRRRVCTVVRAVVCLLSTSLLTTCDFTGIFAAIQSEVPIKTPSIPGAIYGLVKAGSKLYATNGRLWEKELNGTESWQKVSSSSVPTDSDKKVMSIATDGTNFVLACVPGTGVYKHCVNGAVGSSSTAASGSTETCSNHATLVGGTSTPFWIVPGGTGSNGNCGCGAGGGGSSSSSSSCIHIWLVPAGTGSNGNCGCGAGGGGSSSSSSSCIHIKKEDTGEQFLDRGEGYVVTTKHLYTKNGSSSAGPAPCPGGGGGSSGGGGSSQYTKDSCFFSTPILASVSDGCYHYILTKEKVYCRKQNAASSAASSPASCPSSPSSSSSSSTNAGCEVEHGVDDPLCLAIFKHNGCEYLLIGGSRGYGEIKLEASSSGTNGTCMRLKESNVHKSPD…
TP0136	G269-	MGRSTMDTQYMRRRVCTVVRAVVCLLSTSLLTTCDFTGIFAAIQSEVPIKTPSIPGAIYGLVKAGSKLYATNGRLWEKELNGTGSWQKVSSSSVPTDSDKKVMSIATDGNTFVLACVPGTGVYKHCVNGAGSSSTGTTASPSTETCSQHATLVGGTSKPFWLVPGGTGNNGNCGCGGGGGGSSSSSSSCIHIWLVPGGTGNNGNCGCGGGGGGSSSSSSSCIHIKVENTDEQFLDMGEGYVVTTKHLYTKNGSSSAGPAQCPGGGGGGGSSGGGGSSEYTKASCSFSTPILASVSDGCYHYILTKEKVYCRKQDTASSAASSPAQCPSSPSSSSSSSTNAGCEVAHGVDDPLCLAIFKHNGCEYLLIGGSRGYGEIKLEANSSGTNGTCMRLKESNVHK…	MGRSTMDTQYMRRRVCTVVRAVVCLLSTSLLTTCDFTGIFAAIQSEVPIKTPSIPGAIYGLVKAGSKLYATNGRLWEKELNGTESWQKVSSSSVPTDSDKKVMSIATDGTNFVLACVPGTGVYKHCVNGAVGSSSTAASGSTETCSNHATLVGGTSTPFWIVPGGTGSNGNCGCGAGGGGSSSSSSSCIHIWLVPAGTGSNGNCGCGAGGGGSSSSSSSCIHIKKEDTGEQFLDRGEGYVVTTKHLYTKNGSSSAGPAPCPGGGGGSSGGGGSSQYTKDSCFFSTPILASVSDGCYHYILTKEKVYCRKQNAASSAASSPASCPSSPSSSSSSSTNAGCEVEHGVDDPLCLAIFKHNGCEYLLIGGSRGYGEIKLEASSSGTNGTCMRLKESNVHKSPD…
TP0136	G270-	MGRSTMDTQYMRRRVCTVVRAVVCLLSTSLLTTCDFTGIFAAIQSEVPIKTPSIPGAIYGLVKAGSKLYATNGRLWEKELNGTGSWQKVSSSSVPTDSDKKVMSIATDGNTFVLACVPGTGVYKHCVNGAGSSSTGTTASPSTETCSQHATLVGGTSKPFWLVPGGTGNNGNCGCGGGGGGSSSSSSSCIHIWLVPGGTGNNGNCGCGGGGGGSSSSSSSCIHIKVENTDEQFLDMGEGYVVTTKHLYTKNGSSSAGPAQCPGGGGGGGSSGGGGSSEYTKASCSFSTPILASVSDGCYHYILTKEKVYCRKQDTASSAASSPAQCPSSPSSSSSSSTNAGCEVAHGVDDPLCLAIFKHNGCEYLLIGGSRGYGEIKLEANSSGTNGTCMRLKESNVHK…	MGRSTMDTQYMRRRVCTVVRAVVCLLSTSLLTTCDFTGIFAAIQSEVPIKTPSIPGAIYGLVKAGSKLYATNGRLWEKELNGTESWQKVSSSSVPTDSDKKVMSIATDGTNFVLACVPGTGVYKHCVNGAVGSSSTAASGSTETCSNHATLVGGTSTPFWIVPGGTGSNGNCGCGAGGGGSSSSSSSCIHIWLVPAGTGSNGNCGCGAGGGGSSSSSSSCIHIKKEDTGEQFLDRGEGYVVTTKHLYTKNGSSSAGPAPCPGGGGGSSGGGGSSQYTKDSCFFSTPILASVSDGCYHYILTKEKVYCRKQNAASSAASSPASCPSSPSSSSSSSTNAGCEVEHGVDDPLCLAIFKHNGCEYLLIGGSRGYGEIKLEASSSGTNGTCMRLKESNVHKSPD…
TP0136	E279Q	MGRSTMDTQYMRRRVCTVVRAVVCLLSTSLLTTCDFTGIFAAIQSEVPIKTPSIPGAIYGLVKAGSKLYATNGRLWEKELNGTGSWQKVSSSSVPTDSDKKVMSIATDGNTFVLACVPGTGVYKHCVNGAGSSSTGTTASPSTETCSQHATLVGGTSKPFWLVPGGTGNNGNCGCGGGGGGSSSSSSSCIHIWLVPGGTGNNGNCGCGGGGGGSSSSSSSCIHIKVENTDEQFLDMGEGYVVTTKHLYTKNGSSSAGPAQCPGGGGGGGSSGGGGSSEYTKASCSFSTPILASVSDGCYHYILTKEKVYCRKQDTASSAASSPAQCPSSPSSSSSSSTNAGCEVAHGVDDPLCLAIFKHNGCEYLLIGGSRGYGEIKLEANSSGTNGTCMRLKESNVHK…	MGRSTMDTQYMRRRVCTVVRAVVCLLSTSLLTTCDFTGIFAAIQSEVPIKTPSIPGAIYGLVKAGSKLYATNGRLWEKELNGTESWQKVSSSSVPTDSDKKVMSIATDGTNFVLACVPGTGVYKHCVNGAVGSSSTAASGSTETCSNHATLVGGTSTPFWIVPGGTGSNGNCGCGAGGGGSSSSSSSCIHIWLVPAGTGSNGNCGCGAGGGGSSSSSSSCIHIKKEDTGEQFLDRGEGYVVTTKHLYTKNGSSSAGPAPCPGGGGGSSGGGGSSQYTKDSCFFSTPILASVSDGCYHYILTKEKVYCRKQNAASSAASSPASCPSSPSSSSSSSTNAGCEVEHGVDDPLCLAIFKHNGCEYLLIGGSRGYGEIKLEASSSGTNGTCMRLKESNVHKSPD…
TP0136	A283D	MGRSTMDTQYMRRRVCTVVRAVVCLLSTSLLTTCDFTGIFAAIQSEVPIKTPSIPGAIYGLVKAGSKLYATNGRLWEKELNGTGSWQKVSSSSVPTDSDKKVMSIATDGNTFVLACVPGTGVYKHCVNGAGSSSTGTTASPSTETCSQHATLVGGTSKPFWLVPGGTGNNGNCGCGGGGGGSSSSSSSCIHIWLVPGGTGNNGNCGCGGGGGGSSSSSSSCIHIKVENTDEQFLDMGEGYVVTTKHLYTKNGSSSAGPAQCPGGGGGGGSSGGGGSSEYTKASCSFSTPILASVSDGCYHYILTKEKVYCRKQDTASSAASSPAQCPSSPSSSSSSSTNAGCEVAHGVDDPLCLAIFKHNGCEYLLIGGSRGYGEIKLEANSSGTNGTCMRLKESNVHK…	MGRSTMDTQYMRRRVCTVVRAVVCLLSTSLLTTCDFTGIFAAIQSEVPIKTPSIPGAIYGLVKAGSKLYATNGRLWEKELNGTESWQKVSSSSVPTDSDKKVMSIATDGTNFVLACVPGTGVYKHCVNGAVGSSSTAASGSTETCSNHATLVGGTSTPFWIVPGGTGSNGNCGCGAGGGGSSSSSSSCIHIWLVPAGTGSNGNCGCGAGGGGSSSSSSSCIHIKKEDTGEQFLDRGEGYVVTTKHLYTKNGSSSAGPAPCPGGGGGSSGGGGSSQYTKDSCFFSTPILASVSDGCYHYILTKEKVYCRKQNAASSAASSPASCPSSPSSSSSSSTNAGCEVEHGVDDPLCLAIFKHNGCEYLLIGGSRGYGEIKLEASSSGTNGTCMRLKESNVHKSPD…
TP0136	S286F	MGRSTMDTQYMRRRVCTVVRAVVCLLSTSLLTTCDFTGIFAAIQSEVPIKTPSIPGAIYGLVKAGSKLYATNGRLWEKELNGTGSWQKVSSSSVPTDSDKKVMSIATDGNTFVLACVPGTGVYKHCVNGAGSSSTGTTASPSTETCSQHATLVGGTSKPFWLVPGGTGNNGNCGCGGGGGGSSSSSSSCIHIWLVPGGTGNNGNCGCGGGGGGSSSSSSSCIHIKVENTDEQFLDMGEGYVVTTKHLYTKNGSSSAGPAQCPGGGGGGGSSGGGGSSEYTKASCSFSTPILASVSDGCYHYILTKEKVYCRKQDTASSAASSPAQCPSSPSSSSSSSTNAGCEVAHGVDDPLCLAIFKHNGCEYLLIGGSRGYGEIKLEANSSGTNGTCMRLKESNVHK…	MGRSTMDTQYMRRRVCTVVRAVVCLLSTSLLTTCDFTGIFAAIQSEVPIKTPSIPGAIYGLVKAGSKLYATNGRLWEKELNGTESWQKVSSSSVPTDSDKKVMSIATDGTNFVLACVPGTGVYKHCVNGAVGSSSTAASGSTETCSNHATLVGGTSTPFWIVPGGTGSNGNCGCGAGGGGSSSSSSSCIHIWLVPAGTGSNGNCGCGAGGGGSSSSSSSCIHIKKEDTGEQFLDRGEGYVVTTKHLYTKNGSSSAGPAPCPGGGGGSSGGGGSSQYTKDSCFFSTPILASVSDGCYHYILTKEKVYCRKQNAASSAASSPASCPSSPSSSSSSSTNAGCEVEHGVDDPLCLAIFKHNGCEYLLIGGSRGYGEIKLEASSSGTNGTCMRLKESNVHKSPD…
TP0136	D315N	MGRSTMDTQYMRRRVCTVVRAVVCLLSTSLLTTCDFTGIFAAIQSEVPIKTPSIPGAIYGLVKAGSKLYATNGRLWEKELNGTGSWQKVSSSSVPTDSDKKVMSIATDGNTFVLACVPGTGVYKHCVNGAGSSSTGTTASPSTETCSQHATLVGGTSKPFWLVPGGTGNNGNCGCGGGGGGSSSSSSSCIHIWLVPGGTGNNGNCGCGGGGGGSSSSSSSCIHIKVENTDEQFLDMGEGYVVTTKHLYTKNGSSSAGPAQCPGGGGGGGSSGGGGSSEYTKASCSFSTPILASVSDGCYHYILTKEKVYCRKQDTASSAASSPAQCPSSPSSSSSSSTNAGCEVAHGVDDPLCLAIFKHNGCEYLLIGGSRGYGEIKLEANSSGTNGTCMRLKESNVHK…	MGRSTMDTQYMRRRVCTVVRAVVCLLSTSLLTTCDFTGIFAAIQSEVPIKTPSIPGAIYGLVKAGSKLYATNGRLWEKELNGTESWQKVSSSSVPTDSDKKVMSIATDGTNFVLACVPGTGVYKHCVNGAVGSSSTAASGSTETCSNHATLVGGTSTPFWIVPGGTGSNGNCGCGAGGGGSSSSSSSCIHIWLVPAGTGSNGNCGCGAGGGGSSSSSSSCIHIKKEDTGEQFLDRGEGYVVTTKHLYTKNGSSSAGPAPCPGGGGGSSGGGGSSQYTKDSCFFSTPILASVSDGCYHYILTKEKVYCRKQNAASSAASSPASCPSSPSSSSSSSTNAGCEVEHGVDDPLCLAIFKHNGCEYLLIGGSRGYGEIKLEASSSGTNGTCMRLKESNVHKSPD…
TP0136	T316A	MGRSTMDTQYMRRRVCTVVRAVVCLLSTSLLTTCDFTGIFAAIQSEVPIKTPSIPGAIYGLVKAGSKLYATNGRLWEKELNGTGSWQKVSSSSVPTDSDKKVMSIATDGNTFVLACVPGTGVYKHCVNGAGSSSTGTTASPSTETCSQHATLVGGTSKPFWLVPGGTGNNGNCGCGGGGGGSSSSSSSCIHIWLVPGGTGNNGNCGCGGGGGGSSSSSSSCIHIKVENTDEQFLDMGEGYVVTTKHLYTKNGSSSAGPAQCPGGGGGGGSSGGGGSSEYTKASCSFSTPILASVSDGCYHYILTKEKVYCRKQDTASSAASSPAQCPSSPSSSSSSSTNAGCEVAHGVDDPLCLAIFKHNGCEYLLIGGSRGYGEIKLEANSSGTNGTCMRLKESNVHK…	MGRSTMDTQYMRRRVCTVVRAVVCLLSTSLLTTCDFTGIFAAIQSEVPIKTPSIPGAIYGLVKAGSKLYATNGRLWEKELNGTESWQKVSSSSVPTDSDKKVMSIATDGTNFVLACVPGTGVYKHCVNGAVGSSSTAASGSTETCSNHATLVGGTSTPFWIVPGGTGSNGNCGCGAGGGGSSSSSSSCIHIWLVPAGTGSNGNCGCGAGGGGSSSSSSSCIHIKKEDTGEQFLDRGEGYVVTTKHLYTKNGSSSAGPAPCPGGGGGSSGGGGSSQYTKDSCFFSTPILASVSDGCYHYILTKEKVYCRKQNAASSAASSPASCPSSPSSSSSSSTNAGCEVEHGVDDPLCLAIFKHNGCEYLLIGGSRGYGEIKLEASSSGTNGTCMRLKESNVHKSPD…
TP0136	Q326S	MGRSTMDTQYMRRRVCTVVRAVVCLLSTSLLTTCDFTGIFAAIQSEVPIKTPSIPGAIYGLVKAGSKLYATNGRLWEKELNGTGSWQKVSSSSVPTDSDKKVMSIATDGNTFVLACVPGTGVYKHCVNGAGSSSTGTTASPSTETCSQHATLVGGTSKPFWLVPGGTGNNGNCGCGGGGGGSSSSSSSCIHIWLVPGGTGNNGNCGCGGGGGGSSSSSSSCIHIKVENTDEQFLDMGEGYVVTTKHLYTKNGSSSAGPAQCPGGGGGGGSSGGGGSSEYTKASCSFSTPILASVSDGCYHYILTKEKVYCRKQDTASSAASSPAQCPSSPSSSSSSSTNAGCEVAHGVDDPLCLAIFKHNGCEYLLIGGSRGYGEIKLEANSSGTNGTCMRLKESNVHK…	MGRSTMDTQYMRRRVCTVVRAVVCLLSTSLLTTCDFTGIFAAIQSEVPIKTPSIPGAIYGLVKAGSKLYATNGRLWEKELNGTESWQKVSSSSVPTDSDKKVMSIATDGTNFVLACVPGTGVYKHCVNGAVGSSSTAASGSTETCSNHATLVGGTSTPFWIVPGGTGSNGNCGCGAGGGGSSSSSSSCIHIWLVPAGTGSNGNCGCGAGGGGSSSSSSSCIHIKKEDTGEQFLDRGEGYVVTTKHLYTKNGSSSAGPAPCPGGGGGSSGGGGSSQYTKDSCFFSTPILASVSDGCYHYILTKEKVYCRKQNAASSAASSPASCPSSPSSSSSSSTNAGCEVEHGVDDPLCLAIFKHNGCEYLLIGGSRGYGEIKLEASSSGTNGTCMRLKESNVHKSPD…
TP0136	A346E	MGRSTMDTQYMRRRVCTVVRAVVCLLSTSLLTTCDFTGIFAAIQSEVPIKTPSIPGAIYGLVKAGSKLYATNGRLWEKELNGTGSWQKVSSSSVPTDSDKKVMSIATDGNTFVLACVPGTGVYKHCVNGAGSSSTGTTASPSTETCSQHATLVGGTSKPFWLVPGGTGNNGNCGCGGGGGGSSSSSSSCIHIWLVPGGTGNNGNCGCGGGGGGSSSSSSSCIHIKVENTDEQFLDMGEGYVVTTKHLYTKNGSSSAGPAQCPGGGGGGGSSGGGGSSEYTKASCSFSTPILASVSDGCYHYILTKEKVYCRKQDTASSAASSPAQCPSSPSSSSSSSTNAGCEVAHGVDDPLCLAIFKHNGCEYLLIGGSRGYGEIKLEANSSGTNGTCMRLKESNVHK…	MGRSTMDTQYMRRRVCTVVRAVVCLLSTSLLTTCDFTGIFAAIQSEVPIKTPSIPGAIYGLVKAGSKLYATNGRLWEKELNGTESWQKVSSSSVPTDSDKKVMSIATDGTNFVLACVPGTGVYKHCVNGAVGSSSTAASGSTETCSNHATLVGGTSTPFWIVPGGTGSNGNCGCGAGGGGSSSSSSSCIHIWLVPAGTGSNGNCGCGAGGGGSSSSSSSCIHIKKEDTGEQFLDRGEGYVVTTKHLYTKNGSSSAGPAPCPGGGGGSSGGGGSSQYTKDSCFFSTPILASVSDGCYHYILTKEKVYCRKQNAASSAASSPASCPSSPSSSSSSSTNAGCEVEHGVDDPLCLAIFKHNGCEYLLIGGSRGYGEIKLEASSSGTNGTCMRLKESNVHKSPD…
TP0136	N382S	MGRSTMDTQYMRRRVCTVVRAVVCLLSTSLLTTCDFTGIFAAIQSEVPIKTPSIPGAIYGLVKAGSKLYATNGRLWEKELNGTGSWQKVSSSSVPTDSDKKVMSIATDGNTFVLACVPGTGVYKHCVNGAGSSSTGTTASPSTETCSQHATLVGGTSKPFWLVPGGTGNNGNCGCGGGGGGSSSSSSSCIHIWLVPGGTGNNGNCGCGGGGGGSSSSSSSCIHIKVENTDEQFLDMGEGYVVTTKHLYTKNGSSSAGPAQCPGGGGGGGSSGGGGSSEYTKASCSFSTPILASVSDGCYHYILTKEKVYCRKQDTASSAASSPAQCPSSPSSSSSSSTNAGCEVAHGVDDPLCLAIFKHNGCEYLLIGGSRGYGEIKLEANSSGTNGTCMRLKESNVHK…	MGRSTMDTQYMRRRVCTVVRAVVCLLSTSLLTTCDFTGIFAAIQSEVPIKTPSIPGAIYGLVKAGSKLYATNGRLWEKELNGTESWQKVSSSSVPTDSDKKVMSIATDGTNFVLACVPGTGVYKHCVNGAVGSSSTAASGSTETCSNHATLVGGTSTPFWIVPGGTGSNGNCGCGAGGGGSSSSSSSCIHIWLVPAGTGSNGNCGCGAGGGGSSSSSSSCIHIKKEDTGEQFLDRGEGYVVTTKHLYTKNGSSSAGPAPCPGGGGGSSGGGGSSQYTKDSCFFSTPILASVSDGCYHYILTKEKVYCRKQNAASSAASSPASCPSSPSSSSSSSTNAGCEVEHGVDDPLCLAIFKHNGCEYLLIGGSRGYGEIKLEASSSGTNGTCMRLKESNVHKSPD…
TP0136	G406D	MGRSTMDTQYMRRRVCTVVRAVVCLLSTSLLTTCDFTGIFAAIQSEVPIKTPSIPGAIYGLVKAGSKLYATNGRLWEKELNGTGSWQKVSSSSVPTDSDKKVMSIATDGNTFVLACVPGTGVYKHCVNGAGSSSTGTTASPSTETCSQHATLVGGTSKPFWLVPGGTGNNGNCGCGGGGGGSSSSSSSCIHIWLVPGGTGNNGNCGCGGGGGGSSSSSSSCIHIKVENTDEQFLDMGEGYVVTTKHLYTKNGSSSAGPAQCPGGGGGGGSSGGGGSSEYTKASCSFSTPILASVSDGCYHYILTKEKVYCRKQDTASSAASSPAQCPSSPSSSSSSSTNAGCEVAHGVDDPLCLAIFKHNGCEYLLIGGSRGYGEIKLEANSSGTNGTCMRLKESNVHK…	MGRSTMDTQYMRRRVCTVVRAVVCLLSTSLLTTCDFTGIFAAIQSEVPIKTPSIPGAIYGLVKAGSKLYATNGRLWEKELNGTESWQKVSSSSVPTDSDKKVMSIATDGTNFVLACVPGTGVYKHCVNGAVGSSSTAASGSTETCSNHATLVGGTSTPFWIVPGGTGSNGNCGCGAGGGGSSSSSSSCIHIWLVPAGTGSNGNCGCGAGGGGSSSSSSSCIHIKKEDTGEQFLDRGEGYVVTTKHLYTKNGSSSAGPAPCPGGGGGSSGGGGSSQYTKDSCFFSTPILASVSDGCYHYILTKEKVYCRKQNAASSAASSPASCPSSPSSSSSSSTNAGCEVEHGVDDPLCLAIFKHNGCEYLLIGGSRGYGEIKLEASSSGTNGTCMRLKESNVHKSPD…
TP0136	N453S	MGRSTMDTQYMRRRVCTVVRAVVCLLSTSLLTTCDFTGIFAAIQSEVPIKTPSIPGAIYGLVKAGSKLYATNGRLWEKELNGTGSWQKVSSSSVPTDSDKKVMSIATDGNTFVLACVPGTGVYKHCVNGAGSSSTGTTASPSTETCSQHATLVGGTSKPFWLVPGGTGNNGNCGCGGGGGGSSSSSSSCIHIWLVPGGTGNNGNCGCGGGGGGSSSSSSSCIHIKVENTDEQFLDMGEGYVVTTKHLYTKNGSSSAGPAQCPGGGGGGGSSGGGGSSEYTKASCSFSTPILASVSDGCYHYILTKEKVYCRKQDTASSAASSPAQCPSSPSSSSSSSTNAGCEVAHGVDDPLCLAIFKHNGCEYLLIGGSRGYGEIKLEANSSGTNGTCMRLKESNVHK…	MGRSTMDTQYMRRRVCTVVRAVVCLLSTSLLTTCDFTGIFAAIQSEVPIKTPSIPGAIYGLVKAGSKLYATNGRLWEKELNGTESWQKVSSSSVPTDSDKKVMSIATDGTNFVLACVPGTGVYKHCVNGAVGSSSTAASGSTETCSNHATLVGGTSTPFWIVPGGTGSNGNCGCGAGGGGSSSSSSSCIHIWLVPAGTGSNGNCGCGAGGGGSSSSSSSCIHIKKEDTGEQFLDRGEGYVVTTKHLYTKNGSSSAGPAPCPGGGGGSSGGGGSSQYTKDSCFFSTPILASVSDGCYHYILTKEKVYCRKQNAASSAASSPASCPSSPSSSSSSSTNAGCEVEHGVDDPLCLAIFKHNGCEYLLIGGSRGYGEIKLEASSSGTNGTCMRLKESNVHKSPD…
TP0136	S457T	MGRSTMDTQYMRRRVCTVVRAVVCLLSTSLLTTCDFTGIFAAIQSEVPIKTPSIPGAIYGLVKAGSKLYATNGRLWEKELNGTGSWQKVSSSSVPTDSDKKVMSIATDGNTFVLACVPGTGVYKHCVNGAGSSSTGTTASPSTETCSQHATLVGGTSKPFWLVPGGTGNNGNCGCGGGGGGSSSSSSSCIHIWLVPGGTGNNGNCGCGGGGGGSSSSSSSCIHIKVENTDEQFLDMGEGYVVTTKHLYTKNGSSSAGPAQCPGGGGGGGSSGGGGSSEYTKASCSFSTPILASVSDGCYHYILTKEKVYCRKQDTASSAASSPAQCPSSPSSSSSSSTNAGCEVAHGVDDPLCLAIFKHNGCEYLLIGGSRGYGEIKLEANSSGTNGTCMRLKESNVHK…	MGRSTMDTQYMRRRVCTVVRAVVCLLSTSLLTTCDFTGIFAAIQSEVPIKTPSIPGAIYGLVKAGSKLYATNGRLWEKELNGTESWQKVSSSSVPTDSDKKVMSIATDGTNFVLACVPGTGVYKHCVNGAVGSSSTAASGSTETCSNHATLVGGTSTPFWIVPGGTGSNGNCGCGAGGGGSSSSSSSCIHIWLVPAGTGSNGNCGCGAGGGGSSSSSSSCIHIKKEDTGEQFLDRGEGYVVTTKHLYTKNGSSSAGPAPCPGGGGGSSGGGGSSQYTKDSCFFSTPILASVSDGCYHYILTKEKVYCRKQNAASSAASSPASCPSSPSSSSSSSTNAGCEVEHGVDDPLCLAIFKHNGCEYLLIGGSRGYGEIKLEASSSGTNGTCMRLKESNVHKSPD…
TP0136	S458N	MGRSTMDTQYMRRRVCTVVRAVVCLLSTSLLTTCDFTGIFAAIQSEVPIKTPSIPGAIYGLVKAGSKLYATNGRLWEKELNGTGSWQKVSSSSVPTDSDKKVMSIATDGNTFVLACVPGTGVYKHCVNGAGSSSTGTTASPSTETCSQHATLVGGTSKPFWLVPGGTGNNGNCGCGGGGGGSSSSSSSCIHIWLVPGGTGNNGNCGCGGGGGGSSSSSSSCIHIKVENTDEQFLDMGEGYVVTTKHLYTKNGSSSAGPAQCPGGGGGGGSSGGGGSSEYTKASCSFSTPILASVSDGCYHYILTKEKVYCRKQDTASSAASSPAQCPSSPSSSSSSSTNAGCEVAHGVDDPLCLAIFKHNGCEYLLIGGSRGYGEIKLEANSSGTNGTCMRLKESNVHK…	MGRSTMDTQYMRRRVCTVVRAVVCLLSTSLLTTCDFTGIFAAIQSEVPIKTPSIPGAIYGLVKAGSKLYATNGRLWEKELNGTESWQKVSSSSVPTDSDKKVMSIATDGTNFVLACVPGTGVYKHCVNGAVGSSSTAASGSTETCSNHATLVGGTSTPFWIVPGGTGSNGNCGCGAGGGGSSSSSSSCIHIWLVPAGTGSNGNCGCGAGGGGSSSSSSSCIHIKKEDTGEQFLDRGEGYVVTTKHLYTKNGSSSAGPAPCPGGGGGSSGGGGSSQYTKDSCFFSTPILASVSDGCYHYILTKEKVYCRKQNAASSAASSPASCPSSPSSSSSSSTNAGCEVEHGVDDPLCLAIFKHNGCEYLLIGGSRGYGEIKLEASSSGTNGTCMRLKESNVHKSPD…
TP0136	G460T	MGRSTMDTQYMRRRVCTVVRAVVCLLSTSLLTTCDFTGIFAAIQSEVPIKTPSIPGAIYGLVKAGSKLYATNGRLWEKELNGTGSWQKVSSSSVPTDSDKKVMSIATDGNTFVLACVPGTGVYKHCVNGAGSSSTGTTASPSTETCSQHATLVGGTSKPFWLVPGGTGNNGNCGCGGGGGGSSSSSSSCIHIWLVPGGTGNNGNCGCGGGGGGSSSSSSSCIHIKVENTDEQFLDMGEGYVVTTKHLYTKNGSSSAGPAQCPGGGGGGGSSGGGGSSEYTKASCSFSTPILASVSDGCYHYILTKEKVYCRKQDTASSAASSPAQCPSSPSSSSSSSTNAGCEVAHGVDDPLCLAIFKHNGCEYLLIGGSRGYGEIKLEANSSGTNGTCMRLKESNVHK…	MGRSTMDTQYMRRRVCTVVRAVVCLLSTSLLTTCDFTGIFAAIQSEVPIKTPSIPGAIYGLVKAGSKLYATNGRLWEKELNGTESWQKVSSSSVPTDSDKKVMSIATDGTNFVLACVPGTGVYKHCVNGAVGSSSTAASGSTETCSNHATLVGGTSTPFWIVPGGTGSNGNCGCGAGGGGSSSSSSSCIHIWLVPAGTGSNGNCGCGAGGGGSSSSSSSCIHIKKEDTGEQFLDRGEGYVVTTKHLYTKNGSSSAGPAPCPGGGGGSSGGGGSSQYTKDSCFFSTPILASVSDGCYHYILTKEKVYCRKQNAASSAASSPASCPSSPSSSSSSSTNAGCEVEHGVDDPLCLAIFKHNGCEYLLIGGSRGYGEIKLEASSSGTNGTCMRLKESNVHKSPD…
TP0136	T461A	MGRSTMDTQYMRRRVCTVVRAVVCLLSTSLLTTCDFTGIFAAIQSEVPIKTPSIPGAIYGLVKAGSKLYATNGRLWEKELNGTGSWQKVSSSSVPTDSDKKVMSIATDGNTFVLACVPGTGVYKHCVNGAGSSSTGTTASPSTETCSQHATLVGGTSKPFWLVPGGTGNNGNCGCGGGGGGSSSSSSSCIHIWLVPGGTGNNGNCGCGGGGGGSSSSSSSCIHIKVENTDEQFLDMGEGYVVTTKHLYTKNGSSSAGPAQCPGGGGGGGSSGGGGSSEYTKASCSFSTPILASVSDGCYHYILTKEKVYCRKQDTASSAASSPAQCPSSPSSSSSSSTNAGCEVAHGVDDPLCLAIFKHNGCEYLLIGGSRGYGEIKLEANSSGTNGTCMRLKESNVHK…	MGRSTMDTQYMRRRVCTVVRAVVCLLSTSLLTTCDFTGIFAAIQSEVPIKTPSIPGAIYGLVKAGSKLYATNGRLWEKELNGTESWQKVSSSSVPTDSDKKVMSIATDGTNFVLACVPGTGVYKHCVNGAVGSSSTAASGSTETCSNHATLVGGTSTPFWIVPGGTGSNGNCGCGAGGGGSSSSSSSCIHIWLVPAGTGSNGNCGCGAGGGGSSSSSSSCIHIKKEDTGEQFLDRGEGYVVTTKHLYTKNGSSSAGPAPCPGGGGGSSGGGGSSQYTKDSCFFSTPILASVSDGCYHYILTKEKVYCRKQNAASSAASSPASCPSSPSSSSSSSTNAGCEVEHGVDDPLCLAIFKHNGCEYLLIGGSRGYGEIKLEASSSGTNGTCMRLKESNVHKSPD…
TP0136	S462G	MGRSTMDTQYMRRRVCTVVRAVVCLLSTSLLTTCDFTGIFAAIQSEVPIKTPSIPGAIYGLVKAGSKLYATNGRLWEKELNGTGSWQKVSSSSVPTDSDKKVMSIATDGNTFVLACVPGTGVYKHCVNGAGSSSTGTTASPSTETCSQHATLVGGTSKPFWLVPGGTGNNGNCGCGGGGGGSSSSSSSCIHIWLVPGGTGNNGNCGCGGGGGGSSSSSSSCIHIKVENTDEQFLDMGEGYVVTTKHLYTKNGSSSAGPAQCPGGGGGGGSSGGGGSSEYTKASCSFSTPILASVSDGCYHYILTKEKVYCRKQDTASSAASSPAQCPSSPSSSSSSSTNAGCEVAHGVDDPLCLAIFKHNGCEYLLIGGSRGYGEIKLEANSSGTNGTCMRLKESNVHK…	MGRSTMDTQYMRRRVCTVVRAVVCLLSTSLLTTCDFTGIFAAIQSEVPIKTPSIPGAIYGLVKAGSKLYATNGRLWEKELNGTESWQKVSSSSVPTDSDKKVMSIATDGTNFVLACVPGTGVYKHCVNGAVGSSSTAASGSTETCSNHATLVGGTSTPFWIVPGGTGSNGNCGCGAGGGGSSSSSSSCIHIWLVPAGTGSNGNCGCGAGGGGSSSSSSSCIHIKKEDTGEQFLDRGEGYVVTTKHLYTKNGSSSAGPAPCPGGGGGSSGGGGSSQYTKDSCFFSTPILASVSDGCYHYILTKEKVYCRKQNAASSAASSPASCPSSPSSSSSSSTNAGCEVEHGVDDPLCLAIFKHNGCEYLLIGGSRGYGEIKLEASSSGTNGTCMRLKESNVHKSPD…
TP0136	T479S	MGRSTMDTQYMRRRVCTVVRAVVCLLSTSLLTTCDFTGIFAAIQSEVPIKTPSIPGAIYGLVKAGSKLYATNGRLWEKELNGTGSWQKVSSSSVPTDSDKKVMSIATDGNTFVLACVPGTGVYKHCVNGAGSSSTGTTASPSTETCSQHATLVGGTSKPFWLVPGGTGNNGNCGCGGGGGGSSSSSSSCIHIWLVPGGTGNNGNCGCGGGGGGSSSSSSSCIHIKVENTDEQFLDMGEGYVVTTKHLYTKNGSSSAGPAQCPGGGGGGGSSGGGGSSEYTKASCSFSTPILASVSDGCYHYILTKEKVYCRKQDTASSAASSPAQCPSSPSSSSSSSTNAGCEVAHGVDDPLCLAIFKHNGCEYLLIGGSRGYGEIKLEANSSGTNGTCMRLKESNVHK…	MGRSTMDTQYMRRRVCTVVRAVVCLLSTSLLTTCDFTGIFAAIQSEVPIKTPSIPGAIYGLVKAGSKLYATNGRLWEKELNGTESWQKVSSSSVPTDSDKKVMSIATDGTNFVLACVPGTGVYKHCVNGAVGSSSTAASGSTETCSNHATLVGGTSTPFWIVPGGTGSNGNCGCGAGGGGSSSSSSSCIHIWLVPAGTGSNGNCGCGAGGGGSSSSSSSCIHIKKEDTGEQFLDRGEGYVVTTKHLYTKNGSSSAGPAPCPGGGGGSSGGGGSSQYTKDSCFFSTPILASVSDGCYHYILTKEKVYCRKQNAASSAASSPASCPSSPSSSSSSSTNAGCEVEHGVDDPLCLAIFKHNGCEYLLIGGSRGYGEIKLEASSSGTNGTCMRLKESNVHKSPD…
TP0179	G413E	MTQALQVPSAPARCRHLRRKNGVLLRIVEKTDRTRYAHALRHGCRHRMCEGVHGTEEDAMGSESAEMDSPHATARPQEQGEDRAWDACGVWVKVPPEAQEPPVSSGGPEDPEAPAQHAPPGARVDAVRHHVYRALPVQSSAEDSRGFVDLSVEDEVLARGCSHAPGGESSSDQAADAPAGDAAYSEVPSFDDLVTRTAQSQDDRVDLSAAMSSVVTEEPPEPRGCSMPCPSGSCDTTEFDDLLSSLSHDAPEYPVDSDPITYSASEPSSEGPVRGAPFSDVDAVAQSLMGDAQVAAQGAQASTSGDASTDLLLKIAQEISSIRADLDQLKGTFSRQAGAEPAQAPATAPAPEGTEAAYSGFFCDDDPDETIALTNDELNNILITSEFTEEDGKDSAADA…	MTQALQVPSAPARCRHLRRKNGVLLRIVEKTDRTRYAHALRHGCRHRMCEGVHGTEEDAMGSESAEMDSPHATARPQEQGEDRAWDACGVWVKVPPEAQEPPVSSGGPEDPEAPAQHAPPGARVDAVRHHVYRALPVQSSAEDSRGFVDLSVEDEVLARGCSHAPGGESSSDQAADAPAGDAAYSEVPSFDDLVTRTAQSQDDRVDLSAAMSSVVTEEPPEPRGCSMPCPSGSCDTTEFDDLLSSLSHDAPEYPVDSDPITYSASEPSSEGPVRGAPFSDVDAVAQSLMGDAQVAAQGAQASTSGDASTDLLLKIAQEISSIRADLDQLKGTFSRQAGAEPAQAPATAPAPEGTEAAYSGFFCDDDPDETIALTNDELNNILITSEFTEEDGKDSAADA…
TP0179	E424K	MTQALQVPSAPARCRHLRRKNGVLLRIVEKTDRTRYAHALRHGCRHRMCEGVHGTEEDAMGSESAEMDSPHATARPQEQGEDRAWDACGVWVKVPPEAQEPPVSSGGPEDPEAPAQHAPPGARVDAVRHHVYRALPVQSSAEDSRGFVDLSVEDEVLARGCSHAPGGESSSDQAADAPAGDAAYSEVPSFDDLVTRTAQSQDDRVDLSAAMSSVVTEEPPEPRGCSMPCPSGSCDTTEFDDLLSSLSHDAPEYPVDSDPITYSASEPSSEGPVRGAPFSDVDAVAQSLMGDAQVAAQGAQASTSGDASTDLLLKIAQEISSIRADLDQLKGTFSRQAGAEPAQAPATAPAPEGTEAAYSGFFCDDDPDETIALTNDELNNILITSEFTEEDGKDSAADA…	MTQALQVPSAPARCRHLRRKNGVLLRIVEKTDRTRYAHALRHGCRHRMCEGVHGTEEDAMGSESAEMDSPHATARPQEQGEDRAWDACGVWVKVPPEAQEPPVSSGGPEDPEAPAQHAPPGARVDAVRHHVYRALPVQSSAEDSRGFVDLSVEDEVLARGCSHAPGGESSSDQAADAPAGDAAYSEVPSFDDLVTRTAQSQDDRVDLSAAMSSVVTEEPPEPRGCSMPCPSGSCDTTEFDDLLSSLSHDAPEYPVDSDPITYSASEPSSEGPVRGAPFSDVDAVAQSLMGDAQVAAQGAQASTSGDASTDLLLKIAQEISSIRADLDQLKGTFSRQAGAEPAQAPATAPAPEGTEAAYSGFFCDDDPDETIALTNDELNNILITSEFTEEDGKDSAADA…
TP0179	D466G	MTQALQVPSAPARCRHLRRKNGVLLRIVEKTDRTRYAHALRHGCRHRMCEGVHGTEEDAMGSESAEMDSPHATARPQEQGEDRAWDACGVWVKVPPEAQEPPVSSGGPEDPEAPAQHAPPGARVDAVRHHVYRALPVQSSAEDSRGFVDLSVEDEVLARGCSHAPGGESSSDQAADAPAGDAAYSEVPSFDDLVTRTAQSQDDRVDLSAAMSSVVTEEPPEPRGCSMPCPSGSCDTTEFDDLLSSLSHDAPEYPVDSDPITYSASEPSSEGPVRGAPFSDVDAVAQSLMGDAQVAAQGAQASTSGDASTDLLLKIAQEISSIRADLDQLKGTFSRQAGAEPAQAPATAPAPEGTEAAYSGFFCDDDPDETIALTNDELNNILITSEFTEEDGKDSAADA…	MTQALQVPSAPARCRHLRRKNGVLLRIVEKTDRTRYAHALRHGCRHRMCEGVHGTEEDAMGSESAEMDSPHATARPQEQGEDRAWDACGVWVKVPPEAQEPPVSSGGPEDPEAPAQHAPPGARVDAVRHHVYRALPVQSSAEDSRGFVDLSVEDEVLARGCSHAPGGESSSDQAADAPAGDAAYSEVPSFDDLVTRTAQSQDDRVDLSAAMSSVVTEEPPEPRGCSMPCPSGSCDTTEFDDLLSSLSHDAPEYPVDSDPITYSASEPSSEGPVRGAPFSDVDAVAQSLMGDAQVAAQGAQASTSGDASTDLLLKIAQEISSIRADLDQLKGTFSRQAGAEPAQAPATAPAPEGTEAAYSGFFCDDDPDETIALTNDELNNILITSEFTEEDGKDSAADA…
TP0179	A494T	MTQALQVPSAPARCRHLRRKNGVLLRIVEKTDRTRYAHALRHGCRHRMCEGVHGTEEDAMGSESAEMDSPHATARPQEQGEDRAWDACGVWVKVPPEAQEPPVSSGGPEDPEAPAQHAPPGARVDAVRHHVYRALPVQSSAEDSRGFVDLSVEDEVLARGCSHAPGGESSSDQAADAPAGDAAYSEVPSFDDLVTRTAQSQDDRVDLSAAMSSVVTEEPPEPRGCSMPCPSGSCDTTEFDDLLSSLSHDAPEYPVDSDPITYSASEPSSEGPVRGAPFSDVDAVAQSLMGDAQVAAQGAQASTSGDASTDLLLKIAQEISSIRADLDQLKGTFSRQAGAEPAQAPATAPAPEGTEAAYSGFFCDDDPDETIALTNDELNNILITSEFTEEDGKDSAADA…	MTQALQVPSAPARCRHLRRKNGVLLRIVEKTDRTRYAHALRHGCRHRMCEGVHGTEEDAMGSESAEMDSPHATARPQEQGEDRAWDACGVWVKVPPEAQEPPVSSGGPEDPEAPAQHAPPGARVDAVRHHVYRALPVQSSAEDSRGFVDLSVEDEVLARGCSHAPGGESSSDQAADAPAGDAAYSEVPSFDDLVTRTAQSQDDRVDLSAAMSSVVTEEPPEPRGCSMPCPSGSCDTTEFDDLLSSLSHDAPEYPVDSDPITYSASEPSSEGPVRGAPFSDVDAVAQSLMGDAQVAAQGAQASTSGDASTDLLLKIAQEISSIRADLDQLKGTFSRQAGAEPAQAPATAPAPEGTEAAYSGFFCDDDPDETIALTNDELNNILITSEFTEEDGKDSAADA…
TP0179	E507D	MTQALQVPSAPARCRHLRRKNGVLLRIVEKTDRTRYAHALRHGCRHRMCEGVHGTEEDAMGSESAEMDSPHATARPQEQGEDRAWDACGVWVKVPPEAQEPPVSSGGPEDPEAPAQHAPPGARVDAVRHHVYRALPVQSSAEDSRGFVDLSVEDEVLARGCSHAPGGESSSDQAADAPAGDAAYSEVPSFDDLVTRTAQSQDDRVDLSAAMSSVVTEEPPEPRGCSMPCPSGSCDTTEFDDLLSSLSHDAPEYPVDSDPITYSASEPSSEGPVRGAPFSDVDAVAQSLMGDAQVAAQGAQASTSGDASTDLLLKIAQEISSIRADLDQLKGTFSRQAGAEPAQAPATAPAPEGTEAAYSGFFCDDDPDETIALTNDELNNILITSEFTEEDGKDSAADA…	MTQALQVPSAPARCRHLRRKNGVLLRIVEKTDRTRYAHALRHGCRHRMCEGVHGTEEDAMGSESAEMDSPHATARPQEQGEDRAWDACGVWVKVPPEAQEPPVSSGGPEDPEAPAQHAPPGARVDAVRHHVYRALPVQSSAEDSRGFVDLSVEDEVLARGCSHAPGGESSSDQAADAPAGDAAYSEVPSFDDLVTRTAQSQDDRVDLSAAMSSVVTEEPPEPRGCSMPCPSGSCDTTEFDDLLSSLSHDAPEYPVDSDPITYSASEPSSEGPVRGAPFSDVDAVAQSLMGDAQVAAQGAQASTSGDASTDLLLKIAQEISSIRADLDQLKGTFSRQAGAEPAQAPATAPAPEGTEAAYSGFFCDDDPDETIALTNDELNNILITSEFTEEDGKDSAADA…
TP0286	G246S	MMSTIPIIFNEKNVAHTVVGGQLCPVASAFLGAVVLNRGVRWNRAEFFAQLTTLGIAPIVSVERSAAAPDVTGLAERFPFVKFITPLECISVGEMINLGVAELDVMYVLVLWSDMRIDPQGMSQHIQDILRTNTHMCIAPQLCSSHSTVLPTQIVPALRKSDFFTQPTECTTNHTPTIYPYDFVGIYHRDRFIQCGGFDFTIANAYWQNLDFGLRSYLWGECIEVNTQIRLFYEALPPQEDASADGSYRIFYLKNLAPLLEKDRAFISGTQFFSFFRNSGLHLIEAYRLFRDAQKWVAVNRYRFKKTAARLVSEWEPR*	MMSTIPIIFNEKNVAHTVVGGQLCPVASAFLGAVVLNRGVRWNRAEFFAQLTTLGIAPIVSVERSAAAPDVTGLAERFPFVKFITPLECISVGEMINLGVAELDVMYVLVLWSDMRIDPQGMSQHIQDILRTNTHMCIAPQLCSSHSTVLPTQIVPALRKSDFFTQPTECTTNHTPTIYPYDFVGIYHRDRFIQCGGFDFTIANAYWQNLDFGLRSYLWGECIEVNTQIRLFYEALPPQEDASADSSYRIFYLKNLAPLLEKDRAFISGTQFFSFFRNSGLHLIEAYRLFRDAQKWVAVNRYRFKKTAARLVSEWEPR*
TP0297	W248S	MHSDAQGCFRRVNMEQKRILWIVISLSVFMLIIFGVALLLYSPTYSSNSAGVTDVSSYVERGDVPEHPSVDPSLWLKNPEKIPELGKTPAPTQRAIPDLTVVKDVPTARAKSLDVSPPARAERTDAAQDRKTSPASDTRESAESKGASKHARSDRASAKSPPATRTRAPLVAQRDARVRGASTQPAAPSVLFWVQAASLSSKLNAERARGVLAARHMKAEIFTKRTGAGLRHRVRVGPFTNRTEAVYWMKSIREIAEFSGCYVFQERVKN*	MHSDAQGCFRRVNMEQKRILWIVISLSVFMLIIFGVALLLYSPTYSSNSAGVTDVSSYVERGDVPEHPSVDPSLWLKNPEKIPELGKTPAPTQRAIPDLTVVKDVPTARAKSLDVSPPARAERTDAAQDRKTSPASDTRESAESKGASKHARSDRASAKSPPATRTRAPLVAQRDARVRGASTQPAAPSVLFWVQAASLSSKLNAERARGVLAARHMKAEIFTKRTGAGLRHRVRVGPFTNRTEAVYSMKSIREIAEFSGCYVFQERVKN*
TP0304	V505I	MAPAAIPLPSEETTPPVIKIKAGSIRHECSVSMRFLKGSTLPLPCACRVDCPIGLHRTLLSNTMGPMNARAALALAMVFTFQRLCAEERFVISTEYFDIIYTEASTESARILAKHADRYEEQISLMLNRVPDKKKRTTVVLYAHTQDAGGSFSSKPSRKIIINDTRVPNLGLGSFKDSLLSIFYHELTHKISLDFFMPLLPPLFTEGVAVAFESNDGTQGRLHDPLTMHYLIQNKLENVSPSWREVAELRYNYPHGMPYVYGGKFTEYLQKIYGKERCARLWQNSWRLFIRHRFWDVFQKNLGTAWNEFIDSIPIPEKVAQPQLLSEREAQGHYGARSAAPTGFAYYDRDRHAVRFRDKAGGVRTLFSHDNTLHHLNFSEDGRYLAVSDTIDTWSERTH…	MAPAAIPLPSEETTPPVIKIKAGSIRHECSVSMRFLKGSTLPLPCACRVDCPIGLHRTLLSNTMGPMNARAALALAMVFTFQRLCAEERFVISTEYFDIIYTEASTESARILAKHADRYEEQISLMLNRVPDKKKRTTVVLYAHTQDAGGSFSSKPSRKIIINDTRVPNLGLGSFKDSLLSIFYHELTHKISLDFFMPLLPPLFTEGVAVAFESNDGTQGRLHDPLTMHYLIQNKLENVSPSWREVAELRYNYPHGMPYVYGGKFTEYLQKIYGKERCARLWQNSWRLFIRHRFWDVFQKNLGTAWNEFIDSIPIPEKVAQPQLLSEREAQGHYGARSAAPTGFAYYDRDRHAVRFRDKAGGVRTLFSHDNTLHHLNFSEDGRYLAVSDTIDTWSERTH…
TP0304	S680-	MAPAAIPLPSEETTPPVIKIKAGSIRHECSVSMRFLKGSTLPLPCACRVDCPIGLHRTLLSNTMGPMNARAALALAMVFTFQRLCAEERFVISTEYFDIIYTEASTESARILAKHADRYEEQISLMLNRVPDKKKRTTVVLYAHTQDAGGSFSSKPSRKIIINDTRVPNLGLGSFKDSLLSIFYHELTHKISLDFFMPLLPPLFTEGVAVAFESNDGTQGRLHDPLTMHYLIQNKLENVSPSWREVAELRYNYPHGMPYVYGGKFTEYLQKIYGKERCARLWQNSWRLFIRHRFWDVFQKNLGTAWNEFIDSIPIPEKVAQPQLLSEREAQGHYGARSAAPTGFAYYDRDRHAVRFRDKAGGVRTLFSHDNTLHHLNFSEDGRYLAVSDTIDTWSERTH…	MAPAAIPLPSEETTPPVIKIKAGSIRHECSVSMRFLKGSTLPLPCACRVDCPIGLHRTLLSNTMGPMNARAALALAMVFTFQRLCAEERFVISTEYFDIIYTEASTESARILAKHADRYEEQISLMLNRVPDKKKRTTVVLYAHTQDAGGSFSSKPSRKIIINDTRVPNLGLGSFKDSLLSIFYHELTHKISLDFFMPLLPPLFTEGVAVAFESNDGTQGRLHDPLTMHYLIQNKLENVSPSWREVAELRYNYPHGMPYVYGGKFTEYLQKIYGKERCARLWQNSWRLFIRHRFWDVFQKNLGTAWNEFIDSIPIPEKVAQPQLLSEREAQGHYGARSAAPTGFAYYDRDRHAVRFRDKAGGVRTLFSHDNTLHHLNFSEDGRYLAVSDTIDTWSERTH…
TP0310	S18P	MAAICPSSTAKAGGGGISVDPLNAVIVEGNVVPSASARVPEAAVCAFCIQTQRRVQGEGRVHTEVSYFEVEAWDALARVCAQQVRPGVGLRVVGRLKQDRWQQEDGVRVQRVKIVAEHVEFQTPFVW*	MAAICPSSTAKAGGGGIPVDPLNAVIVEGNVVPSASARAPEAAVCAFCIQTQRRVQGEGRVHTEVSYFEVEAWDALARVCAQQVRPGVGLRVVGRLKQDRWQQEDGVRVQRVKIVAEHVEFQTPFVW*
TP0310	V39A	MAAICPSSTAKAGGGGISVDPLNAVIVEGNVVPSASARVPEAAVCAFCIQTQRRVQGEGRVHTEVSYFEVEAWDALARVCAQQVRPGVGLRVVGRLKQDRWQQEDGVRVQRVKIVAEHVEFQTPFVW*	MAAICPSSTAKAGGGGIPVDPLNAVIVEGNVVPSASARAPEAAVCAFCIQTQRRVQGEGRVHTEVSYFEVEAWDALARVCAQQVRPGVGLRVVGRLKQDRWQQEDGVRVQRVKIVAEHVEFQTPFVW*
TP0326	F640C	MLKKASAFLIASCCVMSLAWAQANDNWYEGKPISAISFEGLEYIARGQLDTIFSQYKGQKWTYELYLEILQKVYDLEYFSEVSPKAVPTDPEYQYVMLQFTVKERPSVKGIKMVGNSQIRSGDLLSKILLKKGDIYNEVKMKVDQESLRRHYLDQGYAAVKISCEAKTEAGGVVVQFTIQEGKQTVVSRIQFKGNKAFTESVLKKVLSTQEARFLTSGVFKENALEADKAAVHSYYAERGYIDARVEGVAKTVDKKTDASRNLVTLTYTVVEGEQYRYGGVTIVGNQIFSTEELQAKIRLKRGAIMNMVAFEQGFQALADAYFENGYTSNYLNKEEHRDTAEKTLSFKITVVERERSHVEHIIIKGTKNTKDEVILREMLLKPGDVFSKSKFTDSLRNL…	MLKKASAFLIASCCVMSLAWAQANDNWYEGKPISAISFEGLEYIARGQLDTIFSQYKGQKWTYELYLEILQKVYDLEYFSEVSPKAVPTDPEYQYVMLQFTVKERPSVKGIKMVGNSQIRSGDLLSKILLKKGDIYNEVKMKVDQESLRRHYLDQGYAAVKISCEAKTEAGGVVVQFTIQEGKQTVVSRIQFKGNKAFTESVLKKVLSTQEARFLTSGVFKENALEADKAAVHSYYAERGYIDARVEGVAKTVDKKTDASRNLVTLTYTVVEGEQYRYGGVTIVGNQIFSTEELQAKIRLKRGAIMNMVAFEQGFQALADAYFENGYTSNYLNKEEHRDTAEKTLSFKITVVERERSHVEHIIIKGTKNTKDEVILREMLLKPGDVFSKSKFTDSLRNL…
TP0330	N530S	MHSGQQLLEKNSIIISGLPPWAQELSKKYCSKTVNLYFVHGNIRDFLPHRDIQGSFSFVRINDYISEVIFGNRDIIVFYDKSAGLTFCLQEMLSAYLERMHAQYPTEALADFLSRDPVKAFAYLERYFIMNMKQNKRMVLIIDYSESLVPSEDIANLSETDRYCFVTLNRWANDPVFTNEDISVVMLTENITDINSRFTASPSTVKIHIPLPNEETRIRFLEYLKTQEEILVLERGLNTEKIGKLTSGLNLVNLHQLAAETYQTIDANGKPEDNISRLSHTDSATLQFLKRKKQEIIEHEAGGLLEFVDTSCDLSYVAGNVFVKKRLYNAVRAIKQGRADVLPMGYLISGPIGTGKSFMVSAFAGEIGIPMVRLCNFQATQPGITQSNLEKTLNILKAL…	MHSGQQLLEKNSIIISGLPPWAQELSKKYCSKTVNLYFVHGNIRDFLPHRDIQGSFSFVRINDYISEVIFGNRDIIVFYDKSAGLTFCLQEMLSAYLERMHAQYPTEALADFLSRDPVKAFAYLERYFIMNMKQNKRMVLIIDYSESLVPSEDIANLSETDRYCFVTLNRWANDPVFTNEDISVVMLTENITDINSRFTASPSTVKIHIPLPNEETRIRFLEYLKTQEEILVLERGLNTEKIGKLTSGLNLVNLHQLAAETYQTIDANGKPEDNISRLSHTDSATLQFLKRKKQEIIEHEAGGLLEFVDTSCDLSYVAGNVFVKKRLYNAVRAIKQGRADVLPMGYLISGPIGTGKSFMVSAFAGEIGIPMVRLCNFQATQPGITQSNLEKTLNILKAL…
TP0346	R37H	MCMVPVRRFIAVCAVTACAGPCFCVQAFISSRIGYGRFGIYGNEIKDSYYKHVPMTGLGVDVVTSSGVAMVFNVETALTQLMFRAQALLGYAFEVGRFRFTPAIGGSFLASHDHAAGVALSLDFQYFFNDWVGLDLNIGAGVDVPVNSNLRYLMRVGTPELAKILITHTVTHGLANRWISGPHWWNSLSSWVGNTAGKVAGFVARLIANYLLKGSQYSMLVPVVVRLGAVYKV*	MCMVPVRRFIAVCAVTACAGPCFCVQAFISSRIGYGHFGIYGNEIKDSYYKHVPMTGLGVDVVTSSGVAMVFNVETALTQLMFRAQALLGYAFEVGRFRFTPAIGGSFLASHDHAAGVALSLDFQYFFNDWVGLDLNIGAGVDVPVNSNLRYLVRVGTPELAKILITHTVTHGLANRWISGPHWWNSLSSWVGNTAGKVAGFVARLIANYLLKGSQYSMLVPVVVRLGAVYKV*
TP0346	M154V	MCMVPVRRFIAVCAVTACAGPCFCVQAFISSRIGYGRFGIYGNEIKDSYYKHVPMTGLGVDVVTSSGVAMVFNVETALTQLMFRAQALLGYAFEVGRFRFTPAIGGSFLASHDHAAGVALSLDFQYFFNDWVGLDLNIGAGVDVPVNSNLRYLMRVGTPELAKILITHTVTHGLANRWISGPHWWNSLSSWVGNTAGKVAGFVARLIANYLLKGSQYSMLVPVVVRLGAVYKV*	MCMVPVRRFIAVCAVTACAGPCFCVQAFISSRIGYGHFGIYGNEIKDSYYKHVPMTGLGVDVVTSSGVAMVFNVETALTQLMFRAQALLGYAFEVGRFRFTPAIGGSFLASHDHAAGVALSLDFQYFFNDWVGLDLNIGAGVDVPVNSNLRYLVRVGTPELAKILITHTVTHGLANRWISGPHWWNSLSSWVGNTAGKVAGFVARLIANYLLKGSQYSMLVPVVVRLGAVYKV*
TP0387	M201V	MRPMISIEKNVHQERYSFVFILLVALMVGVGFVTLYSGSVHYAQRFFRYPGYFLVRQGVSIGIGLVCLLFFTFVRLASLRKALSPLILVAFALCVCTFFPGIGSTRNGATRWIKVFDINFQPSEFVKLVLIVFLANFFDKHREHFDTPIRSIFPPFVVSVIFVSVVFFQNDFSTAMFLLFITVVMFFIAGAPLWWFLRGIMVLAPIAVLMIVTSTNRLRRVLSFLYPDRDPLGAGYQVNAALEALMDGGLWGRGIGNGVRKIASVPEVYSDFIFVVIGEEMGFIGVCLYLMLLFAFTLTGISIALRCANRFNTFLAFGASAAIVLQSILNVAVVVRLVPATGIPLPFFSSGGSSIVVTLSLCGLIINVSGDEKIRREREETVFV*	MRPMISIEKNVHQERYSFVFILLVALMVGVGFVTLYSGSVHYAQRFFRYPGYFLVRQGVSIGIGLVCLLFFTFVRLASLRKALSPLILVAFALCVCTFFPGIGSTRNGATRWIKVFDINFQPSEFVKLVLIVFLANFFDKHREHFDTPIRSIFPPFVVSVIFVSVVFFQNDFSTAMFLLFITVVMFFIAGAPLWWFLRGIVVLAPIAVLMIVTSTNRLRRVLSFLYPDRDPLGAGYQVNAALEALMDGGLWGRGIGNGVRKIASVPEVYSDFIFVVIGEEMGFIGVCLYLMLLFAFTLTGISIALRCANRFNTFLAFGASAAIVLQSILNVAVVVRLVPATGIPLPFFSSGGSSIVVTLSLCGLIINVSGDEKIRREREETVFV*
TP0394	F667S	MEVRGLQPKRQKTFARKHLVIVESPAKAQTIEKYLGTQYVVRASMGHVIDLPKSRLAIDIEHDFQPEYITVRGRAQCLKELRTLSKQSLQVFLASDRDREGEAIAYHLAQSIQAYCDTPIKRIVFNEITPHAIRAAIGHPVPIDTAKVNAQKARRVLDRLVGYHLCPLLWHKVKNGLSAGRVQSVALRLICEREVEVKRFVPEEYWTVEGTFEKDKKSFSALLILIQGKKAVFKSKQEATSAIGLFSQSEARVSQIRSFEKNVRPKQPFTTSTLQQCAANRLGFTSRKTMQVAQQLYEGVSLGTHRVGLITYMRTDSVRVSEAAVKEVRAWIATHFSDALPGTPNRYAAKGKSQDAHEAIRPTYVAHTPERIKAHLTRDQIRLYTLIWERFVASQMTDA…	MEVRGLQPKRQKTFARKHLVIVESPAKAQTIEKYLGTQYVVRASMGHVIDLPKSRLAIDIEHDFQPEYITVRGRAQCLKELRTLSKQSLQVFLASDRDREGEAIAYHLAQSIQAYCDTPIKRIVFNEITPHAIRAAIGHPVPIDTAKVNAQKARRVLDRLVGYHLCPLLWHKVKNGLSAGRVQSVALRLICEREVEVKRFVPEEYWTVEGTFEKDKKSFSALLILIQGKKAVFKSKQEATSAIGLFSQSEARVSQIRSFEKNVRPKQPFTTSTLQQCAANRLGFTSRKTMQVAQQLYEGVSLGTHRVGLITYMRTDSVRVSEAAVKEVRAWIATHFSDALPGTPNRYAAKGKSQDAHEAIRPTYVAHTPERIKAHLTRDQIRLYTLIWERFVASQMTDA…
TP0402	P134L	MEADLLCKYEVALRESEPVKYVGHVTAVRGLLIESRGPHAVVGELCRIVLRRQGRPLIAEVVGLAGSTVKLMSYTDTHGVEVGCAVVAEGAALSVPVGDALLGRVLNAFGKAIDGKGEIYAPLRSEVLRASSNPMERLPITRQMVTGVRVLDSLLAVGCGQRLGIFSGSGVGKSTLMGMIARNTDADVSVIALIGERGREVMDFVAHDLGPEGLKRSVIVSATSDESPLARVRGAYTATAIAEYFRDQGKQVLLLFDSLTRFAKAQREIGLASGELPATRGYTPGVFETLPKLLERAGSFSMGSVTAFYTVLVDGDDLDEPISDAVRGIVDGHIVLSRALAQRNHYPAIDVLQSVSRLAHRVLGADMKEAVRIVRRALAVYAEVEDLVRVGAYQQGSDA…	MEADLLCKYEVALRESEPVKYVGHVTAVRGLLIESRGPHAVVGELCRIVLRRQGRPLIAEVVGLAGSTVKLMSYTDTHGVEVGCAVVAEGAALSVPVGDALLGRVLNAFGKAIDGKGEIYAPLRSEVLRASSNLMERLPITRQMVTGVRVLDSLLAVGCGQRLGIFSGSGVGKSTLMGMIARNTDADVSVIALIGERGREVMDFVAHDLGPEGLKRSVIVSATSDESPLARVRGAYTATAIAEYFRDQGKQVLLLFDSLTRFAKAQREIGLASGELPATRGYTPGVFETLPKLLERAGSFSMGSVTAFYTVLVDGDDLDEPISDAVRGIVDGHIVLSRALAQRNHYPAIDVLQSVSRLAHRVLGADMKEAVRIVRRALAVYAEVEDLVRVGAYQQGSDA…
TP0431	I76V	MLLIDVGNSHVVFGIQGENGGRVCVRELFRLAPDARKTQDEYSLLIHALCERAGVGRASLRDAFISSVVPVLTKTIADAVAQISGVQPVVFGPWAYEHLPVRIPEPVRAEIGTDLVANAVAAYVHFRSACVVVDCGTALTFTAVDGTGLIQGVAIAPGLRTAVQSLHTGTAQLPLVPLALPDSVLGKDTTHAVQAGVVRGTLFVIRAMIAQCQKELGCRCAAVITGGLSRLFSSEVDFPPIDAQLTLSGLAHIARLVPTSLLPPATVSGSSGN*	MLLIDVGNSHVVFGIQGENGGRVCVRELFRLAPDARKTQDEYSLLIHALCERAGVGRASLRDAFISSVVPVLTKTVADAVAQISGVQPVVFGPWAYEHLPVRIPEPVRAEIGTDLVANAVAAYVHFRSACVVVDCGTALTFTAVDGTGLIQGVAIAPGLRTAVQSLHTGTAQLPLVPLALPDSVLGKDTTHAVQAGVVRGTLFVIRAMIAQCQKELGCRCAAVITGGLSRLFSSEVDFPPIDAQLTLSGLAHIARLVPTSLLPPATVSGSSGN*
TP0449	V143M	MNGKQCFCFFLFHLFYTGLFACGKPESSLAPEYFDLAHAYVQLHRYDEARDYYMRAARDPAYYHAAQYNFARVCGLQNDWKTAVHALQPLYDADSANATIAAAYAYALLSFGETARALLLYQQLYERDQKNTQRILEYANVLVHAKKYIQAVEFLRQKKSLLSEAEDVRVLQSIVRKLKDSVPPHLIADFVSTDDL*	MNGKQCFCFFLFHLFYTGLFACGKPESSLAPEYFDLAHAYVQLHRYDEARDYYMRAARDPAYYHAAQYNFARVCGLQNDWKTAVHALQPLYDADSANATIAAAYAYALLSFGETARALLLYQQLYERDQKNTQRILEYANVLMHAKKYIQAVEFLRQKKSLLSEAEDVRVLQSIVRKLKDSVPPHLIADFVSTDDL*
TP0461	R116GfsTer23	MLQAAACGAMRGGVLEYTGKMEGMGVRVERVRCEQNLSKTAFARELGIGVEELDAIERGTMPLSRDLTLLLCVVFAVNRLWLESGEGEPFSASAVSPQETVQPEEEAREPPIPPPRWRG*	MLQAAACGAMRGGVLEYTGKMEGMGVRVERVRCEQNLSKTAFARELGIGVEELDAIERGTMPLSRDLTLLLCVVFAVNRLWLESGEGEPFSASAVSPQETVQPEEEAREPPIPPPGGADSGLGGLQCALFLVGGSLCL*
TP0462	N83G	MERIGKSCSPSRWRLCARRRRAARTADGASRVVRRIVCPPVLFLSASLLTGCDFSGIFASIQSEVPLKIPSIRGVVTGLVKCNNKLYACAGQLWEKDASKSEGKWTAVDFLPGKTITSIVSKGTCVYACVSGEGVYTYTSNGAGRTGGTTTPSTVLDKTNGAIRIGGSDNPFLQMPCELSSGSSGGGGGGSGSSSDGGIKNGSDENVLGSGTGYVVTTKAVYTKSNSSGTSCTYTKDGTFTATTSPILGCTSDGKGCFYVLDGTDVHCRTVQASGGGNGAHCAVASGSATSCKVAHTVTNPLCIAHVKNGNTEFLLIGGSQGYKEIKLETGSGSGTGCLKAENVRGPEQWGEDSVTPKDRVSQYEGTIGRFAISDIYTVESTSGAGGTNGGTNKPDVYV…	MERIGKSCSPSRWRLCARRRRAARTADGASRVVRRIVCPPVLFLSASLLTGCDFSGIFASIQSEVPLKIPSIRGVVTGLVKCGNKLYACAGQLWEKDASKSEGKWTAVDFLPGKTITSIVSKGTCVYACVSGDGVYTYTSNGAGRTGGTTTPSTVLDKTNGAIRIGGSDNPFLQMPCELSSGSSGGGGGGSGSSSDGGIKNGSDENVLGSGTGYVVTTKAVYTKSNSSGTSCTYTKDGTFTATTSPILGCTSDGKGCFYVLDGTDVHCRTVQASGGGNGAHCAVASGSATSCKVAHTVTNPLCIAHVKNGNTEFLLIGGSQGYKEIKLETGSGSGTGCLKAENVRGPEQWGEDSVTPKDRVSQYEGTIGRFAISDIYTVESTSGAGGTNGGTNKPDVYV…
TP0462	E133D	MERIGKSCSPSRWRLCARRRRAARTADGASRVVRRIVCPPVLFLSASLLTGCDFSGIFASIQSEVPLKIPSIRGVVTGLVKCNNKLYACAGQLWEKDASKSEGKWTAVDFLPGKTITSIVSKGTCVYACVSGEGVYTYTSNGAGRTGGTTTPSTVLDKTNGAIRIGGSDNPFLQMPCELSSGSSGGGGGGSGSSSDGGIKNGSDENVLGSGTGYVVTTKAVYTKSNSSGTSCTYTKDGTFTATTSPILGCTSDGKGCFYVLDGTDVHCRTVQASGGGNGAHCAVASGSATSCKVAHTVTNPLCIAHVKNGNTEFLLIGGSQGYKEIKLETGSGSGTGCLKAENVRGPEQWGEDSVTPKDRVSQYEGTIGRFAISDIYTVESTSGAGGTNGGTNKPDVYV…	MERIGKSCSPSRWRLCARRRRAARTADGASRVVRRIVCPPVLFLSASLLTGCDFSGIFASIQSEVPLKIPSIRGVVTGLVKCGNKLYACAGQLWEKDASKSEGKWTAVDFLPGKTITSIVSKGTCVYACVSGDGVYTYTSNGAGRTGGTTTPSTVLDKTNGAIRIGGSDNPFLQMPCELSSGSSGGGGGGSGSSSDGGIKNGSDENVLGSGTGYVVTTKAVYTKSNSSGTSCTYTKDGTFTATTSPILGCTSDGKGCFYVLDGTDVHCRTVQASGGGNGAHCAVASGSATSCKVAHTVTNPLCIAHVKNGNTEFLLIGGSQGYKEIKLETGSGSGTGCLKAENVRGPEQWGEDSVTPKDRVSQYEGTIGRFAISDIYTVESTSGAGGTNGGTNKPDVYV…
TP0471	K112T	MAHLTFLLGCATMGGMSAYMALLAAAFSSSIVFLLVFLMRGFSIPRRQLLVEKSFRDGKYALAIKHAHAVLAKDPHNWAVRVLLGRAHLAEGKRDVALMELRAASSRAAFGKVVDEVEFRKTIAQLYLQFDQIEEALKEYTLLIRLDPTCADYHYRIGQLFERKNVTDRAAAYYRQCIGMDAAHPAAHAALGSLLLRSGHLAEARAELDTVLALEPANAEALFCQGQLLRKEREYAAALRSFEQASRSPVLRQKCFTERGCCYMDAKDVDRAIVEFDRALRCKSQSGENEDLQIRYLLASCYEKKRDVEKAIEQWEAINARSAGFKDVTIKLAQYQDIRLNDRMKEYLTLDGDSFFDLCQRIVSKALRLSIDSVQDVRGCCEIVATERDEKGWSNVRTQ…	MAHLTFLLGCATMGGMSAYMALLAAAFSSSIVFLLVFLMRGFSIPRRQLLVEKSFRDGKYALAIKHAHAVLAKDPHNWAVRVLLGRAHLAEGKRDVALMELRAASSRAAFGTVVDEVEFRKTIAQLYLQFDQIEEALKEYTLLIRLDPTCADYHYRIGQLFERKNVTDRAAAYYRQCIGMDAAHPAAHAALGSLLLRSGHLAEARAELDTVLALEPANAEALFCQGQLLRKEREYAAALRSFEQASRSPVLRQKCFTERGCCYMDAKDVDRAIVEFDRALRCKSQSGENEDLQIRYLLASCYEKKRDVEKAIEQWEAINARSAGFKDVTIKLAQYQDIRLNDRMKEYLTLDGDSFFDLCQRIVSKALRLSIDSVQDVRGCCEIVATERDEKGWSNVRTQ…
TP0473	I211M	MVTVSIVEIFLIISLPLLFFSSFADAGDPLQELISFVHGAVLAVPLLLLRSFFLGYYPPDSALVEEQWMRFFLFDYVFPLFCLPFFLFTSRSLERVSLVSGVSALFGAYTSFFFVHVYTQLNDPDLLARVMTLVLYMTNLLQLHAHVSFSMRTRLPLLGLIAALCIFLLMGAFSATVMTLCFFNARTVVYTSMLAGAGGVALLTHFFAVRINVR*	MVTVSIVEIFLIISLPLLFFSSFADAGDPLQELISFVHGAVLAVPLLLLRSFFLGYYPPDSALVEEQWMRFFLFDYVFPLFCLPFFLFTSRSLERVSLVSGVSALFGAYTSFFFVHVYTQLNDPDLLARVMTLVLYMTNLLQLHAHVSFSMRTRLPLLGLIAALCIFLLMGAFSATVMTLCFFNARTVVYTSMLAGAGGVALLTHFFAVRMNVR*
TP0515	G317R	MRAWYPIWGIFFLFCPLFGESGLRKLRIIINSAQETTRLSETGQPILESTGRVPLSPFDLQDQLVVFTGNVSISIDDGSVTATILSDQTVYNTSAQILYSTGNVRYSRTEGETKTIEISGTRFIFELKTLKGLFLDGSLTLPIKGQQVLFVQSPIIHSDAYTSVILKQATLSTEEDPEQALWSVHTKNIWLLPNNQLAFSHGVLSFGVVPLLYIPFFYYPKDEFIGNPVFGLRSRAGAFIQTTTYLLGKRPKSAYPPSFGTQSPAQEEAPNYLKISADYYSALGGMAGISTFFQAKDYLPFVRFSAYIGASRTVHQGGNGAYSIYDTTGQVMWDKSYLFGMQVPFRYYAECALRFHKTPLYVDVHVPIISDPFFSTDFLQRSEDLNWFHLALSPRSLRE…	MRAWYPIWGIFFLFCPLFGESGLRKLRIIINSAQETTRLSETGQPILESTGRVPLSPFDLQDQLVVFTGNVSISIDDGSVTATILSDQTVYNTSAQILYSTGNVRYSRTEGETKTIEISGTRFIFELKTLKGLFLDGSLTLPIKGQQVLFVQSPIIHSDAYTSVILKQATLSTEEDPEQALWSVHTKNIWLLPNNQLAFSHGVLSFGVVPLLYIPFFYYPKDEFIGNPVFGLRSRAGAFIQTTTYLLGKRPKSAYPPSFGTQSPAQEEAPNYLKISADYYSALGGMAGISTFFQAKDYLPFVRFSAYIGASRTVHQRGNGAYSIYDTTGQVMWDKSYLFGMQVPFRYYAECALRFHKTPLYVDVHVPIISDPFFSTDFLQRSEDLNWFHLALSPRSLRE…
TP0515	N451S	MRAWYPIWGIFFLFCPLFGESGLRKLRIIINSAQETTRLSETGQPILESTGRVPLSPFDLQDQLVVFTGNVSISIDDGSVTATILSDQTVYNTSAQILYSTGNVRYSRTEGETKTIEISGTRFIFELKTLKGLFLDGSLTLPIKGQQVLFVQSPIIHSDAYTSVILKQATLSTEEDPEQALWSVHTKNIWLLPNNQLAFSHGVLSFGVVPLLYIPFFYYPKDEFIGNPVFGLRSRAGAFIQTTTYLLGKRPKSAYPPSFGTQSPAQEEAPNYLKISADYYSALGGMAGISTFFQAKDYLPFVRFSAYIGASRTVHQGGNGAYSIYDTTGQVMWDKSYLFGMQVPFRYYAECALRFHKTPLYVDVHVPIISDPFFSTDFLQRSEDLNWFHLALSPRSLRE…	MRAWYPIWGIFFLFCPLFGESGLRKLRIIINSAQETTRLSETGQPILESTGRVPLSPFDLQDQLVVFTGNVSISIDDGSVTATILSDQTVYNTSAQILYSTGNVRYSRTEGETKTIEISGTRFIFELKTLKGLFLDGSLTLPIKGQQVLFVQSPIIHSDAYTSVILKQATLSTEEDPEQALWSVHTKNIWLLPNNQLAFSHGVLSFGVVPLLYIPFFYYPKDEFIGNPVFGLRSRAGAFIQTTTYLLGKRPKSAYPPSFGTQSPAQEEAPNYLKISADYYSALGGMAGISTFFQAKDYLPFVRFSAYIGASRTVHQRGNGAYSIYDTTGQVMWDKSYLFGMQVPFRYYAECALRFHKTPLYVDVHVPIISDPFFSTDFLQRSEDLNWFHLALSPRSLRE…
TP0515	S633G	MRAWYPIWGIFFLFCPLFGESGLRKLRIIINSAQETTRLSETGQPILESTGRVPLSPFDLQDQLVVFTGNVSISIDDGSVTATILSDQTVYNTSAQILYSTGNVRYSRTEGETKTIEISGTRFIFELKTLKGLFLDGSLTLPIKGQQVLFVQSPIIHSDAYTSVILKQATLSTEEDPEQALWSVHTKNIWLLPNNQLAFSHGVLSFGVVPLLYIPFFYYPKDEFIGNPVFGLRSRAGAFIQTTTYLLGKRPKSAYPPSFGTQSPAQEEAPNYLKISADYYSALGGMAGISTFFQAKDYLPFVRFSAYIGASRTVHQGGNGAYSIYDTTGQVMWDKSYLFGMQVPFRYYAECALRFHKTPLYVDVHVPIISDPFFSTDFLQRSEDLNWFHLALSPRSLRE…	MRAWYPIWGIFFLFCPLFGESGLRKLRIIINSAQETTRLSETGQPILESTGRVPLSPFDLQDQLVVFTGNVSISIDDGSVTATILSDQTVYNTSAQILYSTGNVRYSRTEGETKTIEISGTRFIFELKTLKGLFLDGSLTLPIKGQQVLFVQSPIIHSDAYTSVILKQATLSTEEDPEQALWSVHTKNIWLLPNNQLAFSHGVLSFGVVPLLYIPFFYYPKDEFIGNPVFGLRSRAGAFIQTTTYLLGKRPKSAYPPSFGTQSPAQEEAPNYLKISADYYSALGGMAGISTFFQAKDYLPFVRFSAYIGASRTVHQRGNGAYSIYDTTGQVMWDKSYLFGMQVPFRYYAECALRFHKTPLYVDVHVPIISDPFFSTDFLQRSEDLNWFHLALSPRSLRE…
TP0515	S892L	MRAWYPIWGIFFLFCPLFGESGLRKLRIIINSAQETTRLSETGQPILESTGRVPLSPFDLQDQLVVFTGNVSISIDDGSVTATILSDQTVYNTSAQILYSTGNVRYSRTEGETKTIEISGTRFIFELKTLKGLFLDGSLTLPIKGQQVLFVQSPIIHSDAYTSVILKQATLSTEEDPEQALWSVHTKNIWLLPNNQLAFSHGVLSFGVVPLLYIPFFYYPKDEFIGNPVFGLRSRAGAFIQTTTYLLGKRPKSAYPPSFGTQSPAQEEAPNYLKISADYYSALGGMAGISTFFQAKDYLPFVRFSAYIGASRTVHQGGNGAYSIYDTTGQVMWDKSYLFGMQVPFRYYAECALRFHKTPLYVDVHVPIISDPFFSTDFLQRSEDLNWFHLALSPRSLRE…	MRAWYPIWGIFFLFCPLFGESGLRKLRIIINSAQETTRLSETGQPILESTGRVPLSPFDLQDQLVVFTGNVSISIDDGSVTATILSDQTVYNTSAQILYSTGNVRYSRTEGETKTIEISGTRFIFELKTLKGLFLDGSLTLPIKGQQVLFVQSPIIHSDAYTSVILKQATLSTEEDPEQALWSVHTKNIWLLPNNQLAFSHGVLSFGVVPLLYIPFFYYPKDEFIGNPVFGLRSRAGAFIQTTTYLLGKRPKSAYPPSFGTQSPAQEEAPNYLKISADYYSALGGMAGISTFFQAKDYLPFVRFSAYIGASRTVHQRGNGAYSIYDTTGQVMWDKSYLFGMQVPFRYYAECALRFHKTPLYVDVHVPIISDPFFSTDFLQRSEDLNWFHLALSPRSLRE…
TP0515	Q894K	MRAWYPIWGIFFLFCPLFGESGLRKLRIIINSAQETTRLSETGQPILESTGRVPLSPFDLQDQLVVFTGNVSISIDDGSVTATILSDQTVYNTSAQILYSTGNVRYSRTEGETKTIEISGTRFIFELKTLKGLFLDGSLTLPIKGQQVLFVQSPIIHSDAYTSVILKQATLSTEEDPEQALWSVHTKNIWLLPNNQLAFSHGVLSFGVVPLLYIPFFYYPKDEFIGNPVFGLRSRAGAFIQTTTYLLGKRPKSAYPPSFGTQSPAQEEAPNYLKISADYYSALGGMAGISTFFQAKDYLPFVRFSAYIGASRTVHQGGNGAYSIYDTTGQVMWDKSYLFGMQVPFRYYAECALRFHKTPLYVDVHVPIISDPFFSTDFLQRSEDLNWFHLALSPRSLRE…	MRAWYPIWGIFFLFCPLFGESGLRKLRIIINSAQETTRLSETGQPILESTGRVPLSPFDLQDQLVVFTGNVSISIDDGSVTATILSDQTVYNTSAQILYSTGNVRYSRTEGETKTIEISGTRFIFELKTLKGLFLDGSLTLPIKGQQVLFVQSPIIHSDAYTSVILKQATLSTEEDPEQALWSVHTKNIWLLPNNQLAFSHGVLSFGVVPLLYIPFFYYPKDEFIGNPVFGLRSRAGAFIQTTTYLLGKRPKSAYPPSFGTQSPAQEEAPNYLKISADYYSALGGMAGISTFFQAKDYLPFVRFSAYIGASRTVHQRGNGAYSIYDTTGQVMWDKSYLFGMQVPFRYYAECALRFHKTPLYVDVHVPIISDPFFSTDFLQRSEDLNWFHLALSPRSLRE…
TP0515	Q897K	MRAWYPIWGIFFLFCPLFGESGLRKLRIIINSAQETTRLSETGQPILESTGRVPLSPFDLQDQLVVFTGNVSISIDDGSVTATILSDQTVYNTSAQILYSTGNVRYSRTEGETKTIEISGTRFIFELKTLKGLFLDGSLTLPIKGQQVLFVQSPIIHSDAYTSVILKQATLSTEEDPEQALWSVHTKNIWLLPNNQLAFSHGVLSFGVVPLLYIPFFYYPKDEFIGNPVFGLRSRAGAFIQTTTYLLGKRPKSAYPPSFGTQSPAQEEAPNYLKISADYYSALGGMAGISTFFQAKDYLPFVRFSAYIGASRTVHQGGNGAYSIYDTTGQVMWDKSYLFGMQVPFRYYAECALRFHKTPLYVDVHVPIISDPFFSTDFLQRSEDLNWFHLALSPRSLRE…	MRAWYPIWGIFFLFCPLFGESGLRKLRIIINSAQETTRLSETGQPILESTGRVPLSPFDLQDQLVVFTGNVSISIDDGSVTATILSDQTVYNTSAQILYSTGNVRYSRTEGETKTIEISGTRFIFELKTLKGLFLDGSLTLPIKGQQVLFVQSPIIHSDAYTSVILKQATLSTEEDPEQALWSVHTKNIWLLPNNQLAFSHGVLSFGVVPLLYIPFFYYPKDEFIGNPVFGLRSRAGAFIQTTTYLLGKRPKSAYPPSFGTQSPAQEEAPNYLKISADYYSALGGMAGISTFFQAKDYLPFVRFSAYIGASRTVHQRGNGAYSIYDTTGQVMWDKSYLFGMQVPFRYYAECALRFHKTPLYVDVHVPIISDPFFSTDFLQRSEDLNWFHLALSPRSLRE…
TP0515	K899R	MRAWYPIWGIFFLFCPLFGESGLRKLRIIINSAQETTRLSETGQPILESTGRVPLSPFDLQDQLVVFTGNVSISIDDGSVTATILSDQTVYNTSAQILYSTGNVRYSRTEGETKTIEISGTRFIFELKTLKGLFLDGSLTLPIKGQQVLFVQSPIIHSDAYTSVILKQATLSTEEDPEQALWSVHTKNIWLLPNNQLAFSHGVLSFGVVPLLYIPFFYYPKDEFIGNPVFGLRSRAGAFIQTTTYLLGKRPKSAYPPSFGTQSPAQEEAPNYLKISADYYSALGGMAGISTFFQAKDYLPFVRFSAYIGASRTVHQGGNGAYSIYDTTGQVMWDKSYLFGMQVPFRYYAECALRFHKTPLYVDVHVPIISDPFFSTDFLQRSEDLNWFHLALSPRSLRE…	MRAWYPIWGIFFLFCPLFGESGLRKLRIIINSAQETTRLSETGQPILESTGRVPLSPFDLQDQLVVFTGNVSISIDDGSVTATILSDQTVYNTSAQILYSTGNVRYSRTEGETKTIEISGTRFIFELKTLKGLFLDGSLTLPIKGQQVLFVQSPIIHSDAYTSVILKQATLSTEEDPEQALWSVHTKNIWLLPNNQLAFSHGVLSFGVVPLLYIPFFYYPKDEFIGNPVFGLRSRAGAFIQTTTYLLGKRPKSAYPPSFGTQSPAQEEAPNYLKISADYYSALGGMAGISTFFQAKDYLPFVRFSAYIGASRTVHQRGNGAYSIYDTTGQVMWDKSYLFGMQVPFRYYAECALRFHKTPLYVDVHVPIISDPFFSTDFLQRSEDLNWFHLALSPRSLRE…
TP0515	Q916R	MRAWYPIWGIFFLFCPLFGESGLRKLRIIINSAQETTRLSETGQPILESTGRVPLSPFDLQDQLVVFTGNVSISIDDGSVTATILSDQTVYNTSAQILYSTGNVRYSRTEGETKTIEISGTRFIFELKTLKGLFLDGSLTLPIKGQQVLFVQSPIIHSDAYTSVILKQATLSTEEDPEQALWSVHTKNIWLLPNNQLAFSHGVLSFGVVPLLYIPFFYYPKDEFIGNPVFGLRSRAGAFIQTTTYLLGKRPKSAYPPSFGTQSPAQEEAPNYLKISADYYSALGGMAGISTFFQAKDYLPFVRFSAYIGASRTVHQGGNGAYSIYDTTGQVMWDKSYLFGMQVPFRYYAECALRFHKTPLYVDVHVPIISDPFFSTDFLQRSEDLNWFHLALSPRSLRE…	MRAWYPIWGIFFLFCPLFGESGLRKLRIIINSAQETTRLSETGQPILESTGRVPLSPFDLQDQLVVFTGNVSISIDDGSVTATILSDQTVYNTSAQILYSTGNVRYSRTEGETKTIEISGTRFIFELKTLKGLFLDGSLTLPIKGQQVLFVQSPIIHSDAYTSVILKQATLSTEEDPEQALWSVHTKNIWLLPNNQLAFSHGVLSFGVVPLLYIPFFYYPKDEFIGNPVFGLRSRAGAFIQTTTYLLGKRPKSAYPPSFGTQSPAQEEAPNYLKISADYYSALGGMAGISTFFQAKDYLPFVRFSAYIGASRTVHQRGNGAYSIYDTTGQVMWDKSYLFGMQVPFRYYAECALRFHKTPLYVDVHVPIISDPFFSTDFLQRSEDLNWFHLALSPRSLRE…
TP0515	S949P	MRAWYPIWGIFFLFCPLFGESGLRKLRIIINSAQETTRLSETGQPILESTGRVPLSPFDLQDQLVVFTGNVSISIDDGSVTATILSDQTVYNTSAQILYSTGNVRYSRTEGETKTIEISGTRFIFELKTLKGLFLDGSLTLPIKGQQVLFVQSPIIHSDAYTSVILKQATLSTEEDPEQALWSVHTKNIWLLPNNQLAFSHGVLSFGVVPLLYIPFFYYPKDEFIGNPVFGLRSRAGAFIQTTTYLLGKRPKSAYPPSFGTQSPAQEEAPNYLKISADYYSALGGMAGISTFFQAKDYLPFVRFSAYIGASRTVHQGGNGAYSIYDTTGQVMWDKSYLFGMQVPFRYYAECALRFHKTPLYVDVHVPIISDPFFSTDFLQRSEDLNWFHLALSPRSLRE…	MRAWYPIWGIFFLFCPLFGESGLRKLRIIINSAQETTRLSETGQPILESTGRVPLSPFDLQDQLVVFTGNVSISIDDGSVTATILSDQTVYNTSAQILYSTGNVRYSRTEGETKTIEISGTRFIFELKTLKGLFLDGSLTLPIKGQQVLFVQSPIIHSDAYTSVILKQATLSTEEDPEQALWSVHTKNIWLLPNNQLAFSHGVLSFGVVPLLYIPFFYYPKDEFIGNPVFGLRSRAGAFIQTTTYLLGKRPKSAYPPSFGTQSPAQEEAPNYLKISADYYSALGGMAGISTFFQAKDYLPFVRFSAYIGASRTVHQRGNGAYSIYDTTGQVMWDKSYLFGMQVPFRYYAECALRFHKTPLYVDVHVPIISDPFFSTDFLQRSEDLNWFHLALSPRSLRE…
TP0515	S950P	MRAWYPIWGIFFLFCPLFGESGLRKLRIIINSAQETTRLSETGQPILESTGRVPLSPFDLQDQLVVFTGNVSISIDDGSVTATILSDQTVYNTSAQILYSTGNVRYSRTEGETKTIEISGTRFIFELKTLKGLFLDGSLTLPIKGQQVLFVQSPIIHSDAYTSVILKQATLSTEEDPEQALWSVHTKNIWLLPNNQLAFSHGVLSFGVVPLLYIPFFYYPKDEFIGNPVFGLRSRAGAFIQTTTYLLGKRPKSAYPPSFGTQSPAQEEAPNYLKISADYYSALGGMAGISTFFQAKDYLPFVRFSAYIGASRTVHQGGNGAYSIYDTTGQVMWDKSYLFGMQVPFRYYAECALRFHKTPLYVDVHVPIISDPFFSTDFLQRSEDLNWFHLALSPRSLRE…	MRAWYPIWGIFFLFCPLFGESGLRKLRIIINSAQETTRLSETGQPILESTGRVPLSPFDLQDQLVVFTGNVSISIDDGSVTATILSDQTVYNTSAQILYSTGNVRYSRTEGETKTIEISGTRFIFELKTLKGLFLDGSLTLPIKGQQVLFVQSPIIHSDAYTSVILKQATLSTEEDPEQALWSVHTKNIWLLPNNQLAFSHGVLSFGVVPLLYIPFFYYPKDEFIGNPVFGLRSRAGAFIQTTTYLLGKRPKSAYPPSFGTQSPAQEEAPNYLKISADYYSALGGMAGISTFFQAKDYLPFVRFSAYIGASRTVHQRGNGAYSIYDTTGQVMWDKSYLFGMQVPFRYYAECALRFHKTPLYVDVHVPIISDPFFSTDFLQRSEDLNWFHLALSPRSLRE…
TP0548	S53G	MRQNGAVPMISCSVRRRPRWEPQVGAAFLAFALLPVLASGRGMQAAVATAAGSSGSDSDGKHPGKEQFLQFLIPSGGRYEYLGVSFTALADDASFFEANPAGSAGLSRGEVALFHHSQIHDSHTETVSFARRTQNTGYGASVRAFSSESDLKSFFGGNSGGNKNGGHQGKQGKGFVAIANASHTFCGQYRFKGVSFGCNFKMGFRKGKTDSHVTVAGDLGLRAAFSVAKNFGSNEPNMHVGLVLKNAGISVKTNSCQVEHLNPAIAVGFAYRPVYAFLFSLGLQQTLTKRESPVCSVGFMFFCTQHVTLLASAACEGGAYALSGGAEIRIGSFHLDMGYRYDQIFQAAHPHHVSVGLKWLIPNGGTQADQALLVKESYLVGLRFYDQRRYQEAITAWQL…	MRQNGAVPMISCSVRRRPRWEPQVGAAFLAFALLPVLASGRGMQAAVATAAGGSSGCSDNGNHPGKEQFLQFLIPSGGRYEYLGVSFTALADDASFFEANPAGSAGLSRGEVALFHHSQIHDSHTETVSFARRTQNTGYGASVRAFSSESDLKSFYGMIGSSSSSGKNGGHQGKQGKGFVAIANASHTFCGQYRFKGVSFGCNFKMGFRKGKTDSHVTVAGDLGLRAAFSVAKNFGSNEPNMHVGLVLKNAGISVKTKDSDVKHLNPAIAVGFAYRPVYAFLFSLGLQQTLTKKELPVCSVGFMFFCTHQVTLLASAACKGKAYALSGGAEIRIGSFHLDMGYRYDQIFQAAHPHHVSVGLKWLIPNGGTQADQALLVKESYLVGLRFYDQRRYQEAIT…
TP0548	G55S	MRQNGAVPMISCSVRRRPRWEPQVGAAFLAFALLPVLASGRGMQAAVATAAGSSGSDSDGKHPGKEQFLQFLIPSGGRYEYLGVSFTALADDASFFEANPAGSAGLSRGEVALFHHSQIHDSHTETVSFARRTQNTGYGASVRAFSSESDLKSFFGGNSGGNKNGGHQGKQGKGFVAIANASHTFCGQYRFKGVSFGCNFKMGFRKGKTDSHVTVAGDLGLRAAFSVAKNFGSNEPNMHVGLVLKNAGISVKTNSCQVEHLNPAIAVGFAYRPVYAFLFSLGLQQTLTKRESPVCSVGFMFFCTQHVTLLASAACEGGAYALSGGAEIRIGSFHLDMGYRYDQIFQAAHPHHVSVGLKWLIPNGGTQADQALLVKESYLVGLRFYDQRRYQEAITAWQL…	MRQNGAVPMISCSVRRRPRWEPQVGAAFLAFALLPVLASGRGMQAAVATAAGGSSGCSDNGNHPGKEQFLQFLIPSGGRYEYLGVSFTALADDASFFEANPAGSAGLSRGEVALFHHSQIHDSHTETVSFARRTQNTGYGASVRAFSSESDLKSFYGMIGSSSSSGKNGGHQGKQGKGFVAIANASHTFCGQYRFKGVSFGCNFKMGFRKGKTDSHVTVAGDLGLRAAFSVAKNFGSNEPNMHVGLVLKNAGISVKTKDSDVKHLNPAIAVGFAYRPVYAFLFSLGLQQTLTKKELPVCSVGFMFFCTHQVTLLASAACKGKAYALSGGAEIRIGSFHLDMGYRYDQIFQAAHPHHVSVGLKWLIPNGGTQADQALLVKESYLVGLRFYDQRRYQEAIT…
TP0548	S56G	MRQNGAVPMISCSVRRRPRWEPQVGAAFLAFALLPVLASGRGMQAAVATAAGSSGSDSDGKHPGKEQFLQFLIPSGGRYEYLGVSFTALADDASFFEANPAGSAGLSRGEVALFHHSQIHDSHTETVSFARRTQNTGYGASVRAFSSESDLKSFFGGNSGGNKNGGHQGKQGKGFVAIANASHTFCGQYRFKGVSFGCNFKMGFRKGKTDSHVTVAGDLGLRAAFSVAKNFGSNEPNMHVGLVLKNAGISVKTNSCQVEHLNPAIAVGFAYRPVYAFLFSLGLQQTLTKRESPVCSVGFMFFCTQHVTLLASAACEGGAYALSGGAEIRIGSFHLDMGYRYDQIFQAAHPHHVSVGLKWLIPNGGTQADQALLVKESYLVGLRFYDQRRYQEAITAWQL…	MRQNGAVPMISCSVRRRPRWEPQVGAAFLAFALLPVLASGRGMQAAVATAAGGSSGCSDNGNHPGKEQFLQFLIPSGGRYEYLGVSFTALADDASFFEANPAGSAGLSRGEVALFHHSQIHDSHTETVSFARRTQNTGYGASVRAFSSESDLKSFYGMIGSSSSSGKNGGHQGKQGKGFVAIANASHTFCGQYRFKGVSFGCNFKMGFRKGKTDSHVTVAGDLGLRAAFSVAKNFGSNEPNMHVGLVLKNAGISVKTKDSDVKHLNPAIAVGFAYRPVYAFLFSLGLQQTLTKKELPVCSVGFMFFCTHQVTLLASAACKGKAYALSGGAEIRIGSFHLDMGYRYDQIFQAAHPHHVSVGLKWLIPNGGTQADQALLVKESYLVGLRFYDQRRYQEAIT…
TP0548	D57C	MRQNGAVPMISCSVRRRPRWEPQVGAAFLAFALLPVLASGRGMQAAVATAAGSSGSDSDGKHPGKEQFLQFLIPSGGRYEYLGVSFTALADDASFFEANPAGSAGLSRGEVALFHHSQIHDSHTETVSFARRTQNTGYGASVRAFSSESDLKSFFGGNSGGNKNGGHQGKQGKGFVAIANASHTFCGQYRFKGVSFGCNFKMGFRKGKTDSHVTVAGDLGLRAAFSVAKNFGSNEPNMHVGLVLKNAGISVKTNSCQVEHLNPAIAVGFAYRPVYAFLFSLGLQQTLTKRESPVCSVGFMFFCTQHVTLLASAACEGGAYALSGGAEIRIGSFHLDMGYRYDQIFQAAHPHHVSVGLKWLIPNGGTQADQALLVKESYLVGLRFYDQRRYQEAITAWQL…	MRQNGAVPMISCSVRRRPRWEPQVGAAFLAFALLPVLASGRGMQAAVATAAGGSSGCSDNGNHPGKEQFLQFLIPSGGRYEYLGVSFTALADDASFFEANPAGSAGLSRGEVALFHHSQIHDSHTETVSFARRTQNTGYGASVRAFSSESDLKSFYGMIGSSSSSGKNGGHQGKQGKGFVAIANASHTFCGQYRFKGVSFGCNFKMGFRKGKTDSHVTVAGDLGLRAAFSVAKNFGSNEPNMHVGLVLKNAGISVKTKDSDVKHLNPAIAVGFAYRPVYAFLFSLGLQQTLTKKELPVCSVGFMFFCTHQVTLLASAACKGKAYALSGGAEIRIGSFHLDMGYRYDQIFQAAHPHHVSVGLKWLIPNGGTQADQALLVKESYLVGLRFYDQRRYQEAIT…
TP0548	-60N	MRQNGAVPMISCSVRRRPRWEPQVGAAFLAFALLPVLASGRGMQAAVATAAGSSGSDSDGKHPGKEQFLQFLIPSGGRYEYLGVSFTALADDASFFEANPAGSAGLSRGEVALFHHSQIHDSHTETVSFARRTQNTGYGASVRAFSSESDLKSFFGGNSGGNKNGGHQGKQGKGFVAIANASHTFCGQYRFKGVSFGCNFKMGFRKGKTDSHVTVAGDLGLRAAFSVAKNFGSNEPNMHVGLVLKNAGISVKTNSCQVEHLNPAIAVGFAYRPVYAFLFSLGLQQTLTKRESPVCSVGFMFFCTQHVTLLASAACEGGAYALSGGAEIRIGSFHLDMGYRYDQIFQAAHPHHVSVGLKWLIPNGGTQADQALLVKESYLVGLRFYDQRRYQEAITAWQL…	MRQNGAVPMISCSVRRRPRWEPQVGAAFLAFALLPVLASGRGMQAAVATAAGGSSGCSDNGNHPGKEQFLQFLIPSGGRYEYLGVSFTALADDASFFEANPAGSAGLSRGEVALFHHSQIHDSHTETVSFARRTQNTGYGASVRAFSSESDLKSFYGMIGSSSSSGKNGGHQGKQGKGFVAIANASHTFCGQYRFKGVSFGCNFKMGFRKGKTDSHVTVAGDLGLRAAFSVAKNFGSNEPNMHVGLVLKNAGISVKTKDSDVKHLNPAIAVGFAYRPVYAFLFSLGLQQTLTKKELPVCSVGFMFFCTHQVTLLASAACKGKAYALSGGAEIRIGSFHLDMGYRYDQIFQAAHPHHVSVGLKWLIPNGGTQADQALLVKESYLVGLRFYDQRRYQEAIT…
TP0548	K62N	MRQNGAVPMISCSVRRRPRWEPQVGAAFLAFALLPVLASGRGMQAAVATAAGSSGSDSDGKHPGKEQFLQFLIPSGGRYEYLGVSFTALADDASFFEANPAGSAGLSRGEVALFHHSQIHDSHTETVSFARRTQNTGYGASVRAFSSESDLKSFFGGNSGGNKNGGHQGKQGKGFVAIANASHTFCGQYRFKGVSFGCNFKMGFRKGKTDSHVTVAGDLGLRAAFSVAKNFGSNEPNMHVGLVLKNAGISVKTNSCQVEHLNPAIAVGFAYRPVYAFLFSLGLQQTLTKRESPVCSVGFMFFCTQHVTLLASAACEGGAYALSGGAEIRIGSFHLDMGYRYDQIFQAAHPHHVSVGLKWLIPNGGTQADQALLVKESYLVGLRFYDQRRYQEAITAWQL…	MRQNGAVPMISCSVRRRPRWEPQVGAAFLAFALLPVLASGRGMQAAVATAAGGSSGCSDNGNHPGKEQFLQFLIPSGGRYEYLGVSFTALADDASFFEANPAGSAGLSRGEVALFHHSQIHDSHTETVSFARRTQNTGYGASVRAFSSESDLKSFYGMIGSSSSSGKNGGHQGKQGKGFVAIANASHTFCGQYRFKGVSFGCNFKMGFRKGKTDSHVTVAGDLGLRAAFSVAKNFGSNEPNMHVGLVLKNAGISVKTKDSDVKHLNPAIAVGFAYRPVYAFLFSLGLQQTLTKKELPVCSVGFMFFCTHQVTLLASAACKGKAYALSGGAEIRIGSFHLDMGYRYDQIFQAAHPHHVSVGLKWLIPNGGTQADQALLVKESYLVGLRFYDQRRYQEAIT…
TP0548	F156Y	MRQNGAVPMISCSVRRRPRWEPQVGAAFLAFALLPVLASGRGMQAAVATAAGSSGSDSDGKHPGKEQFLQFLIPSGGRYEYLGVSFTALADDASFFEANPAGSAGLSRGEVALFHHSQIHDSHTETVSFARRTQNTGYGASVRAFSSESDLKSFFGGNSGGNKNGGHQGKQGKGFVAIANASHTFCGQYRFKGVSFGCNFKMGFRKGKTDSHVTVAGDLGLRAAFSVAKNFGSNEPNMHVGLVLKNAGISVKTNSCQVEHLNPAIAVGFAYRPVYAFLFSLGLQQTLTKRESPVCSVGFMFFCTQHVTLLASAACEGGAYALSGGAEIRIGSFHLDMGYRYDQIFQAAHPHHVSVGLKWLIPNGGTQADQALLVKESYLVGLRFYDQRRYQEAITAWQL…	MRQNGAVPMISCSVRRRPRWEPQVGAAFLAFALLPVLASGRGMQAAVATAAGGSSGCSDNGNHPGKEQFLQFLIPSGGRYEYLGVSFTALADDASFFEANPAGSAGLSRGEVALFHHSQIHDSHTETVSFARRTQNTGYGASVRAFSSESDLKSFYGMIGSSSSSGKNGGHQGKQGKGFVAIANASHTFCGQYRFKGVSFGCNFKMGFRKGKTDSHVTVAGDLGLRAAFSVAKNFGSNEPNMHVGLVLKNAGISVKTKDSDVKHLNPAIAVGFAYRPVYAFLFSLGLQQTLTKKELPVCSVGFMFFCTHQVTLLASAACKGKAYALSGGAEIRIGSFHLDMGYRYDQIFQAAHPHHVSVGLKWLIPNGGTQADQALLVKESYLVGLRFYDQRRYQEAIT…
TP0548	-158M	MRQNGAVPMISCSVRRRPRWEPQVGAAFLAFALLPVLASGRGMQAAVATAAGSSGSDSDGKHPGKEQFLQFLIPSGGRYEYLGVSFTALADDASFFEANPAGSAGLSRGEVALFHHSQIHDSHTETVSFARRTQNTGYGASVRAFSSESDLKSFFGGNSGGNKNGGHQGKQGKGFVAIANASHTFCGQYRFKGVSFGCNFKMGFRKGKTDSHVTVAGDLGLRAAFSVAKNFGSNEPNMHVGLVLKNAGISVKTNSCQVEHLNPAIAVGFAYRPVYAFLFSLGLQQTLTKRESPVCSVGFMFFCTQHVTLLASAACEGGAYALSGGAEIRIGSFHLDMGYRYDQIFQAAHPHHVSVGLKWLIPNGGTQADQALLVKESYLVGLRFYDQRRYQEAITAWQL…	MRQNGAVPMISCSVRRRPRWEPQVGAAFLAFALLPVLASGRGMQAAVATAAGGSSGCSDNGNHPGKEQFLQFLIPSGGRYEYLGVSFTALADDASFFEANPAGSAGLSRGEVALFHHSQIHDSHTETVSFARRTQNTGYGASVRAFSSESDLKSFYGMIGSSSSSGKNGGHQGKQGKGFVAIANASHTFCGQYRFKGVSFGCNFKMGFRKGKTDSHVTVAGDLGLRAAFSVAKNFGSNEPNMHVGLVLKNAGISVKTKDSDVKHLNPAIAVGFAYRPVYAFLFSLGLQQTLTKKELPVCSVGFMFFCTHQVTLLASAACKGKAYALSGGAEIRIGSFHLDMGYRYDQIFQAAHPHHVSVGLKWLIPNGGTQADQALLVKESYLVGLRFYDQRRYQEAIT…
TP0548	-159I	MRQNGAVPMISCSVRRRPRWEPQVGAAFLAFALLPVLASGRGMQAAVATAAGSSGSDSDGKHPGKEQFLQFLIPSGGRYEYLGVSFTALADDASFFEANPAGSAGLSRGEVALFHHSQIHDSHTETVSFARRTQNTGYGASVRAFSSESDLKSFFGGNSGGNKNGGHQGKQGKGFVAIANASHTFCGQYRFKGVSFGCNFKMGFRKGKTDSHVTVAGDLGLRAAFSVAKNFGSNEPNMHVGLVLKNAGISVKTNSCQVEHLNPAIAVGFAYRPVYAFLFSLGLQQTLTKRESPVCSVGFMFFCTQHVTLLASAACEGGAYALSGGAEIRIGSFHLDMGYRYDQIFQAAHPHHVSVGLKWLIPNGGTQADQALLVKESYLVGLRFYDQRRYQEAITAWQL…	MRQNGAVPMISCSVRRRPRWEPQVGAAFLAFALLPVLASGRGMQAAVATAAGGSSGCSDNGNHPGKEQFLQFLIPSGGRYEYLGVSFTALADDASFFEANPAGSAGLSRGEVALFHHSQIHDSHTETVSFARRTQNTGYGASVRAFSSESDLKSFYGMIGSSSSSGKNGGHQGKQGKGFVAIANASHTFCGQYRFKGVSFGCNFKMGFRKGKTDSHVTVAGDLGLRAAFSVAKNFGSNEPNMHVGLVLKNAGISVKTKDSDVKHLNPAIAVGFAYRPVYAFLFSLGLQQTLTKKELPVCSVGFMFFCTHQVTLLASAACKGKAYALSGGAEIRIGSFHLDMGYRYDQIFQAAHPHHVSVGLKWLIPNGGTQADQALLVKESYLVGLRFYDQRRYQEAIT…
TP0548	N161S	MRQNGAVPMISCSVRRRPRWEPQVGAAFLAFALLPVLASGRGMQAAVATAAGSSGSDSDGKHPGKEQFLQFLIPSGGRYEYLGVSFTALADDASFFEANPAGSAGLSRGEVALFHHSQIHDSHTETVSFARRTQNTGYGASVRAFSSESDLKSFFGGNSGGNKNGGHQGKQGKGFVAIANASHTFCGQYRFKGVSFGCNFKMGFRKGKTDSHVTVAGDLGLRAAFSVAKNFGSNEPNMHVGLVLKNAGISVKTNSCQVEHLNPAIAVGFAYRPVYAFLFSLGLQQTLTKRESPVCSVGFMFFCTQHVTLLASAACEGGAYALSGGAEIRIGSFHLDMGYRYDQIFQAAHPHHVSVGLKWLIPNGGTQADQALLVKESYLVGLRFYDQRRYQEAITAWQL…	MRQNGAVPMISCSVRRRPRWEPQVGAAFLAFALLPVLASGRGMQAAVATAAGGSSGCSDNGNHPGKEQFLQFLIPSGGRYEYLGVSFTALADDASFFEANPAGSAGLSRGEVALFHHSQIHDSHTETVSFARRTQNTGYGASVRAFSSESDLKSFYGMIGSSSSSGKNGGHQGKQGKGFVAIANASHTFCGQYRFKGVSFGCNFKMGFRKGKTDSHVTVAGDLGLRAAFSVAKNFGSNEPNMHVGLVLKNAGISVKTKDSDVKHLNPAIAVGFAYRPVYAFLFSLGLQQTLTKKELPVCSVGFMFFCTHQVTLLASAACKGKAYALSGGAEIRIGSFHLDMGYRYDQIFQAAHPHHVSVGLKWLIPNGGTQADQALLVKESYLVGLRFYDQRRYQEAIT…
TP0548	G163S	MRQNGAVPMISCSVRRRPRWEPQVGAAFLAFALLPVLASGRGMQAAVATAAGSSGSDSDGKHPGKEQFLQFLIPSGGRYEYLGVSFTALADDASFFEANPAGSAGLSRGEVALFHHSQIHDSHTETVSFARRTQNTGYGASVRAFSSESDLKSFFGGNSGGNKNGGHQGKQGKGFVAIANASHTFCGQYRFKGVSFGCNFKMGFRKGKTDSHVTVAGDLGLRAAFSVAKNFGSNEPNMHVGLVLKNAGISVKTNSCQVEHLNPAIAVGFAYRPVYAFLFSLGLQQTLTKRESPVCSVGFMFFCTQHVTLLASAACEGGAYALSGGAEIRIGSFHLDMGYRYDQIFQAAHPHHVSVGLKWLIPNGGTQADQALLVKESYLVGLRFYDQRRYQEAITAWQL…	MRQNGAVPMISCSVRRRPRWEPQVGAAFLAFALLPVLASGRGMQAAVATAAGGSSGCSDNGNHPGKEQFLQFLIPSGGRYEYLGVSFTALADDASFFEANPAGSAGLSRGEVALFHHSQIHDSHTETVSFARRTQNTGYGASVRAFSSESDLKSFYGMIGSSSSSGKNGGHQGKQGKGFVAIANASHTFCGQYRFKGVSFGCNFKMGFRKGKTDSHVTVAGDLGLRAAFSVAKNFGSNEPNMHVGLVLKNAGISVKTKDSDVKHLNPAIAVGFAYRPVYAFLFSLGLQQTLTKKELPVCSVGFMFFCTHQVTLLASAACKGKAYALSGGAEIRIGSFHLDMGYRYDQIFQAAHPHHVSVGLKWLIPNGGTQADQALLVKESYLVGLRFYDQRRYQEAIT…
TP0548	G164S	MRQNGAVPMISCSVRRRPRWEPQVGAAFLAFALLPVLASGRGMQAAVATAAGSSGSDSDGKHPGKEQFLQFLIPSGGRYEYLGVSFTALADDASFFEANPAGSAGLSRGEVALFHHSQIHDSHTETVSFARRTQNTGYGASVRAFSSESDLKSFFGGNSGGNKNGGHQGKQGKGFVAIANASHTFCGQYRFKGVSFGCNFKMGFRKGKTDSHVTVAGDLGLRAAFSVAKNFGSNEPNMHVGLVLKNAGISVKTNSCQVEHLNPAIAVGFAYRPVYAFLFSLGLQQTLTKRESPVCSVGFMFFCTQHVTLLASAACEGGAYALSGGAEIRIGSFHLDMGYRYDQIFQAAHPHHVSVGLKWLIPNGGTQADQALLVKESYLVGLRFYDQRRYQEAITAWQL…	MRQNGAVPMISCSVRRRPRWEPQVGAAFLAFALLPVLASGRGMQAAVATAAGGSSGCSDNGNHPGKEQFLQFLIPSGGRYEYLGVSFTALADDASFFEANPAGSAGLSRGEVALFHHSQIHDSHTETVSFARRTQNTGYGASVRAFSSESDLKSFYGMIGSSSSSGKNGGHQGKQGKGFVAIANASHTFCGQYRFKGVSFGCNFKMGFRKGKTDSHVTVAGDLGLRAAFSVAKNFGSNEPNMHVGLVLKNAGISVKTKDSDVKHLNPAIAVGFAYRPVYAFLFSLGLQQTLTKKELPVCSVGFMFFCTHQVTLLASAACKGKAYALSGGAEIRIGSFHLDMGYRYDQIFQAAHPHHVSVGLKWLIPNGGTQADQALLVKESYLVGLRFYDQRRYQEAIT…
TP0548	N165S	MRQNGAVPMISCSVRRRPRWEPQVGAAFLAFALLPVLASGRGMQAAVATAAGSSGSDSDGKHPGKEQFLQFLIPSGGRYEYLGVSFTALADDASFFEANPAGSAGLSRGEVALFHHSQIHDSHTETVSFARRTQNTGYGASVRAFSSESDLKSFFGGNSGGNKNGGHQGKQGKGFVAIANASHTFCGQYRFKGVSFGCNFKMGFRKGKTDSHVTVAGDLGLRAAFSVAKNFGSNEPNMHVGLVLKNAGISVKTNSCQVEHLNPAIAVGFAYRPVYAFLFSLGLQQTLTKRESPVCSVGFMFFCTQHVTLLASAACEGGAYALSGGAEIRIGSFHLDMGYRYDQIFQAAHPHHVSVGLKWLIPNGGTQADQALLVKESYLVGLRFYDQRRYQEAITAWQL…	MRQNGAVPMISCSVRRRPRWEPQVGAAFLAFALLPVLASGRGMQAAVATAAGGSSGCSDNGNHPGKEQFLQFLIPSGGRYEYLGVSFTALADDASFFEANPAGSAGLSRGEVALFHHSQIHDSHTETVSFARRTQNTGYGASVRAFSSESDLKSFYGMIGSSSSSGKNGGHQGKQGKGFVAIANASHTFCGQYRFKGVSFGCNFKMGFRKGKTDSHVTVAGDLGLRAAFSVAKNFGSNEPNMHVGLVLKNAGISVKTKDSDVKHLNPAIAVGFAYRPVYAFLFSLGLQQTLTKKELPVCSVGFMFFCTHQVTLLASAACKGKAYALSGGAEIRIGSFHLDMGYRYDQIFQAAHPHHVSVGLKWLIPNGGTQADQALLVKESYLVGLRFYDQRRYQEAIT…
TP0548	-166G	MRQNGAVPMISCSVRRRPRWEPQVGAAFLAFALLPVLASGRGMQAAVATAAGSSGSDSDGKHPGKEQFLQFLIPSGGRYEYLGVSFTALADDASFFEANPAGSAGLSRGEVALFHHSQIHDSHTETVSFARRTQNTGYGASVRAFSSESDLKSFFGGNSGGNKNGGHQGKQGKGFVAIANASHTFCGQYRFKGVSFGCNFKMGFRKGKTDSHVTVAGDLGLRAAFSVAKNFGSNEPNMHVGLVLKNAGISVKTNSCQVEHLNPAIAVGFAYRPVYAFLFSLGLQQTLTKRESPVCSVGFMFFCTQHVTLLASAACEGGAYALSGGAEIRIGSFHLDMGYRYDQIFQAAHPHHVSVGLKWLIPNGGTQADQALLVKESYLVGLRFYDQRRYQEAITAWQL…	MRQNGAVPMISCSVRRRPRWEPQVGAAFLAFALLPVLASGRGMQAAVATAAGGSSGCSDNGNHPGKEQFLQFLIPSGGRYEYLGVSFTALADDASFFEANPAGSAGLSRGEVALFHHSQIHDSHTETVSFARRTQNTGYGASVRAFSSESDLKSFYGMIGSSSSSGKNGGHQGKQGKGFVAIANASHTFCGQYRFKGVSFGCNFKMGFRKGKTDSHVTVAGDLGLRAAFSVAKNFGSNEPNMHVGLVLKNAGISVKTKDSDVKHLNPAIAVGFAYRPVYAFLFSLGLQQTLTKKELPVCSVGFMFFCTHQVTLLASAACKGKAYALSGGAEIRIGSFHLDMGYRYDQIFQAAHPHHVSVGLKWLIPNGGTQADQALLVKESYLVGLRFYDQRRYQEAIT…
TP0548	N258K	MRQNGAVPMISCSVRRRPRWEPQVGAAFLAFALLPVLASGRGMQAAVATAAGSSGSDSDGKHPGKEQFLQFLIPSGGRYEYLGVSFTALADDASFFEANPAGSAGLSRGEVALFHHSQIHDSHTETVSFARRTQNTGYGASVRAFSSESDLKSFFGGNSGGNKNGGHQGKQGKGFVAIANASHTFCGQYRFKGVSFGCNFKMGFRKGKTDSHVTVAGDLGLRAAFSVAKNFGSNEPNMHVGLVLKNAGISVKTNSCQVEHLNPAIAVGFAYRPVYAFLFSLGLQQTLTKRESPVCSVGFMFFCTQHVTLLASAACEGGAYALSGGAEIRIGSFHLDMGYRYDQIFQAAHPHHVSVGLKWLIPNGGTQADQALLVKESYLVGLRFYDQRRYQEAITAWQL…	MRQNGAVPMISCSVRRRPRWEPQVGAAFLAFALLPVLASGRGMQAAVATAAGGSSGCSDNGNHPGKEQFLQFLIPSGGRYEYLGVSFTALADDASFFEANPAGSAGLSRGEVALFHHSQIHDSHTETVSFARRTQNTGYGASVRAFSSESDLKSFYGMIGSSSSSGKNGGHQGKQGKGFVAIANASHTFCGQYRFKGVSFGCNFKMGFRKGKTDSHVTVAGDLGLRAAFSVAKNFGSNEPNMHVGLVLKNAGISVKTKDSDVKHLNPAIAVGFAYRPVYAFLFSLGLQQTLTKKELPVCSVGFMFFCTHQVTLLASAACKGKAYALSGGAEIRIGSFHLDMGYRYDQIFQAAHPHHVSVGLKWLIPNGGTQADQALLVKESYLVGLRFYDQRRYQEAIT…
TP0548	S259D	MRQNGAVPMISCSVRRRPRWEPQVGAAFLAFALLPVLASGRGMQAAVATAAGSSGSDSDGKHPGKEQFLQFLIPSGGRYEYLGVSFTALADDASFFEANPAGSAGLSRGEVALFHHSQIHDSHTETVSFARRTQNTGYGASVRAFSSESDLKSFFGGNSGGNKNGGHQGKQGKGFVAIANASHTFCGQYRFKGVSFGCNFKMGFRKGKTDSHVTVAGDLGLRAAFSVAKNFGSNEPNMHVGLVLKNAGISVKTNSCQVEHLNPAIAVGFAYRPVYAFLFSLGLQQTLTKRESPVCSVGFMFFCTQHVTLLASAACEGGAYALSGGAEIRIGSFHLDMGYRYDQIFQAAHPHHVSVGLKWLIPNGGTQADQALLVKESYLVGLRFYDQRRYQEAITAWQL…	MRQNGAVPMISCSVRRRPRWEPQVGAAFLAFALLPVLASGRGMQAAVATAAGGSSGCSDNGNHPGKEQFLQFLIPSGGRYEYLGVSFTALADDASFFEANPAGSAGLSRGEVALFHHSQIHDSHTETVSFARRTQNTGYGASVRAFSSESDLKSFYGMIGSSSSSGKNGGHQGKQGKGFVAIANASHTFCGQYRFKGVSFGCNFKMGFRKGKTDSHVTVAGDLGLRAAFSVAKNFGSNEPNMHVGLVLKNAGISVKTKDSDVKHLNPAIAVGFAYRPVYAFLFSLGLQQTLTKKELPVCSVGFMFFCTHQVTLLASAACKGKAYALSGGAEIRIGSFHLDMGYRYDQIFQAAHPHHVSVGLKWLIPNGGTQADQALLVKESYLVGLRFYDQRRYQEAIT…
TP0548	C260S	MRQNGAVPMISCSVRRRPRWEPQVGAAFLAFALLPVLASGRGMQAAVATAAGSSGSDSDGKHPGKEQFLQFLIPSGGRYEYLGVSFTALADDASFFEANPAGSAGLSRGEVALFHHSQIHDSHTETVSFARRTQNTGYGASVRAFSSESDLKSFFGGNSGGNKNGGHQGKQGKGFVAIANASHTFCGQYRFKGVSFGCNFKMGFRKGKTDSHVTVAGDLGLRAAFSVAKNFGSNEPNMHVGLVLKNAGISVKTNSCQVEHLNPAIAVGFAYRPVYAFLFSLGLQQTLTKRESPVCSVGFMFFCTQHVTLLASAACEGGAYALSGGAEIRIGSFHLDMGYRYDQIFQAAHPHHVSVGLKWLIPNGGTQADQALLVKESYLVGLRFYDQRRYQEAITAWQL…	MRQNGAVPMISCSVRRRPRWEPQVGAAFLAFALLPVLASGRGMQAAVATAAGGSSGCSDNGNHPGKEQFLQFLIPSGGRYEYLGVSFTALADDASFFEANPAGSAGLSRGEVALFHHSQIHDSHTETVSFARRTQNTGYGASVRAFSSESDLKSFYGMIGSSSSSGKNGGHQGKQGKGFVAIANASHTFCGQYRFKGVSFGCNFKMGFRKGKTDSHVTVAGDLGLRAAFSVAKNFGSNEPNMHVGLVLKNAGISVKTKDSDVKHLNPAIAVGFAYRPVYAFLFSLGLQQTLTKKELPVCSVGFMFFCTHQVTLLASAACKGKAYALSGGAEIRIGSFHLDMGYRYDQIFQAAHPHHVSVGLKWLIPNGGTQADQALLVKESYLVGLRFYDQRRYQEAIT…
TP0548	Q261D	MRQNGAVPMISCSVRRRPRWEPQVGAAFLAFALLPVLASGRGMQAAVATAAGSSGSDSDGKHPGKEQFLQFLIPSGGRYEYLGVSFTALADDASFFEANPAGSAGLSRGEVALFHHSQIHDSHTETVSFARRTQNTGYGASVRAFSSESDLKSFFGGNSGGNKNGGHQGKQGKGFVAIANASHTFCGQYRFKGVSFGCNFKMGFRKGKTDSHVTVAGDLGLRAAFSVAKNFGSNEPNMHVGLVLKNAGISVKTNSCQVEHLNPAIAVGFAYRPVYAFLFSLGLQQTLTKRESPVCSVGFMFFCTQHVTLLASAACEGGAYALSGGAEIRIGSFHLDMGYRYDQIFQAAHPHHVSVGLKWLIPNGGTQADQALLVKESYLVGLRFYDQRRYQEAITAWQL…	MRQNGAVPMISCSVRRRPRWEPQVGAAFLAFALLPVLASGRGMQAAVATAAGGSSGCSDNGNHPGKEQFLQFLIPSGGRYEYLGVSFTALADDASFFEANPAGSAGLSRGEVALFHHSQIHDSHTETVSFARRTQNTGYGASVRAFSSESDLKSFYGMIGSSSSSGKNGGHQGKQGKGFVAIANASHTFCGQYRFKGVSFGCNFKMGFRKGKTDSHVTVAGDLGLRAAFSVAKNFGSNEPNMHVGLVLKNAGISVKTKDSDVKHLNPAIAVGFAYRPVYAFLFSLGLQQTLTKKELPVCSVGFMFFCTHQVTLLASAACKGKAYALSGGAEIRIGSFHLDMGYRYDQIFQAAHPHHVSVGLKWLIPNGGTQADQALLVKESYLVGLRFYDQRRYQEAIT…
TP0548	E263K	MRQNGAVPMISCSVRRRPRWEPQVGAAFLAFALLPVLASGRGMQAAVATAAGSSGSDSDGKHPGKEQFLQFLIPSGGRYEYLGVSFTALADDASFFEANPAGSAGLSRGEVALFHHSQIHDSHTETVSFARRTQNTGYGASVRAFSSESDLKSFFGGNSGGNKNGGHQGKQGKGFVAIANASHTFCGQYRFKGVSFGCNFKMGFRKGKTDSHVTVAGDLGLRAAFSVAKNFGSNEPNMHVGLVLKNAGISVKTNSCQVEHLNPAIAVGFAYRPVYAFLFSLGLQQTLTKRESPVCSVGFMFFCTQHVTLLASAACEGGAYALSGGAEIRIGSFHLDMGYRYDQIFQAAHPHHVSVGLKWLIPNGGTQADQALLVKESYLVGLRFYDQRRYQEAITAWQL…	MRQNGAVPMISCSVRRRPRWEPQVGAAFLAFALLPVLASGRGMQAAVATAAGGSSGCSDNGNHPGKEQFLQFLIPSGGRYEYLGVSFTALADDASFFEANPAGSAGLSRGEVALFHHSQIHDSHTETVSFARRTQNTGYGASVRAFSSESDLKSFYGMIGSSSSSGKNGGHQGKQGKGFVAIANASHTFCGQYRFKGVSFGCNFKMGFRKGKTDSHVTVAGDLGLRAAFSVAKNFGSNEPNMHVGLVLKNAGISVKTKDSDVKHLNPAIAVGFAYRPVYAFLFSLGLQQTLTKKELPVCSVGFMFFCTHQVTLLASAACKGKAYALSGGAEIRIGSFHLDMGYRYDQIFQAAHPHHVSVGLKWLIPNGGTQADQALLVKESYLVGLRFYDQRRYQEAIT…
TP0548	R294K	MRQNGAVPMISCSVRRRPRWEPQVGAAFLAFALLPVLASGRGMQAAVATAAGSSGSDSDGKHPGKEQFLQFLIPSGGRYEYLGVSFTALADDASFFEANPAGSAGLSRGEVALFHHSQIHDSHTETVSFARRTQNTGYGASVRAFSSESDLKSFFGGNSGGNKNGGHQGKQGKGFVAIANASHTFCGQYRFKGVSFGCNFKMGFRKGKTDSHVTVAGDLGLRAAFSVAKNFGSNEPNMHVGLVLKNAGISVKTNSCQVEHLNPAIAVGFAYRPVYAFLFSLGLQQTLTKRESPVCSVGFMFFCTQHVTLLASAACEGGAYALSGGAEIRIGSFHLDMGYRYDQIFQAAHPHHVSVGLKWLIPNGGTQADQALLVKESYLVGLRFYDQRRYQEAITAWQL…	MRQNGAVPMISCSVRRRPRWEPQVGAAFLAFALLPVLASGRGMQAAVATAAGGSSGCSDNGNHPGKEQFLQFLIPSGGRYEYLGVSFTALADDASFFEANPAGSAGLSRGEVALFHHSQIHDSHTETVSFARRTQNTGYGASVRAFSSESDLKSFYGMIGSSSSSGKNGGHQGKQGKGFVAIANASHTFCGQYRFKGVSFGCNFKMGFRKGKTDSHVTVAGDLGLRAAFSVAKNFGSNEPNMHVGLVLKNAGISVKTKDSDVKHLNPAIAVGFAYRPVYAFLFSLGLQQTLTKKELPVCSVGFMFFCTHQVTLLASAACKGKAYALSGGAEIRIGSFHLDMGYRYDQIFQAAHPHHVSVGLKWLIPNGGTQADQALLVKESYLVGLRFYDQRRYQEAIT…
TP0548	S296L	MRQNGAVPMISCSVRRRPRWEPQVGAAFLAFALLPVLASGRGMQAAVATAAGSSGSDSDGKHPGKEQFLQFLIPSGGRYEYLGVSFTALADDASFFEANPAGSAGLSRGEVALFHHSQIHDSHTETVSFARRTQNTGYGASVRAFSSESDLKSFFGGNSGGNKNGGHQGKQGKGFVAIANASHTFCGQYRFKGVSFGCNFKMGFRKGKTDSHVTVAGDLGLRAAFSVAKNFGSNEPNMHVGLVLKNAGISVKTNSCQVEHLNPAIAVGFAYRPVYAFLFSLGLQQTLTKRESPVCSVGFMFFCTQHVTLLASAACEGGAYALSGGAEIRIGSFHLDMGYRYDQIFQAAHPHHVSVGLKWLIPNGGTQADQALLVKESYLVGLRFYDQRRYQEAITAWQL…	MRQNGAVPMISCSVRRRPRWEPQVGAAFLAFALLPVLASGRGMQAAVATAAGGSSGCSDNGNHPGKEQFLQFLIPSGGRYEYLGVSFTALADDASFFEANPAGSAGLSRGEVALFHHSQIHDSHTETVSFARRTQNTGYGASVRAFSSESDLKSFYGMIGSSSSSGKNGGHQGKQGKGFVAIANASHTFCGQYRFKGVSFGCNFKMGFRKGKTDSHVTVAGDLGLRAAFSVAKNFGSNEPNMHVGLVLKNAGISVKTKDSDVKHLNPAIAVGFAYRPVYAFLFSLGLQQTLTKKELPVCSVGFMFFCTHQVTLLASAACKGKAYALSGGAEIRIGSFHLDMGYRYDQIFQAAHPHHVSVGLKWLIPNGGTQADQALLVKESYLVGLRFYDQRRYQEAIT…
TP0548	Q309H	MRQNGAVPMISCSVRRRPRWEPQVGAAFLAFALLPVLASGRGMQAAVATAAGSSGSDSDGKHPGKEQFLQFLIPSGGRYEYLGVSFTALADDASFFEANPAGSAGLSRGEVALFHHSQIHDSHTETVSFARRTQNTGYGASVRAFSSESDLKSFFGGNSGGNKNGGHQGKQGKGFVAIANASHTFCGQYRFKGVSFGCNFKMGFRKGKTDSHVTVAGDLGLRAAFSVAKNFGSNEPNMHVGLVLKNAGISVKTNSCQVEHLNPAIAVGFAYRPVYAFLFSLGLQQTLTKRESPVCSVGFMFFCTQHVTLLASAACEGGAYALSGGAEIRIGSFHLDMGYRYDQIFQAAHPHHVSVGLKWLIPNGGTQADQALLVKESYLVGLRFYDQRRYQEAITAWQL…	MRQNGAVPMISCSVRRRPRWEPQVGAAFLAFALLPVLASGRGMQAAVATAAGGSSGCSDNGNHPGKEQFLQFLIPSGGRYEYLGVSFTALADDASFFEANPAGSAGLSRGEVALFHHSQIHDSHTETVSFARRTQNTGYGASVRAFSSESDLKSFYGMIGSSSSSGKNGGHQGKQGKGFVAIANASHTFCGQYRFKGVSFGCNFKMGFRKGKTDSHVTVAGDLGLRAAFSVAKNFGSNEPNMHVGLVLKNAGISVKTKDSDVKHLNPAIAVGFAYRPVYAFLFSLGLQQTLTKKELPVCSVGFMFFCTHQVTLLASAACKGKAYALSGGAEIRIGSFHLDMGYRYDQIFQAAHPHHVSVGLKWLIPNGGTQADQALLVKESYLVGLRFYDQRRYQEAIT…
TP0548	H310Q	MRQNGAVPMISCSVRRRPRWEPQVGAAFLAFALLPVLASGRGMQAAVATAAGSSGSDSDGKHPGKEQFLQFLIPSGGRYEYLGVSFTALADDASFFEANPAGSAGLSRGEVALFHHSQIHDSHTETVSFARRTQNTGYGASVRAFSSESDLKSFFGGNSGGNKNGGHQGKQGKGFVAIANASHTFCGQYRFKGVSFGCNFKMGFRKGKTDSHVTVAGDLGLRAAFSVAKNFGSNEPNMHVGLVLKNAGISVKTNSCQVEHLNPAIAVGFAYRPVYAFLFSLGLQQTLTKRESPVCSVGFMFFCTQHVTLLASAACEGGAYALSGGAEIRIGSFHLDMGYRYDQIFQAAHPHHVSVGLKWLIPNGGTQADQALLVKESYLVGLRFYDQRRYQEAITAWQL…	MRQNGAVPMISCSVRRRPRWEPQVGAAFLAFALLPVLASGRGMQAAVATAAGGSSGCSDNGNHPGKEQFLQFLIPSGGRYEYLGVSFTALADDASFFEANPAGSAGLSRGEVALFHHSQIHDSHTETVSFARRTQNTGYGASVRAFSSESDLKSFYGMIGSSSSSGKNGGHQGKQGKGFVAIANASHTFCGQYRFKGVSFGCNFKMGFRKGKTDSHVTVAGDLGLRAAFSVAKNFGSNEPNMHVGLVLKNAGISVKTKDSDVKHLNPAIAVGFAYRPVYAFLFSLGLQQTLTKKELPVCSVGFMFFCTHQVTLLASAACKGKAYALSGGAEIRIGSFHLDMGYRYDQIFQAAHPHHVSVGLKWLIPNGGTQADQALLVKESYLVGLRFYDQRRYQEAIT…
TP0548	E320K	MRQNGAVPMISCSVRRRPRWEPQVGAAFLAFALLPVLASGRGMQAAVATAAGSSGSDSDGKHPGKEQFLQFLIPSGGRYEYLGVSFTALADDASFFEANPAGSAGLSRGEVALFHHSQIHDSHTETVSFARRTQNTGYGASVRAFSSESDLKSFFGGNSGGNKNGGHQGKQGKGFVAIANASHTFCGQYRFKGVSFGCNFKMGFRKGKTDSHVTVAGDLGLRAAFSVAKNFGSNEPNMHVGLVLKNAGISVKTNSCQVEHLNPAIAVGFAYRPVYAFLFSLGLQQTLTKRESPVCSVGFMFFCTQHVTLLASAACEGGAYALSGGAEIRIGSFHLDMGYRYDQIFQAAHPHHVSVGLKWLIPNGGTQADQALLVKESYLVGLRFYDQRRYQEAITAWQL…	MRQNGAVPMISCSVRRRPRWEPQVGAAFLAFALLPVLASGRGMQAAVATAAGGSSGCSDNGNHPGKEQFLQFLIPSGGRYEYLGVSFTALADDASFFEANPAGSAGLSRGEVALFHHSQIHDSHTETVSFARRTQNTGYGASVRAFSSESDLKSFYGMIGSSSSSGKNGGHQGKQGKGFVAIANASHTFCGQYRFKGVSFGCNFKMGFRKGKTDSHVTVAGDLGLRAAFSVAKNFGSNEPNMHVGLVLKNAGISVKTKDSDVKHLNPAIAVGFAYRPVYAFLFSLGLQQTLTKKELPVCSVGFMFFCTHQVTLLASAACKGKAYALSGGAEIRIGSFHLDMGYRYDQIFQAAHPHHVSVGLKWLIPNGGTQADQALLVKESYLVGLRFYDQRRYQEAIT…
TP0548	G322K	MRQNGAVPMISCSVRRRPRWEPQVGAAFLAFALLPVLASGRGMQAAVATAAGSSGSDSDGKHPGKEQFLQFLIPSGGRYEYLGVSFTALADDASFFEANPAGSAGLSRGEVALFHHSQIHDSHTETVSFARRTQNTGYGASVRAFSSESDLKSFFGGNSGGNKNGGHQGKQGKGFVAIANASHTFCGQYRFKGVSFGCNFKMGFRKGKTDSHVTVAGDLGLRAAFSVAKNFGSNEPNMHVGLVLKNAGISVKTNSCQVEHLNPAIAVGFAYRPVYAFLFSLGLQQTLTKRESPVCSVGFMFFCTQHVTLLASAACEGGAYALSGGAEIRIGSFHLDMGYRYDQIFQAAHPHHVSVGLKWLIPNGGTQADQALLVKESYLVGLRFYDQRRYQEAITAWQL…	MRQNGAVPMISCSVRRRPRWEPQVGAAFLAFALLPVLASGRGMQAAVATAAGGSSGCSDNGNHPGKEQFLQFLIPSGGRYEYLGVSFTALADDASFFEANPAGSAGLSRGEVALFHHSQIHDSHTETVSFARRTQNTGYGASVRAFSSESDLKSFYGMIGSSSSSGKNGGHQGKQGKGFVAIANASHTFCGQYRFKGVSFGCNFKMGFRKGKTDSHVTVAGDLGLRAAFSVAKNFGSNEPNMHVGLVLKNAGISVKTKDSDVKHLNPAIAVGFAYRPVYAFLFSLGLQQTLTKKELPVCSVGFMFFCTHQVTLLASAACKGKAYALSGGAEIRIGSFHLDMGYRYDQIFQAAHPHHVSVGLKWLIPNGGTQADQALLVKESYLVGLRFYDQRRYQEAIT…
TP0554	P174S	MCTRSRYTDKEKNRDILLLGALFITMRPMTRACIFDLDGTLTNTLGTIAYFVNMQAAHYHLPPIPSEKFALFLGDGSRALIQRVLAHYGAAAQTISEDEFLQRYCLAYEADFLQRCTVYPGVPEMLVELKRRRIELAILSNKPHSIAQKVASAFFGDNVFSVVLGQREGVPVKPDPAGLFEILRTLNVETAEALFVGDTAVDIRTASAAQVRSVGVLWGFRDETELSQAQAHVLIRTPAELLQHLSF*	MCTRSRYTDKEKNRDILLLGALFITMRPMTRACIFDLDGTLTNTLGTIAYFVNMQAAHYHLPPIPSEKFALFLGDGSRALIQRVLAHYGAAAQTISEDEFLQRYCLAYEADFLQRCTVYPGVPEMLVELKRRRIELAILSNKPHSIAQKVASAFFGDNVFSVVLGQREGVPVKSDPAGLFEILRTLNVETAEALFVGDTAVDIRTASAAQVRSVGVLWGFRDETELSQAQAHVLIRTPAELLQHLSF*
TP0559	Y71C	MVNGSTQYLAHVGELSLKKGNRRQFEVQLERNLTLMLRSINPHVTVRAGRLYLSVPASFEAQTTAEQALSYLLGITGWAAATACPKTMEAITRCAHAEATLAAREGKRTFRIEARRADKRFCRTSSEIAREVGAVIHQSGALSVDLHHPDVVIFIEVREREAFLYGARRRGLRGLPCGVSGRGLLLLSGGIDSPVAGYRMLSRGMHIDCLYFHSYPYTPPEAQKKVEDLAKVLARYGLSTTLTVVSLTDIQKQLQTHAPAPSLTLLLRMCMMRIAEHVAREQRARCLITGESLAQVASQTLENLTVTSACTHLPIFRPLIGADKEDIIRTATEIGTYAISIRPYEDCCTLFAPKHPVLRPEVEEMQKQYQSLMLGPLLEDAFRTRKRTRIYGNYGVQES…	MVNGSTQYLAHVGELSLKKGNRRQFEVQLERNLTLMLRSINPHVTVRAGRLYLSVPASFEAQTTAEQALSCLLGITGWAAATACPKTMEAITRCAHAEATLAAREGKRTFRIEARRADKRFCRTSSEIAREVGAVIHQSGALSVDLHYPDVVIFIEVREREAFLYGARRRGLRGLPCGVSGRGLLLLSGGIDSPVAGYRMLSRGMHIDCLYFHSYPYTPPEAQKKVEDLAKVLARYGLSTTLTVVSLTDIQKQLQTHAPAPSLTLLLRMCMMRIAEHVAREQRARCLITGESLAQVASQTLENLTVTSACTHLPIFRPLIGADKEDIIRTATEIGTYAISIRPYEDCCTLFAPKHPVLRPEVEEMQKQYQSLMLGPLLEDAFRTRKRTRIYGNYGVQES…
TP0559	H148Y	MVNGSTQYLAHVGELSLKKGNRRQFEVQLERNLTLMLRSINPHVTVRAGRLYLSVPASFEAQTTAEQALSYLLGITGWAAATACPKTMEAITRCAHAEATLAAREGKRTFRIEARRADKRFCRTSSEIAREVGAVIHQSGALSVDLHHPDVVIFIEVREREAFLYGARRRGLRGLPCGVSGRGLLLLSGGIDSPVAGYRMLSRGMHIDCLYFHSYPYTPPEAQKKVEDLAKVLARYGLSTTLTVVSLTDIQKQLQTHAPAPSLTLLLRMCMMRIAEHVAREQRARCLITGESLAQVASQTLENLTVTSACTHLPIFRPLIGADKEDIIRTATEIGTYAISIRPYEDCCTLFAPKHPVLRPEVEEMQKQYQSLMLGPLLEDAFRTRKRTRIYGNYGVQES…	MVNGSTQYLAHVGELSLKKGNRRQFEVQLERNLTLMLRSINPHVTVRAGRLYLSVPASFEAQTTAEQALSCLLGITGWAAATACPKTMEAITRCAHAEATLAAREGKRTFRIEARRADKRFCRTSSEIAREVGAVIHQSGALSVDLHYPDVVIFIEVREREAFLYGARRRGLRGLPCGVSGRGLLLLSGGIDSPVAGYRMLSRGMHIDCLYFHSYPYTPPEAQKKVEDLAKVLARYGLSTTLTVVSLTDIQKQLQTHAPAPSLTLLLRMCMMRIAEHVAREQRARCLITGESLAQVASQTLENLTVTSACTHLPIFRPLIGADKEDIIRTATEIGTYAISIRPYEDCCTLFAPKHPVLRPEVEEMQKQYQSLMLGPLLEDAFRTRKRTRIYGNYGVQES…
TP0560	S512N	MTEEAMRAMALSIRSLTIDAIERANSGHPGLPLGAAELAACLYGTILKHNPANPSWFNRDRFVLSAGHGSMLLYAALHLSGYDVSLEDIKNFRQVGSRCPGHPEYGCTPGVEATTGPLGQGISMAVGFALAEAMLAARFNTDEHAVVDHHTYALVGEGCLMEGVASEASSFAGTMRLGKLIVFYDENHISIDGSTDLTFSEDVAKRYEAYGWQVLRGSMYSYTDIMDLTACAKRDDRPSLIILRSIIGKGAPTVEGSARAHGAPLGEAGVREAKKALGLDPACSFFVAPELTAVLQKRKCECAHVEDSWNELFEAWSTQYPEKRADWDAAFVPGGVSTSQLARVVCPHFEKGSSLATRTASGKVLDALCSVLPNLVGGSADLRGPNAVAVSSLRPFSAE…	MTEEAMRAMALSIRSLTIDAIERANSGHPGLPLGAAELAACLYGTILKHNPANPSWFNRDRFVLSAGHGSMLLYAALHLSGYDVSLEDIKNFRQVGSRCPGHPEYGCTPGVEATTGPLGQGISMAVGFALAEAMLAARFNTDEHAVVDHHTYALVGEGCLMEGVASEASSFAGTMRLGKLIVFYDENHISIDGSTDLTFSEDVAKRYEAYGWQVLRGSMYSYTDIMDLTACAKRDDRPSLIILRSIIGKGAPTVEGSARAHGAPLGEAGVREAKKALGLDPACSFFVAPELTAVLQKRKCECAHVEDSWNELFEAWSTQYPEKRADWDAAFVPGGVSTSQLARVVCPHFEKGSSLATRTASGKVLDALCSVLPNLVGGSADLRGPNAVAVSSLRPFSAE…
TP0571	E153G	MGCACLSSFCWARAGVGVSVSKGLRGTLIGVGVSLAFLLVVYRLFAGSYNRMISLDEAVKSAWSQVEAVLQRRLDLIPNLVSTVKGYAEHESDTLKRVAEARSRAGGVMQVGESALSDPEKFARFQRVQAEIGGALGRLLLVSEQYPALRANESFLALQSQLEGTENRISVERTRYNRAVQEYNAYIRSFPRSAVARWGNFSSRPYFTAHEGAVAAPRVRF*	MGCACLSSFCWARAGVGVSVSKGLRGTLIGVGVSLAFLLVVYRLFAGSYNRMISLDEAVKSAWSQVEAVLQRRLDLIPNLVSTVKGYAEHESDTLKRVAEARSRAGGVMQVGESALSDPEKFARFQRVQAEIGGALGRLLLVSEQYPALRANGSFLALQSQLEGTENRISVERTRYNRAVQEYNAYIRSFPRSAVARWGNFSSRPYFTAHEGAVAAPRVRF*
TP0574	S394R	MKVKYALLSAGALQLLVVGCGSSHHETHYGYATLSYADYWAGELGQSRDVLLAGNAEADRAGDLDAGMFDAVSRATHGHGAFRQQFQYAVEVLGEKVLSKQETEDSRGRKKWEYETDPSVTKMVRASASFQDLGEDGEIKFEAVEGAVALADRASSFMVDSEEYKITNVKVHGMKFVPVAVPHELKGIAKEKFHFVEDSRVTENTNGLKTMLTEDSFSARKVSSMESPHDLVVDTVGTGYHSRFGSDAEASVMLKRADGSELSHREFIDYVMNFNTVRYDYYGDDASYTNLMASYGTKHSADSWWKTGRVPRISCGINYGFDRFKGSGPGYYRLTLIANGYRDVVADVRFLPKYEGNIDIGLKGKVLTIGGADAETLMDAAVDVFADGQPKLVSDQAVS…	MKVKYALLSAGALQLLVVGCGSSHHETHYGYATLSYADYWAGELGQSRDVLLAGNAEADRAGDLDAGMFDAVSRATHGHGAFRQQFQYAVEVLGEKVLSKQETEDSRGRKKWEYETDPSVTKMVRASASFQDLGEDGEIKFEAVEGAVALADRASSFMVDSEEYKITNVKVHGMKFVPVAVPHELKGIAKEKFHFVEDSRVTENTNGLKTMLTEDSFSARKVSSMESPHDLVVDTVGTGYHSRFGSDAEASVMLKRADGSELSHREFIDYVMNFNTVRYDYYGDDASYTNLMASYGTKHSADSWWKTGRVPRISCGINYGFDRFKGSGPGYYRLTLIANGYRDVVADVRFLPKYEGNIDIGLKGKVLTIGGADAETLMDAAVDVFADGQPKLVRDQAVS…
TP0591	I236V	MGAPLFTVLDVLKLDLKERDSLDLRCIAGHHGLANPITISDLNRPGLVLSGFFDLFAYRRIQLFGRGEHAYLLALLEQGRYGAIEKMFTFDLPCCIFSHGITPPEKFLHLAEPSSCPILVTRLTSSELSLRLMRVLSNIFAPTIALHGVLVEVYGVGILISGDSGVGKSETALELIERGHRLVADDLVEISCVNGNSLIGRGVHKSIGHHMEIRGLGIINITQLYGVGSIRERKEIQMVVQLEEWNSSKAYDRLGTQELNTTILDVSVPLIEIPVRPGRNIPIILETAAMNERLKRMGYFSAKEFNQSVLKLMEQNAAHAPYYRPDDTY*	MGAPLFTVLDVLKLDLKERDSLDLRCIAGHHGLANPITISDLNRPGLVLSGFFDLFAYRRIQLFGRGEHAYLLALLEQGRYGAIEKMFTFDLPCCIFSHGITPPEKFLHLAEPSSCPILVTRLTSSELSLRLMRVLSNIFAPTIALHGVLVEVYGVGILISGDSGVGKSETALELIERGHRLVADDLVEISCVNGNSLIGRGVHKSIGHHMEIRGLGIINITQLYGVGSIRERKEVQMVVQLEEWNSSKAYDRLGTQELNTTILDVSVPLIEIPVRPGRNIPIILETAAMNERLKRMGYFSAKEFNQSVLKLMEQNAAHAPYYRPDDTY*
TP0598	T119A	MRRCMLGRIFHTRMFLLTRSARTASSIWCAWCMGCCTLGLFADSVEKRAAKDVFTEPARFYPSQKSTLESARSDTSESENASSSVPSHSQQELAPDSAAPARNSVLSPAPPERREKQGTAVHGAEVTRAGAVSPRFVGGLTKILAASDHTFFAAGNDGFLTQYTYPDYKPDTWQITPVSIKHCAVHPDRARIAVYETDGRNYHRVSVWNWRTKEILFAKRFTASVVSLSWIVQGSFLSVGTASREGVTVLDGSGNTVSLFSEEPGVVLLTASGPRLVLSYAESGRLTYVDYSKKTTVKRLLTEKNLLSPMLIHNGAHLVGYRDQRVYVIQSSSGAVLTEYPARSACFAHTFSDSLPVWIEPAELKYHWRIRKAAQRSADFMLPDNARITSACSVRTRVI…	MRRCMLGRIFHTRMFLLTRSARTASSIWCAWCMGCCTLGLFADSVEKRAAKDVFTEPARFYPSQKSTLESARSDTSESENASSSVPSHSQQELAPDSAAPARNSVLSPAPPERREKQGAAVHGAEVTRAGAVSPRFVGGLTKILAASDHTFFAAGNDGFLTQYTYPDYKPDTWQITPVSIKHCAVHPDRARIAVYETDGRNYHRVSVWNWRTKEILFAKRFTASVVSLSWIVQGSFLSVGTASREGVTVLDGSGNTVSLFSEEPGVVLLTASGPRLVLSYAESGRLTYVDYSKKTTVKRLLTEKNLLSPMLIHNGAHLVGYRDQRVYVIQSSSGAVLTEYPARSACFAHTFSDSLPVWIEPAELKYHWRIRKAAQRSADFMLPDNARITSACSVRTRVI…
TP0619	C132R	MGWGCRVGQRTGTVGVRVFPVGLCALSLQARDCRGMCGKRLGKVMVLGCMLPGVAARVSLSPKLGVYGDARGGSDLWGICIQAPTMPDTENQAPPRYAPETPLVGLDVAFRAENGFLLQLTVDAALTRLMFCGRCLAGYSFRPGEGSTHLSVAAGFECTALIYDSQHFLSVLGQGLLQPSSSSYSAGNWHRPRSLLGVLTCTAKEVGAIHEESRIKGVCQNYAVPVQLGVQHYFGAHWGIDATATVSFGIDTKLAKFRIPYTLRVGPVFRT*	MGWGCRVGQRTGTVGVRVFPVGLCALSLQARDCRGMCGKRLGKVMVLGCMLPGVAARVSLSPKLGVYGDARGGSDLWGICIQAPTMPDTENQAPPRYAPETPLVGLDVAFRAENGFLLQLTVDAALTRLMFRGQCLAGYSFRPGEGSTHLSVAAGFECTALIYDSQHFLSVLGQGLLQPSSSSYSAGNWHRPRSLLGVLTCTAKEVGAIHEESRIKGVCQNYAVPVQLGVQHYFGAHWGIDATATVSFGIDTKLAKFRIPYTLRVGPVFRT*
TP0619	R134Q	MGWGCRVGQRTGTVGVRVFPVGLCALSLQARDCRGMCGKRLGKVMVLGCMLPGVAARVSLSPKLGVYGDARGGSDLWGICIQAPTMPDTENQAPPRYAPETPLVGLDVAFRAENGFLLQLTVDAALTRLMFCGRCLAGYSFRPGEGSTHLSVAAGFECTALIYDSQHFLSVLGQGLLQPSSSSYSAGNWHRPRSLLGVLTCTAKEVGAIHEESRIKGVCQNYAVPVQLGVQHYFGAHWGIDATATVSFGIDTKLAKFRIPYTLRVGPVFRT*	MGWGCRVGQRTGTVGVRVFPVGLCALSLQARDCRGMCGKRLGKVMVLGCMLPGVAARVSLSPKLGVYGDARGGSDLWGICIQAPTMPDTENQAPPRYAPETPLVGLDVAFRAENGFLLQLTVDAALTRLMFRGQCLAGYSFRPGEGSTHLSVAAGFECTALIYDSQHFLSVLGQGLLQPSSSSYSAGNWHRPRSLLGVLTCTAKEVGAIHEESRIKGVCQNYAVPVQLGVQHYFGAHWGIDATATVSFGIDTKLAKFRIPYTLRVGPVFRT*
TP0640	R610S	MNTEHAVSDFAVLRRAVVMSVAWVPATSLVAYIAGVIDGSMLSALLTSVSFFCALALMLGASLTLYYVLLMSVKKHQNDSAAAEAAFLRYTWISPLPPAVAAVVYPVCAALEVGFSSSHVLLLSYYLSSVGAALCLIPFFHHPFFYTLQEWAHFIPLRETRLGYYSLSREISVVLVSGLFSMFCVGFSSLLLPLHGEQELAHVVITHNLPCASLICVLSVIVMIRIGRHLDLANQGILTFIQNRLSGDASAASMRVVRRNEFGFLTQSLNKMHKSTRFFLIASRGKMARARKIANSFVRNARTSCAAINEIISQAHKAEDKIKHQSRTIFETQKHVQHIVGNIDRFNGHIGEQVDTVTDAASSVEQMVRNIESVTQVLSDNSNVIETLLLEAKLAQDAT…	MNTEHAVSDFAVLRRAVVMSVAWVPATSLVAYIAGVIDGSMLSALLTSVSFFCALALMLGASLTLYYVLLMSVKKHQNDSAAAEAAFLRYTWISPLPPAVAAVVYPVCAALEVGFSSSHVLLLSYYLSSVGAALCLIPFFHHPFFYTLQEWAHFIPLRETRLGYYSLSREISVVLVSGLFSMFCVGFSSLLLPLHGEQELAHVVITHNLPCASLICVLSVIVMIRIGRHLDLANQGILTFIQNRLSGDASAASMRVVRRNEFGFLTQSLNKMHKSTRFFLIASRGKMARARKIANSFVRNARTSCAAINEIISQAHKAEDKIKHQSRTIFETQKHVQHIVGNIDRFNGHIGEQVDTVTDAASSVEQMVRNIESVTQVLSDNSNVIETLLLEAKLAQDAT…
TP0644	R22C	MSICEKSLHWADKVAHKIIKERADCDQYTCASGITPSGTVHIGNFREIISVDLVVRALRDQGKSVRFVHSWDDYDVFRRIPDNVPAQDELKQYIRMPITSVPDPFQQEDSYARHHEREIESALPEVGIYPEYVYQSKQYQAGVYAQEIKIALDNRHRIQAILNEYRDEQHKISGTYWPVSVFCTACHKDCTTVDAWDSHWCLQYHCECGHGEQVDLRQTSAVKLSWRVDWAMRWSKEHVVFEPAGKDHHSQGGSFDTARLISDHIYHWPAPVSFRYDFIGLKGLPGKMSSSAGKVVGLRDVLEVYQPEVLRYLFVSTRPNTEFSISFDLDVLKIYEDYDKSERVAWGIHAAKSEHEFMRHKRIYELSQVRGMPPCISYQVPFRHVCNILQINSGDISAV…	MSICEKSLHWADKVAHKIIKECADCDQYTCASGITPSGTVHIGNFREIISVDLVVRALRDQGKSVRFVHSWDDYDVFRRIPDNVPAQDELKQYIRMPITSVPDPFQQEDSYARHHEREIESALPEVGIYPEYVYQSKQYQAGVYAQEIKIALDNRHRIQAILNEYRDEQHKISGTYWPVSVFCTACHKDCTTVDAWDSHWCLQYHCECGHGEQVDLRQTSAVKLSWRVDWAMRWSKEHVVFEPAGKDHHSQGGSFDTARLISDHIYHWPAPVSFRYDFIGLKGLPGKMSSSAGKVVGLRDVLEVYQPEVLRYLFVSTRPNTEFSISFDLDVLKIYEDYDKSERVAWGIHAAKSEHEFMRHKRIYELSQVRGMPPCISYQVPFRHVCNILQINSGDISAV…
TP0667	R142Q	MGTFVVSLPGGRREKFSECVPARVLFERFFGTESSVYGLMCNGTPVLPCQVIGADAVVEPVREDTVLGAALYRRTARLLFATAFHSVYPHVRLFAGYRVQGGYCYRTEGACADDLDVSLVVRRMKALVAQDAPIHMQYMTRREALNLFTQWNFPYSHHYILGSYRTVFLTQVLDGFSALFFQPLMASVGRLTVFEVRMCAEGCLLRFPEGGQRHIISQHNASPQFVVMYRRHRQQEEQTKICSVGQLNACIQSGDVATCVDMAEAAHNRQIECCATEIARRDSVRVVSIAGPSGSGKTTIAKKLSVQLQVLGYDPHVISLDDYYVGIERTPCDAEGNPDFECVEALDLPLINKLFLDLLQGKRVALPSYNFKTGKREYRGREVQFGERSLLIIEGIHGL…	MGTFVVSLPGGRREKFSECVPARVLFERFFGTESSVYGLMCNGTPVLPCQVIGADAVVEPVREDTVLGAALYRRTARLLFATAFHSVYPHVRLFAGYRVQGGYCYRTEGACADDLDVSLVVRRMKALVAQDAPIHMQYMTRQEALNLFTQWNFPYSHHYILGSYRTVFLTQVLDGFSALFFQPLMASVGRLTVFEVRMCAEGCLLRFPEGGQRHIISQHNASPQFVVMYRRHRQQEEQTKICSVGQLNACIQSGDVATCVDMAEAAHNRQIECCATEIARRDSVRVVSIAGPSGSGKTTIAKKLSVQLQVLGYDPHVISLDDYYVGIERTPCDAEGNPDFECVEALDLPLINKLFLDLLQGKRVALPSYNFKTGKREYRGREVQFGERSLLIIEGIHGL…
TP0668	L104-	MSSVLSTLSALLSVYALLCTARVFLSWVPHLSHSPLGEFLSAICEPYLSWFRRFSFMRVGTVDFSPMIAIGVLTILSNTVGTIFLVGSVSVLKLLLQMLMLLLLLWSLCKFVLEFLLILFAVRFVSDRMNVNVHTLFFVMMDRILNPVRVALTAPFKFLDLSYRASLLLCVLVILCARVLGGFFVNVVVRYFLTGTLHVAVM*	MSSVLSTLSALLSVYALLCTARVFLSWVPHLSHSPLGEFLSAICEPYLSWFRRFSFMRVGTVDFSPMIAIGVLTILSNTVGTIFLVGSVSVLKLLLQMLMLLLWSLCKFVLEFLLILFAVRFVSDRMNVNVHTLFFVMMDRILNPVRVALTAPFKFLDLSYRASLLLCVLVILCARVLGGFFVNVVVRYFLTGTLHVAVM*
TP0668	L105-	MSSVLSTLSALLSVYALLCTARVFLSWVPHLSHSPLGEFLSAICEPYLSWFRRFSFMRVGTVDFSPMIAIGVLTILSNTVGTIFLVGSVSVLKLLLQMLMLLLLLWSLCKFVLEFLLILFAVRFVSDRMNVNVHTLFFVMMDRILNPVRVALTAPFKFLDLSYRASLLLCVLVILCARVLGGFFVNVVVRYFLTGTLHVAVM*	MSSVLSTLSALLSVYALLCTARVFLSWVPHLSHSPLGEFLSAICEPYLSWFRRFSFMRVGTVDFSPMIAIGVLTILSNTVGTIFLVGSVSVLKLLLQMLMLLLWSLCKFVLEFLLILFAVRFVSDRMNVNVHTLFFVMMDRILNPVRVALTAPFKFLDLSYRASLLLCVLVILCARVLGGFFVNVVVRYFLTGTLHVAVM*
TP0804	A27V	MAKVELKHICKTYHGCVHAVKDVTITAESGEFVVFIGPSGCGKSTALRIIAGLEDICSGDLYIDGEHMNHVTPKDRNIAMVFQNYALYPHMNVFDNMAFGLRIRKIPQQEIIRRVHEAARVLDIEPLLARKPKALSGGQRQRVAVGRAIVRNPKVFLFDEPLSNLDAKLRVQMRSEISLLHKRLKATMIYVTHDQMEAMTMADKIVIMKDGCVQQIGSPLHIYQHPANTFVAQFIGSPPMNCFPVTIVKDEHGIKIDAGLFVLRPDIPASFLLKNYIGTQVVFGLRPEAITPRTEETLARECANVIQLKVLAVEALGAETFVYLDAGVQPIVARCNHTLTAHEGTLLTLALDLSKALYFDAETGHALQGGTSQVATVHAPPEISTGE*	MAKVELKHICKTYHGCVHAVKDVTITVESGEFVVFIGPSGCGKSTALRIIAGLEDICSGDLYIDGEHMNHVTPKDRNIAMVFQNYALYPHMNVFDNMAFGLRIRKIPQQEIIRRVHEAARVLDIEPLLARKPKALSGGQRQRVAVGRAIVRNPKVFLFDEPLSNLDAKLRVQMRSEISLLHKRLKATMIYVTHDQMEAMTMADKIVIMKDGCVQQIGSPLHIYQHPANTFVAQFIGSPPMNCFPVTIVKDEHGIKIDAGLFVLRPDIPASFLLKNYIGTQVVFGLRPEAITPRTEETLARECANVIQLKVLAVEALGAETFVYLDAGVQPIVARCNHTLTAHEGTLLTLALDLSKALYFDAETGHALQGGTSQVATVHAPPEISTGE*
TP0841	I46M	MNILFTSFVCGVHAVCRSFFTAAALLVFICCSGHPSSARVPSADTIARRVAGDSGNAGGRTLLPVGVSRESVQLLERLQNANRQVTAEVLPSVVTLDVVETRKVRVRDPFGGFPWFFFRGPEGPGAGPGGGSGNKGEAEEREYKTEGLGSGVIVKKTGKTHYVLTNYHVAGKANEIEIKLHDGRIVKGKLVGGDQRKDIALVSFEDADPNIRVAVLGDSDAVRVGDIVFAVGSPLGYTSTVTQGIISALGRFGGPGNNINDFIQTDAAINQGNSGGPMVNIYGEVIGINAWIASSSGGSQGIGFSIPINNVKSDIESFIQYGQVKYGWLGVQLVATDADTVASLGIAKGTKGVLAAEIFLGSPAHKGGLKPGDYCVKLNGKEVKDVNQFVRDVGALRIG…	MNILFTSFVCGVHAVCRSFFTAAALLVFICCSGHPSSARVPSADTMARRVAGDSGNAGGRTLLPVGVSRESVQLLERLQNANRQVTAEVLPSVVTLDVVETRKVRVRDPFGGFPWFFFRGPEGPGAGPGGGSGNKGEAEEREYKTEGLGSGVIVKKTGKTHYVLTNYHVAGKANEIEIKLHDGRIVKGKLVGGDQRKDIALVSFEDADPNIRVAVLGDSDAVRVGDIVFAVGSPLGYTSTVTQGIISALGRFGGPGNNINDFIQTDAAINQGNSGGPMVNIYGEVIGINAWIASSSGGSQGIGFSIPINNVKSDIESFIQYGQVKYGWLGVQLVATDADTVASLGIAKGTKGVLAAEIFLGSPAHKGGLKPGDYCVKLNGKEVKDVNQFVRDVGALRIG…
TP0858	S380N	MLRLPTARACITMGTMIRHTFTHRCGALLCALALGSSTMAATAAAKPKKGQMQKLRQRPVWAPTGGRYASLDGAFTALANDASFFEANPAGSANMTHGELAFFHTTGFGSFHAETLSYVGQSGNWGYGASMRMFFPESGFDFSTTTEPVCTPASNPIKQRGAIGIINFARRIGGLSLGANLKAGFRDAQGLQHTSVSSDIGLQWVGNVAKSFTSEEPNLYIGLAATNLGLTVKVSDKIENCTSTCEKCGCCKERCCCNGKKACCKDCDCNCPCQDCNDKGTVHATDTMLRAGFAYRPFSWFLFSLGATTSMNVQTLASSDAKSLYQNLAYSIGAMFDPFSFLSLSSSFRINHKANMRVGVGAEARIARIKLNAGYRCDVSDISSGSGCTGAKASHYLSL…	MLRLPTARACITMGTMIRHTFTHRCGALLCALALGSSTMAATAAAKPKKGQMQKLRQRPVWAPTGGRYASLDGAFTALANDASFFEANPAGSANMTHGELAFFHTTGFGSFHAETLSYVGQSGNWGYGASMRMFFPESGFDFSTTTEPVCTPASNPIKQRGAIGIINFARRIGGLSLGANLKAGFRDAQGLQHTSVSSDIGLQWVGNVAKSFTSEEPNLYIGLAATNLGLTVKVSDKIENCTSTCEKCGCCKERCCCNGKKACCKDCDCNCPCQDCNDKGTVHATDTMLRAGFAYRPFSWFLFSLGATTSMNVQTLASSDAKSLYQNLAYSIGAMFDPFSFLSLSSSFRINHKANMRVGVGAEARIARIKLNAGYRCDVNDISSGSGCTGAKASHYLSL…
TP0865	A193T	MVRMRRRRACSSGGACGCAAVRGARSFLSVRVLGMRIGMSALCLAPLFARTASLGAWSSQGGEVLGEVRARVPAHRRVRRAVSGTSVTPVVAMAAKTSEKQKGVGRRALSLRTGGRYEMLGLAFTALADDASFFEANAAGSAAFPYLLVGGFHFARVNQSHTDTIALVHSIGRTGYGFSASVQYPYLTMEGKAVGGVAIFNVAHRFLSAYRFKGISVGTNVKVGYRDSSAGGERNKKNNQGGKKHVVVTADIGLQGTWSVAKNFGSHEPNLWVGGTVKNVGLSVEVDASNSGSSMSGGRTVHATNSSFILACAYQPIRWFLFGTGIEWKYNVQEFADNNRFRYGVAFLLLPVQYVAFGSNVFLTGLASDIRASAGVEFKSTWVRVDLTYTYESDKDEHV…	MVRMRRRRACSSGGACGCAAVRGARSFLSVRVLGMRIGMSALCLAPLFARTASLGAWSSQGGEVLGEVRARVPAHRRVRRAVSGTSVTPVVAMAAKTSEKQKGVGRRALSLRTGGRYEMLGLAFTALADDASFFEANAAGSAAFPYLLVGGFHFARVNQSHTDTIALVHSIGRTGYGFSASVQYPYLTMEGKTVGGVAIFNVAHRFLSAYRFKGISVGTNVKVGYRDSSAGGERNKKNNQGGKKHVVVTADIGLQGTWSVAKNFGSHEPNLWVGGTVKNVGLSVEVDASNSGSSMSGGRTVHATNSSFILACAYQPIRWFLFGTGIEWKYNVQEFADNNRFRYGVAFLLLPVQYVAFGSNVFLTGLASDIRANAGVEFKSTWVRVDLTYTYESDKDEHV…
TP0865	S373N	MVRMRRRRACSSGGACGCAAVRGARSFLSVRVLGMRIGMSALCLAPLFARTASLGAWSSQGGEVLGEVRARVPAHRRVRRAVSGTSVTPVVAMAAKTSEKQKGVGRRALSLRTGGRYEMLGLAFTALADDASFFEANAAGSAAFPYLLVGGFHFARVNQSHTDTIALVHSIGRTGYGFSASVQYPYLTMEGKAVGGVAIFNVAHRFLSAYRFKGISVGTNVKVGYRDSSAGGERNKKNNQGGKKHVVVTADIGLQGTWSVAKNFGSHEPNLWVGGTVKNVGLSVEVDASNSGSSMSGGRTVHATNSSFILACAYQPIRWFLFGTGIEWKYNVQEFADNNRFRYGVAFLLLPVQYVAFGSNVFLTGLASDIRASAGVEFKSTWVRVDLTYTYESDKDEHV…	MVRMRRRRACSSGGACGCAAVRGARSFLSVRVLGMRIGMSALCLAPLFARTASLGAWSSQGGEVLGEVRARVPAHRRVRRAVSGTSVTPVVAMAAKTSEKQKGVGRRALSLRTGGRYEMLGLAFTALADDASFFEANAAGSAAFPYLLVGGFHFARVNQSHTDTIALVHSIGRTGYGFSASVQYPYLTMEGKTVGGVAIFNVAHRFLSAYRFKGISVGTNVKVGYRDSSAGGERNKKNNQGGKKHVVVTADIGLQGTWSVAKNFGSHEPNLWVGGTVKNVGLSVEVDASNSGSSMSGGRTVHATNSSFILACAYQPIRWFLFGTGIEWKYNVQEFADNNRFRYGVAFLLLPVQYVAFGSNVFLTGLASDIRANAGVEFKSTWVRVDLTYTYESDKDEHV…
TP0867	V38A	MRWLCRLIGYRYGYAVCGGYRRQGGRCSAQLHAQYTRVSHCVLRIAWEVNGADYELFRLWI*	MRWLCRLIGYRYGYAVCGGYRRQGGRCSAQLHAQYTRASHCVLRIAWEVNGADYELFRLWI*
TP0872	S183N	MSDVRIPGVGAGKYDNLIQSLMKKERIPRDNAAAKVKVYEVQNNALKDVERYARDLRDAVKGLYSFNNPFAEKEAHSSNERAFTVDATRDAAEQNHTLRVKDIAQGDAFLSDPLPEDFRVPSGTYTFCIGEKKICVSWKGGHYRDFIRAVNKQGKDSLTLSEIKTSGASRALLFRSELTGKSSRLSFEDAALDLALRLRVVQEARSDVFTQDVLSVGPGKHARLDFPHPLRAQAGLTLEFVASLEGASIANEESRAHTPAQGGAPTSSHGNTASAAHNQDGAAAVRPTEPANGAPVQEETSSVFFEGVTVKNEASQGDLPTTDGLEKYPAVDDKGDNPRAPGESQGTATHEGSGSSTDNADDTRSTGALAGSGKLALESLQGHALPLPPLVLTQNAPQM…	MSDVRIPGVGAGKYDNLIQSLMKKERIPRDNAAAKVKVYEVQNNALKDVERYARDLRDAVKGLYSFNNPFAEKEAHSSNERAFTVDATRDAAEQNHTLRVKDIAQGDAFLSDPLPEDFRVPSGTYTFCIGEKKICVSWKGGHYRDFIRAVNKQGKDSLTLSEIKTSGASRALLFRSELTGKSNRLSFEDAALDLALRLRVVQEARSDVFTQDVLSVGPGKHARLDFPHPLRAQAGLTLEFVASLEGASIANEESRAHTPAQGGAPTSSHGNTASAAHNQDGAAAVRPTEPANGAPVQEETSSVFFEGVTVKNEASQGDLPTTDGLEKYPAVDDKGDNPRAPGESQGTATHEGSGSSTDNADDTRSTGALAGSGKLALESLQGHALPLPPLVLTQNAPQM…
TP0877	Q339K	MGNSDICSDINDIEELQSEEGDAPIRENANPIREDYNFIREQNPILGSGLDLIGSAKLPMLFLDSNLLIEYISAEANSLFRGYYHLERKPFFNVFGNILSRKELEDFFSCVRSHSKGFTWRGTMAHKIRAKRALYTRTSFIPLSISDAQPSGYIVLFEDISDMYSQQISNMLSSLLQASKLKDNETGLHCERVNHYCRLIAEYLYDINLYPQVDTDFVENIAFLAAMHDVGKIGIPDYVLKKRGGLNELEWELMKEHTINGALILSSYPDPMAKEIALSHHERWDGTGYPFKLEGEMIPLSARITSIADVYDALRMERSYKKGFSHEQTTHMILEQSGQSFDPILARVFQKIHTKFNDVWDTLQD*	MGNSDICSDINDIEELQSEEGDAPIRENANPIREDYNFIREQNPILGSGLDLIGSAKLPMLFLDSNLLIEYISAEANSLFRGYYHLERKPFFNVFGNILSRKELEDFFSCVRSHSKGFTWRGTMAHKIRAKRALYTRTSFIPLSISDAQPSGYIVLFEDISDMYSQQISNMLSSLLQASKLKDNETGLHCERVNHYCRLIAEYLYDINLYPQVDTDFVENIAFLAAMHDVGKIGIPDYVLKKRGGLNELEWELMKEHTINGALILSSYPDPMAKEIALSHHERWDGTGYPFKLEGEMIPLSARITSIADVYDALRMERSYKKGFSHEQTTHMILEQSGKSFDPILARVFQKIHTKFNDVWDTLQD*
TP0912	N299A	MSQKIDVSELQEGMCFSEPVFFDDGENLLLREGEPVSTRELTVLQDWNIPYVVTAGRVLAEGESVPSSTVEELAEFEELAAEELLDPEDDIVSTGELRTQDILKDICELLPKVCINPHYHEEYVGFIQELNMLFAKMNAHTTLPARPADMLAKRLSELVRANTLGFVSLVLSYKIEGFRFAKPAVDTAIFSIIVAQHLGFSEKDIFDLVVASLLHDIGMQHVPADILKKSGRLHFQEQQAVDAHTIYAHSYIVNTLKYPNSVGLSVLQHHEHWNGKGYPQSLSGNKITIGARILAVTDNFAAMLAPKSYRKPFSGYQAMKSLLADNARRFDPDVIKAMIQSVGIYPIGSLVLLNNSAVARVVKTTATAPLRPCLRIVIDEHDVTHPDDSGEFIDLAVNK…	MSQKIDVSELQEGMCFSEPVFFDDGENLLLREGEPVSTRELTVLQDWNIPYVVTAGRVLAEGESVPSSTVEELAEFEELAAEELLDPEDDIVSTGELRTQDILKDICELLPKVCINPHYHEEYVGFIQELNMLFAKMNAHTTLPARPADMLAKRLSELVRANTLGFVSLVLSYKIEGFRFAKPAVDTAIFSIIVAQHLGFSEKDIFDLVVASLLHDIGMQHVPADILKKSGRLHFQEQQAVDAHTIYAHSYIVNTLKYPNSVGLSVLQHHEHWNGKGYPQSLSGNKITIGARILAVTDAFAAMLAPKSYRKPFSGYQAMKSLLADNARRFDPDVIKAMIQSVGIYPIGSLVLLNNSAVARVVKTTATAPLRPCLRIVIDEHDVTHPDDSGEFIDLAVNK…
TP0966	A114V	MIARRMLCARPWGPSCVVCALCGALAALVPAVGAQEQAVPAPGTPAPPAHTASEAVPPAPEPRAEGEQPSPLVPTALPVPGGAVAARAAPGTVGPRLWEQLLQWRVQHGDEHQAPQMAYEIAANNYDIALVKSIVDLRMGTGHIHHNLNGNGAGGMANGTPTLSPYVHLFFPTYQNLSLKADIAIKTNTPSADVTALFGMDLYSKVRRQHQLQVRRARNSMLDAFAAHLRGQHAAREAFLAELDELLSAYSTLLEAQVTEQECTRLVRTMRIQRYQAHSVKLRSATLKHARAERVARRARKTFTALYQDFVRKCGAFEGNDPETFMLHLAQVVPQEPVSSTALLSVENDWEFLKNREDLETQAEARAVDAISYGFNVESGVGSEGKSLKRILANVRMDF…	MIARRMLCARPWGPSCVVCALCGALAALVPAVGAQEQAVPAPGTPAPPAHTASEAVPPAPEPRAEGEQPSPLVPTALPVPGGAVAARAAPGTVGPRLWEQLLQWRVQHGDEHQVPQMAYEIAANNYDIALVKSIVDLRMGTGHIHHNLNGNGAGGMANGTPTLSPYVHLFFPTYQNLSLKADIAIKINTPSADVTALFGMDLYSKVRRQHQLQVRRARNSMLDAFAAHLRGQHAAREAFLAELDELLSAYSTLLEAQVTEQECTRLVRTMRIQRYQAHSVKLRSATLKHARAERVARRARKTFTALYQDFVRKCGAFEGNDPETFMLHLAQVVPQEPVSSTALLSVENDWEFLKNREDLETQAEARAVDAISYGFNVESGVGSEGKSLKRILANVRMDF…
TP0966	T187I	MIARRMLCARPWGPSCVVCALCGALAALVPAVGAQEQAVPAPGTPAPPAHTASEAVPPAPEPRAEGEQPSPLVPTALPVPGGAVAARAAPGTVGPRLWEQLLQWRVQHGDEHQAPQMAYEIAANNYDIALVKSIVDLRMGTGHIHHNLNGNGAGGMANGTPTLSPYVHLFFPTYQNLSLKADIAIKTNTPSADVTALFGMDLYSKVRRQHQLQVRRARNSMLDAFAAHLRGQHAAREAFLAELDELLSAYSTLLEAQVTEQECTRLVRTMRIQRYQAHSVKLRSATLKHARAERVARRARKTFTALYQDFVRKCGAFEGNDPETFMLHLAQVVPQEPVSSTALLSVENDWEFLKNREDLETQAEARAVDAISYGFNVESGVGSEGKSLKRILANVRMDF…	MIARRMLCARPWGPSCVVCALCGALAALVPAVGAQEQAVPAPGTPAPPAHTASEAVPPAPEPRAEGEQPSPLVPTALPVPGGAVAARAAPGTVGPRLWEQLLQWRVQHGDEHQVPQMAYEIAANNYDIALVKSIVDLRMGTGHIHHNLNGNGAGGMANGTPTLSPYVHLFFPTYQNLSLKADIAIKINTPSADVTALFGMDLYSKVRRQHQLQVRRARNSMLDAFAAHLRGQHAAREAFLAELDELLSAYSTLLEAQVTEQECTRLVRTMRIQRYQAHSVKLRSATLKHARAERVARRARKTFTALYQDFVRKCGAFEGNDPETFMLHLAQVVPQEPVSSTALLSVENDWEFLKNREDLETQAEARAVDAISYGFNVESGVGSEGKSLKRILANVRMDF…
TP0966	P413Q	MIARRMLCARPWGPSCVVCALCGALAALVPAVGAQEQAVPAPGTPAPPAHTASEAVPPAPEPRAEGEQPSPLVPTALPVPGGAVAARAAPGTVGPRLWEQLLQWRVQHGDEHQAPQMAYEIAANNYDIALVKSIVDLRMGTGHIHHNLNGNGAGGMANGTPTLSPYVHLFFPTYQNLSLKADIAIKTNTPSADVTALFGMDLYSKVRRQHQLQVRRARNSMLDAFAAHLRGQHAAREAFLAELDELLSAYSTLLEAQVTEQECTRLVRTMRIQRYQAHSVKLRSATLKHARAERVARRARKTFTALYQDFVRKCGAFEGNDPETFMLHLAQVVPQEPVSSTALLSVENDWEFLKNREDLETQAEARAVDAISYGFNVESGVGSEGKSLKRILANVRMDF…	MIARRMLCARPWGPSCVVCALCGALAALVPAVGAQEQAVPAPGTPAPPAHTASEAVPPAPEPRAEGEQPSPLVPTALPVPGGAVAARAAPGTVGPRLWEQLLQWRVQHGDEHQVPQMAYEIAANNYDIALVKSIVDLRMGTGHIHHNLNGNGAGGMANGTPTLSPYVHLFFPTYQNLSLKADIAIKINTPSADVTALFGMDLYSKVRRQHQLQVRRARNSMLDAFAAHLRGQHAAREAFLAELDELLSAYSTLLEAQVTEQECTRLVRTMRIQRYQAHSVKLRSATLKHARAERVARRARKTFTALYQDFVRKCGAFEGNDPETFMLHLAQVVPQEPVSSTALLSVENDWEFLKNREDLETQAEARAVDAISYGFNVESGVGSEGKSLKRILANVRMDF…
TP0995	A158T	MSKIPLISTVTSTISAINGACTGERVDIHIQTLSRLNEIASVFRFEMPEIKIIDFGDPNVDSEACLKIIKDDPWLLFGGVIAITNSMEEKIKIVNRKDPNFLSVSTRQEFEAHASQVVRIVDRNRHFLSSRSLVHQAHGHEQGNFICDTDSFEITFYASLISSYLYNTNRINELERTSFEGAMMELLLNALEHGNCGISYDEKTEWLEQRKDIFDLIALRKQDPRISAKKIYISYDITLQRTRITIRDEGTGFDWKSRMASACKPGLHGMGIKMTEIFVKRLSYNDVGNEVTFEIDNQENVANLVPSILKNQQVLTFRDAQVVCYQNEESSSLFYISSGKFAVYVDNKFMSMLTPSDIFIGEMSFLLNNRRSATIVSVGEGTLVKISKMKFISLIEDHP…	MSKIPLISTVTSTISAINGACTGERVDIHIQTLSRLNEIASVFRFEMPEIKIIDFGDPNVDSEACLKIIKDDPWLLFGGVIAITNSMEEKIKIVNRKDPNFLSVSTRQEFEAHASQVVRIVDRNRHFLSSRSLVHQAHGHEQGNFICDTDSFEITFYTSLISSYLYNTNRINELERTSFEGAMMELLLNALEHGNCGISYDEKTEWLEQRKDIFDLIALRKQDPRISAKKIYISYDITLQRTRITIRDEGTGFDWKSRMASACKPGLHGMGIKMTEIFVKRLSYNDVGNEVTFEIDNQENVANLVPSILKNQQVLTFRDAQVVCYQNEESSSLFYISSGKFAVYVDNKFMSMLTPSDIFIGEMSFLLNNRRSATIVSVGEGTLVKISKMKFISLIEDHP…
TPASS_RS02695	E23D	MGARDNLNAIDLSHITHWGTKPEENWRAECTKGTQVMQGRGVVVSSSSFIYFEKDTLLFLRECVRMARSL*	MGARDNLNAIDLSHITHWGTKPDENWRAECTKGTQVMQGRGVVVSSSSFIYFEKDTLLFLRECVRMARSL*
TPASS_RS05215	S4RfsTer63	MWGSGQSVREGGDSAELGARQATREQQCSDREERDGALSIRRDCPSVGVLTRGTGVRPKRVA*	MWGRVSPLEKVEIRLSWEQGKLQENSNVVIEKNVTERCQFVGTVPRWVCSREGQGFVRSGLLRNIH*
TPASS_RS05430	V44A	GFFLLGRRPCLTCPPRQGGIASFARGFPCLRFPALPSSDAMPRVPALTVPLTFAAFSFLCPTSDCAVVLQHVIGEKYSPEYTRTVVTDRTLVRRRVGV*	GFFLLGRRPCLTCPPRQGGIASFARGFPCLRFPALPSSDAMPRAPALTVPLTFAAFSFLCPTSDCAVVLQHVIGEKYSPEYTRTVVTDRTLVRRRVGV*

## Sheet: N005 vs N006
Locus	Substitution	NODE_0000005 Reference	NODE_0000006 Query
TP0018	K376R	MSEHIEHDVREMLNEEKWTRATLTAYSAEKFKELDRIIAEAKRQSILDVLKGICDEHLAHSKNSIIALYISGIISLSKQLLDDSCLVTLLTIFGDNHKNQIVEHLCTRVLEYGESKLALRALGECYKTSGNEQLYDVWERLVRIDYEEAEITRVLADKYEQEGNKEKATEFYKKALYRFIARRQNAAIKEVWTKLVALIPDDVEFFYREQKKISEKLGEGRGSVLMQDVYVYYKENEDWTTCINILKHILEHDEKDVWARKEIIENFRCKYRGHSQLEEYLKISNISQSWRNVFEAINDFEKHISFDEGSFVFHRTWGVGRIAKVCNDELLIDFAKRRAHTMLLKMAISALQTLGKEHIWVLKSVLKRQDLAAKIKQDPEWALKVIITSFDNNCNLKKV…	MSEHIEHDVREMLNEEKWTRATLTAYSAEKFKELDRIIAEAKRQSILDVLKGICDEHLAHSKNSIIALYISGIISLSKQLLDDSCLVTLLTIFGDNHKNQIVEHLCTRVLEYGESKLALRALGECYKTSGNEQLYDVWERLVRIDYEEAEITRVLADKYEQEGNKEKATEFYKKALYRFIARRQNAAIKEVWTKLVALIPDDVEFFYREQKKISEKLGEGRGSVLMQDVYVYYKENEDWTTCINILKHILEHDEKDVWARKEIIENFRCKYRGHSQLEEYLKISNISQSWRNVFEAINDFEKHISFDEGSFVFHRTWGVGRIAKVCNDELLIDFAKRRAHTMLLKMAISALQTLGKEHIWVLKSVLKRQDLAAKIRQDPEWALKVIITSFDNNCNLKKV…
TP0136	D402G	MGRSTMDTQYMRRRVCTVVRAVVCLLSTSLLTTCDFTGIFAAIQSEVPIKTPSIPGAIYGLVKAGSKLYATNGRLWEKELNGTGSWQKVSSSSVPTDSDKKVMSIATDGNTFVLACVPGTGVYKHCVNGAGSSSTGTTASPSTETCSQHATLVGGTSKPFWLVPGGTGNNGNCGCGGGGGGSSSSSSSCIHIWLVPGGTGNNGNCGCGGGGGGSSSSSSSCIHIKVENTDEQFLDMGEGYVVTTKHLYTKNGSSSAGPAQCPGGGGGGGSSGGGGSSEYTKASCSFSTPILASVSDGCYHYILTKEKVYCRKQDTASSAASSPAQCPSSPSSSSSSSTNAGCEVAHGVDDPLCLAIFKHNGCEYLLIGGSRGYGEIKLEANSSGTNGTCMRLKESNVHK…	MGRSTMDTQYMRRRVCTVVRAVVCLLSTSLLTTCDFTGIFAAIQSEVPIKTPSIPGAIYGLVKAGSKLYATNGRLWEKELNGTGSWQKVSSSSVPTDSDKKVMSIATDGNTFVLACVPGTGVYKHCVNGAGSSSTGTTASPSTETCSQHATLVGGTSKPFWLVPGGTGNNGNCGCGGGGGGSSSSSSSCIHIWLVPGGTGNNGNCGCGGGGGGSSSSSSSCIHIKVENTDEQFLDMGEGYVVTTKHLYTKNGSSSAGPAQCPGGGGGGGSSGGGGSSEYTKASCSFSTPILASVSDGCYHYILTKEKVYCRKQDTASSAASSPAQCPSSPSSSSSSSTNAGCEVAHGVDDPLCLAIFKHNGCEYLLIGGSRGYGEIKLEANSSGTNGTCMRLKESNVHK…
TP0147	L259F	MKKGDNTKIRIAFAAKLTEACVQSLHAEHDPSQYQAFFSGLCRHEQLPLTVHMTGSFFQFIQKKNSPYPYLINNLLGSKRLELLSGGFYQPYLPLLPQADVISQIELLTSTLREHVIKRPRGCFLEASAWSAALIPSLVKAGMEYCLLDYRLFEASDMPATKPAVLEDSSKCLVALPYRELTIDTPAETFYAQLVARYGDTPGTVLIFMLPLDCYQKLFFTHDNASTWFKTFIQYVQKPNSPFRLTHTGEIYKEPPVCLGYIASNMVRNDVLLHKTAKQLIICSTHARLLYAKMMYVHNIAMQIKGDKQRKHHALSELWKAEQGVFFISSDRGYASAGSAQRTAYKYLLTAEKVARTPGVFNNSLITFDFNFDGVREFLSQRELMNMYVQLPGGLIFEF…	MKKGDNTKIRIAFAAKLTEACVQSLHAEHDPSQYQAFFSGLCRHEQLPLTVHMTGSFFQFIQKKNSPYPYLINNLLGSKRLELLSGGFYQPYLPLLPQADVISQIELLTSTLREHVIKRPRGCFLEASAWSAALIPSLVKAGMEYCLLDYRLFEASDMPATKPAVLEDSSKCLVALPYRELTIDTPAETFYAQLVARYGDTPGTVLIFMLPLDCYQKLFFTHDNASTWFKTFIQYVQKPNSPFRLTHTGEIYKEPPVCFGYIASNMVRNDVLLHKTAKQLIICSTHARLLYAKMMYVHNIAMQIKGDKQRKHHALSELWKAEQGVFFISSDRGYASAGSAQRTAYKYLLTAEKVARTPGVFNNSLITFDFNFDGVREFLSQRELMNMYVQLPGGLIFEF…
TP0230	R226C	MAPWLELVFDVPLDKSFTYRACAAHAGEALVGRRVLAPFGARTLIGFVISESHSSPADCGGAVGTFKEIIRVIDREALFDQTHLACARWMAHFYLCALGQALCAVVPSRKRERTLSSFASCAGVRRTDTYALSGEQRKAIDAITASTGARSFYVHGVTGSGKTEVFLRAAEAVLARGKSVIYLVPEIALTHQVLQEVYVRFGSQAAVLHSALSGSQRLGEWRRIQRMRHCVVIGARSAIFAPLKRLGLVIMDEEHDSSYKSAHVPRYHARQVAMYRCADANCPFVMGSATPSVEAWYAMLRGAVRRLPLTARVAGGAPPRVEVVDVSKEALLLSTRLVDEIRKTKEAGYQSMLFLNRRGFSYSFQCRSCGYTLCCTQCAVPLTWHKRVGAMQCHYCGRQ…	MAPWLELVFDVPLDKSFTYRACAAHAGEALVGRRVLAPFGARTLIGFVISESHSSPADCGGAVGTFKEIIRVIDREALFDQTHLACARWMAHFYLCALGQALCAVVPSRKRERTLSSFASCAGVRRTDTYALSGEQRKAIDAITASTGARSFYVHGVTGSGKTEVFLRAAEAVLARGKSVIYLVPEIALTHQVLQEVYVRFGSQAAVLHSALSGSQRLGEWRRIQCMRHCVVIGARSAIFAPLKRLGLVIMDEEHDSSYKSAHVPRYHARQVAMYRCADANCPFVMGSATPSVEAWYAMLRGAVRRLPLTARVAGGAPPRVEVVDVSKEALLLSTRLVDEIRKTKEAGYQSMLFLNRRGFSYSFQCRSCGYTLCCTQCAVPLTWHKRVGAMQCHYCGRQ…
TP0233	K101R	MGTVVPGFDDEKDESLKMNLQKIDDLEGGVVVFLNGYIDTYNSSFFQKRIAKVIDAGYTRIVFNCASLNYVSSTGIGSFTAFLKTVKPKGGDIVLLDIQPKVYEVFQLLGFSQFFNIRDSIADAVSLFRNKVSPLKVDTFPKVFSCPICSKKLKATKQGRFRCSECKTILALDASAHVSLG*	MGTVVPGFDDEKDESLKMNLQKIDDLEGGVVVFLNGYIDTYNSSFFQKRIAKVIDAGYTRIVFNCASLNYVSSTGIGSFTAFLKTVKPKGGDIVLLDIQPRVYEVFQLLGFSQFFNIRDSIADAVSLFRNKVSPLKVDTFPKVFSCPICSKKLKATKQGRFRCSECKTILALDASAHVSLG*
TP0252	A164V	MRIEEWCRSRLGEFLLFVLAVSLFALSHPNPLLPRGCALLAYGALAPLFLLVRWASGFAVVFWGGAYGAFSYGAFSYWLFVFHPVALCVVAGFSALFLAALCLALKAGGAFWQRRALLVQCLVWLGYEYAKTLGFLGFPYGVMGYSQWRVLPLIQVASVFGVWAVSALVVFPSAWLASVLGQWVEESERNARAFLSAAYSHWVSALVWVGLCGFCVCAAKAGWWPDCTAHTRAKVALVQPNGDPRRGGIESYRADFSTLTYLSDWALERYPDVDLVVWPETAFVPRIDWHYRYRHEQQSFQLVCDLLDYVNAKNCPFIIGSDDAYKKRTKEGNWERVDYNAALLFIPGVNVLPPSPQRYHKIKLVPFTEYFPYKRVFPWFYNFLEKQDARFWAQGSEFV…	MRIEEWCRSRLGEFLLFVLAVSLFALSHPNPLLPRGCALLAYGALAPLFLLVRWASGFAVVFWGGAYGAFSYGAFSYWLFVFHPVALCVVAGFSALFLAALCLALKAGGAFWQRRALLVQCLVWLGYEYAKTLGFLGFPYGVMGYSQWRVLPLIQVASVFGVWVVSALVVFPSAWLASVLGQWVEESERNARAFLSAAYSHWVSALVWVGLCGFCVCAAKAGWWPDCTAHTRAKVALVQPNGDPRRGGIESYRADFSTLTYLSDWALERYPDVDLVVWPETAFVPRIDWHYRYRHEQQSFQLVCDLLDYVNAKNCPFIIGSDDAYKKRTKEGNWERVDYNAALLFIPGVNVLPPSPQRYHKIKLVPFTEYFPYKRVFPWFYNFLEKQDARFWAQGSEFV…
TP0258	H29N	MLSLGPFHRKGWHCNSLRIRTQSTETVTHVGARSFRSAVFTLLTTVCALCGDPAHAYLVQFKEQFYRLYHTHLHQYPDEVIENIHWLERAVHADFANPLYALAPIRDKKSWEKYRALFMMHLNLKLTEQHLRLGEKFDKREALFFNAPWREENIESLATAERCYHTARRYWHEAALWAERANADQFRFLFLTELPAWEDERERIARGTLNYARTISRELARLEAVRARFMEMNDTY*	MLSLGPFHRKGWHCNSLRIRTQSTETVTNVGARSFRSAVFTLLTTVCALCGDPAHAYLVQFKEQFYRLYHTHLHQYPDEVIENIHWLERAVHADFANPLYALAPIRDKKSWEKYRALFMMHLNLKLTEQHLRLGEKFDKREALFFNAPWREENIESLATAERCYHTARRYWHEAALWAERANADQFRFLFLTELPAWEDERERIARGTLNYARTISRELARLEAVRARFMEMNDTY*
TP0304	L1039V	MAPAAIPLPSEETTPPVIKIKAGSIRHECSVSMRFLKGSTLPLPCACRVDCPIGLHRTLLSNTMGPMNARAALALAMVFTFQRLCAEERFVISTEYFDIIYTEASTESARILAKHADRYEEQISLMLNRVPDKKKRTTVVLYAHTQDAGGSFSSKPSRKIIINDTRVPNLGLGSFKDSLLSIFYHELTHKISLDFFMPLLPPLFTEGVAVAFESNDGTQGRLHDPLTMHYLIQNKLENVSPSWREVAELRYNYPHGMPYVYGGKFTEYLQKIYGKERCARLWQNSWRLFIRHRFWDVFQKNLGTAWNEFIDSIPIPEKVAQPQLLSEREAQGHYGARSAAPTGFAYYDRDRHAVRFRDKAGGVRTLFSHDNTLHHLNFSEDGRYLAVSDTIDTWSERTH…	MAPAAIPLPSEETTPPVIKIKAGSIRHECSVSMRFLKGSTLPLPCACRVDCPIGLHRTLLSNTMGPMNARAALALAMVFTFQRLCAEERFVISTEYFDIIYTEASTESARILAKHADRYEEQISLMLNRVPDKKKRTTVVLYAHTQDAGGSFSSKPSRKIIINDTRVPNLGLGSFKDSLLSIFYHELTHKISLDFFMPLLPPLFTEGVAVAFESNDGTQGRLHDPLTMHYLIQNKLENVSPSWREVAELRYNYPHGMPYVYGGKFTEYLQKIYGKERCARLWQNSWRLFIRHRFWDVFQKNLGTAWNEFIDSIPIPEKVAQPQLLSEREAQGHYGARSAAPTGFAYYDRDRHAVRFRDKAGGVRTLFSHDNTLHHLNFSEDGRYLAVSDTIDTWSERTH…
TP0319	R81S	MREKWVRAFAGVFCAMLLIGCSKSDRPQMGNAGGAEGGDFVVGMVTDSGDIDDKSFNQQVWEGISRFAQENNAKCKYVTARTDAEYVPSLSAFADENMGLVVACGSFLVEAVIETSARFPKQKFLVIDAVVQDRDNVVSAVFGQNEGSFLVGVAAALKAKEAGKSAVGFIVGMELGMMPLFEAGFEAGVKAVDPDIQVVVEVANTFSDPQKGQALAAKLYDSGVNVIFQVAGGTGNGVIKEARDRRLNGQDVWVIGVDRDQYMDGVYDGSKSVVLTSMVKRADVAAERISKMAYDGSFPGGQSIMFGLEDKAVGIPEENPNLSSAVMEKIRSFEEKIVSKEIVVPVRSARMMN*	MREKWVRAFAGVFCAMLLIGCSKSDRPQMGNAGGAEGGDFVVGMVTDSGDIDDKSFNQQVWEGISRFAQENNAKCKYVTASTDAEYVPSLSAFADENMGLVVACGSFLVEAVIETSARFPKQKFLVIDAVVQDRDNVVSAVFGQNEGSFLVGVAAALKAKEAGKSAVGFIVGMELGMMPLFEAGFEAGVKAVDPDIQVVVEVANTFSDPQKGQALAAKLYDSGVNVIFQVAGGTGNGVIKEARDRRLNGQDVWVIGVDRDQYMDGVYDGSKSVVLTSMVKRADVAAERISKMAYDGSFPGGQSIMFGLEDKAVGIPEENPNLSSAVMEKIRSFEEKIVSKEIVVPVRSARMMN*
TP0326	S780R	MLKKASAFLIASCCVMSLAWAQANDNWYEGKPISAISFEGLEYIARGQLDTIFSQYKGQKWTYELYLEILQKVYDLEYFSEVSPKAVPTDPEYQYVMLQFTVKERPSVKGIKMVGNSQIRSGDLLSKILLKKGDIYNEVKMKVDQESLRRHYLDQGYAAVKISCEAKTEAGGVVVQFTIQEGKQTVVSRIQFKGNKAFTESVLKKVLSTQEARFLTSGVFKENALEADKAAVHSYYAERGYIDARVEGVAKTVDKKTDASRNLVTLTYTVVEGEQYRYGGVTIVGNQIFSTEELQAKIRLKRGAIMNMVAFEQGFQALADAYFENGYTSNYLNKEEHRDTAEKTLSFKITVVERERSHVEHIIIKGTKNTKDEVILREMLLKPGDVFSKSKFTDSLRNL…	MLKKASAFLIASCCVMSLAWAQANDNWYEGKPISAISFEGLEYIARGQLDTIFSQYKGQKWTYELYLEILQKVYDLEYFSEVSPKAVPTDPEYQYVMLQFTVKERPSVKGIKMVGNSQIRSGDLLSKILLKKGDIYNEVKMKVDQESLRRHYLDQGYAAVKISCEAKTEAGGVVVQFTIQEGKQTVVSRIQFKGNKAFTESVLKKVLSTQEARFLTSGVFKENALEADKAAVHSYYAERGYIDARVEGVAKTVDKKTDASRNLVTLTYTVVEGEQYRYGGVTIVGNQIFSTEELQAKIRLKRGAIMNMVAFEQGFQALADAYFENGYTSNYLNKEEHRDTAEKTLSFKITVVERERSHVEHIIIKGTKNTKDEVILREMLLKPGDVFSKSKFTDSLRNL…
TP0389	I71V	MGEVIVGLDIGTESIRAVVAERLEGGALQVVGVGVGHSKGLRRGVVVNIENTVVGIHHAVEAAEMMSGIEIAHCVVGLGGTHIEGRNLKGVVAVADKGKGHREVDQSDIDRVLEVACAVSLPPDRKILHVIPKVYSVDDQHGITDPRNIIGVRLEGEVHMITGSATCMRSVIDCVKRANLHIDFLMHNGLAAVRSVLNDDERNVGCVLINIGGGTTDVIAMYKGSPVLITSIPVGGSQVTSDLAKVKNLPLETAERIKIKDGCCWIPLLEGEGSVLISSQGNRIPVEISKREIAEIIEARMCEVFTIVRDRLSTVETQSGRGIIENIILCGGGAQLTGAVELASAIFDTPRVHLGIPGTLGGLAGEYRSPEFAVVLGLILEYTHKQGQRAYQGRAEMER…	MGEVIVGLDIGTESIRAVVAERLEGGALQVVGVGVGHSKGLRRGVVVNIENTVVGIHHAVEAAEMMSGIEVAHCVVGLGGTHIEGRNLKGVVAVADKGKGHREVDQSDIDRVLEVACAVSLPPDRKILHVIPKVYSVDDQHGITDPRNIIGVRLEGEVHMITGSATCMRSVIDCVKRANLHIDFLMHNGLAAVRSVLNDDERNVGCVLINIGGGTTDVIAMYKGSPVLITSIPVGGSQVTSDLAKVKNLPLETAERIKIKDGCCWIPLLEGEGSVLISSQGNRIPVEISKREIAEIIEARMCEVFTIVRDRLSTVETQSGRGIIENIILCGGGAQLTGAVELASAIFDTPRVHLGIPGTLGGLAGEYRSPEFAVVLGLILEYTHKQGQRAYQGRAEMER…
TP0408	M994I	MEYFLTVVIACAISLVMVAFSRQLDKGNRSLEKVKRYADYIKEDLESFSAEKIAMLKDAAIELNVKQEQAIASVKKMDHLYDQFMKKSTALAAANMAVEKIHREVQASEKDVCTLREQVAVAQGLIAEVNKESSFVDSLSKRVAAAKTQLQQVSAAIPDMQNAFTRENTALLHRVRDGVLADVHKELAVLQTRLEKAQGESQSLFEVSAVKLRELYEGAFSEATVRAQVLEENGFGQLKVQAENRLLQLQEEFEGSLLSLQQHVMQRVEQTDQHIQDCASQWSVRAQTCESDLSIRLADVTACVDESVAQLKEQITTQEREVRAHLEGIEQSLSGAESGLRERVHKSVTSFHENLNKIAEASDAQLQQYRKEMDGRCSKFDRELEGIDVLESQLQLARE…	MEYFLTVVIACAISLVMVAFSRQLDKGNRSLEKVKRYADYIKEDLESFSAEKIAMLKDAAIELNVKQEQAIASVKKMDHLYDQFMKKSTALAAANMAVEKIHREVQASEKDVCTLREQVAVAQGLIAEVNKESSFVDSLSKRVAAAKTQLQQVSAAIPDMQNAFTRENTALLHRVRDGVLADVHKELAVLQTRLEKAQGESQSLFEVSAVKLRELYEGAFSEATVRAQVLEENGFGQLKVQAENRLLQLQEEFEGSLLSLQQHVMQRVEQTDQHIQDCASQWSVRAQTCESDLSIRLADVTACVDESVAQLKEQITTQEREVRAHLEGIEQSLSGAESGLRERVHKSVTSFHENLNKIAEASDAQLQQYRKEMDGRCSKFDRELEGIDVLESQLQLARE…
TP0481	N186S	MSDDSTPKTPSRRIRHTGRRRTLHRFFCKRYTPRSLKRFLRRIHIPADRAYCMRYLADPVSTPVRVFGRTLLSRTYVRFDQQAIAHSADLKRLNAIAASIAKQRGRVNFWSLSMACASVLALLGLVYLIRNVIARRVVIGGSEAVFGARCEAAVVDLDLFNARFRLKNYAVANKHHPMWNLFEIENIDIHFDLLELSRGKFVSHTMVVEGVTWNTPRKTSGALPPRRAKRQRVRSSNPLIAKIQEKAAELAAPVSFGAGFSALKAQVDPRILLEREVKALKTPTLVQHVGAQAPKLAERWTQRVFDAHARAEKTVAAIRAVTELDFHALKDVSAIKQGIETLDRARRSTEEALATARTISHELQQDVHSTLGLAREFAAAVKADGARIARAAAAIRDIQ…	MSDDSTPKTPSRRIRHTGRRRTLHRFFCKRYTPRSLKRFLRRIHIPADRAYCMRYLADPVSTPVRVFGRTLLSRTYVRFDQQAIAHSADLKRLNAIAASIAKQRGRVNFWSLSMACASVLALLGLVYLIRNVIARRVVIGGSEAVFGARCEAAVVDLDLFNARFRLKNYAVANKHHPMWNLFEIESIDIHFDLLELSRGKFVSHTMVVEGVTWNTPRKTSGALPPRRAKRQRVRSSNPLIAKIQEKAAELAAPVSFGAGFSALKAQVDPRILLEREVKALKTPTLVQHVGAQAPKLAERWTQRVFDAHARAEKTVAAIRAVTELDFHALKDVSAIKQGIETLDRARRSTEEALATARTISHELQQDVHSTLGLAREFAAAVKADGARIARAAAAIRDIQ…
TP0488	R191S	MCGATACGARICKAERQEHCEGAVPYGYAHPFCTVLVLISLREGVYPFTHCGCLRSELCVGSNGRCPKRAAPDALHMCLRGAHAPCGAELFPVKPCKRKNACGRIGPRWVKGLVTFHSHIIIPREWLMGYGSSAEETSSTPHASGQRKVGFLSLRTKLALVFGLLAFVSGLVQGGILVVFARNSIVGEISRHLAGRARDTSSIVEGRIGALFQFLEGLARLEVLQGSSDRRRAQVDRLKKEAFFNRDIARLAVVDLAGVLYGEDGRTHYVQDRKYFQRAVKGRCYVSAPYPSRSSDDMVITFSIPVYDEDRRVIAVLVADVIWTWLCDITGDFSVGGVGRIAVIDEVGTVVAHPRHEVVAQQTNYIRLAKEDPATYASVAEFVEKVIKSDSTASHVFSY…	MCGATACGARICKAERQEHCEGAVPYGYAHPFCTVLVLISLREGVYPFTHCGCLRSELCVGSNGRCPKRAAPDALHMCLRGAHAPCGAELFPVKPCKRKNACGRIGPRWVKGLVTFHSHIIIPREWLMGYGSSAEETSSTPHASGQRKVGFLSLRTKLALVFGLLAFVSGLVQGGILVVFARNSIVGEISSHLAGRARDTSSIVEGRIGALFQFLEGLARLEVLQGSSDRRRAQVDRLKKEAFFNRDIARLAVVDLAGVLYGEDGRTHYVQDRKYFQRAVKGRCYVSAPYPSRSSDDMVITFSIPVYDEDRRVIAVLVADVIWTWLCDITGDFSVGGVGRIAVIDEVGTVVAHPRHEVVAQQTNYIRLAKEDPATYASVAEFVEKVIKSDSTASHVFSY…
TP0488	Q552R	MCGATACGARICKAERQEHCEGAVPYGYAHPFCTVLVLISLREGVYPFTHCGCLRSELCVGSNGRCPKRAAPDALHMCLRGAHAPCGAELFPVKPCKRKNACGRIGPRWVKGLVTFHSHIIIPREWLMGYGSSAEETSSTPHASGQRKVGFLSLRTKLALVFGLLAFVSGLVQGGILVVFARNSIVGEISRHLAGRARDTSSIVEGRIGALFQFLEGLARLEVLQGSSDRRRAQVDRLKKEAFFNRDIARLAVVDLAGVLYGEDGRTHYVQDRKYFQRAVKGRCYVSAPYPSRSSDDMVITFSIPVYDEDRRVIAVLVADVIWTWLCDITGDFSVGGVGRIAVIDEVGTVVAHPRHEVVAQQTNYIRLAKEDPATYASVAEFVEKVIKSDSTASHVFSY…	MCGATACGARICKAERQEHCEGAVPYGYAHPFCTVLVLISLREGVYPFTHCGCLRSELCVGSNGRCPKRAAPDALHMCLRGAHAPCGAELFPVKPCKRKNACGRIGPRWVKGLVTFHSHIIIPREWLMGYGSSAEETSSTPHASGQRKVGFLSLRTKLALVFGLLAFVSGLVQGGILVVFARNSIVGEISSHLAGRARDTSSIVEGRIGALFQFLEGLARLEVLQGSSDRRRAQVDRLKKEAFFNRDIARLAVVDLAGVLYGEDGRTHYVQDRKYFQRAVKGRCYVSAPYPSRSSDDMVITFSIPVYDEDRRVIAVLVADVIWTWLCDITGDFSVGGVGRIAVIDEVGTVVAHPRHEVVAQQTNYIRLAKEDPATYASVAEFVEKVIKSDSTASHVFSY…
TP0529	P401L	MIKDDVVTGRVVRVSGPIVYAEGLSACSVYDVVDVGEASLIGEIIRLDESKAVVQVYEDDTGMRVGEKVTSLRRPLSVRLGPGLIGTIYDGIQRPLERLFQEDGAFLRPGARSQPLDGSVRWDFRPHCNERGEALCAGIPIAPGSVLGTVQETPSVVHTIMVPPDIRGSVLSSFKGAGAYTIDEEIGRTDLGEPLFLSQYWPVRRARPFSKKLAVCEPLVTGQRAIDVFFPLSKGGTAAIPGGFGTGKTMTQHAVAKWCDADIIVYIGCGERGNEMTDVLSEFPKLIDPRTGRSLMERTILIANTSNMPVSAREVSLYSGITLAEYYRDMGMHVAIMADSTSRWAEALRELSGRMEEMPAEEGFPAYLPTRLAEFYERAGRVETCVAREGSVSIIGAVS…	MIKDDVVTGRVVRVSGPIVYAEGLSACSVYDVVDVGEASLIGEIIRLDESKAVVQVYEDDTGMRVGEKVTSLRRPLSVRLGPGLIGTIYDGIQRPLERLFQEDGAFLRPGARSQPLDGSVRWDFRPHCNERGEALCAGIPIAPGSVLGTVQETPSVVHTIMVPPDIRGSVLSSFKGAGAYTIDEEIGRTDLGEPLFLSQYWPVRRARPFSKKLAVCEPLVTGQRAIDVFFPLSKGGTAAIPGGFGTGKTMTQHAVAKWCDADIIVYIGCGERGNEMTDVLSEFPKLIDPRTGRSLMERTILIANTSNMPVSAREVSLYSGITLAEYYRDMGMHVAIMADSTSRWAEALRELSGRMEEMPAEEGFPAYLPTRLAEFYERAGRVETCVAREGSVSIIGAVS…
TP0544	G431-	MSSKVAGACVGVIFWIVGTGSRCSAASVPHSIGAIQGEGHRSAYEGKHVRDVRGVVTAIARSGKRPIGFYFQDPHGDGNPKTSDGIFVYCGKAFPDSLRVGDYVAVLGTVSEYISKGNARDLSVTQLVIKRAQDVRVLAHGRELPEPVLISYARVSQPVFVSNLADLAPDAETIDFYESVEGMRVQMVNPTVPAVAYRSTYYLLPGDTPSTRLNMHGGYVYEQTHIRPVLAFCPRRMFDSLPEVFKSAPPLPGDSFEGTVVGIMGYSSSSYQLELAEPLPPLRRSGFSPEVSTIQFNARFLNIASYNVENFSAGNKADSARARVFAKHFVNDLKAPDVICLVEIQDDDGAKKHHHCTSAQHTLDLLVRAMAEFSAVRYKAVNIDPQDNAPAGVQSLDAD…	MSSKVAGACVGVIFWIVGTGSRCSAASVPHSIGAIQGEGHRSAYEGKHVRDVRGVVTAIARSGKRPIGFYFQDPHGDGNPKTSDGIFVYCGKAFPDSLRVGDYVAVLGTVSEYISKGNARDLSVTQLVIKRAQDVRVLAHGRELPEPVLISYARVSQPVFVSNLADLAPDAETIDFYESVEGMRVQMVNPTVPAVAYRSTYYLLPGDTPSTRLNMHGGYVYEQTHIRPVLAFCPRRMFDSLPEVFKSAPPLPGDSFEGTVVGIMGYSSSSYQLELAEPLPPLRRSGFSPEVSTIQFNARFLNIASYNVENFSAGNKADSARARVFAKHFVNDLKAPDVICLVEIQDDDGAKKHHHCTSAQHTLDLLVRAMAEFSAVRYKAVNIDPQDNAPAGVQSLDAD…
TP0544	T432-	MSSKVAGACVGVIFWIVGTGSRCSAASVPHSIGAIQGEGHRSAYEGKHVRDVRGVVTAIARSGKRPIGFYFQDPHGDGNPKTSDGIFVYCGKAFPDSLRVGDYVAVLGTVSEYISKGNARDLSVTQLVIKRAQDVRVLAHGRELPEPVLISYARVSQPVFVSNLADLAPDAETIDFYESVEGMRVQMVNPTVPAVAYRSTYYLLPGDTPSTRLNMHGGYVYEQTHIRPVLAFCPRRMFDSLPEVFKSAPPLPGDSFEGTVVGIMGYSSSSYQLELAEPLPPLRRSGFSPEVSTIQFNARFLNIASYNVENFSAGNKADSARARVFAKHFVNDLKAPDVICLVEIQDDDGAKKHHHCTSAQHTLDLLVRAMAEFSAVRYKAVNIDPQDNAPAGVQSLDAD…	MSSKVAGACVGVIFWIVGTGSRCSAASVPHSIGAIQGEGHRSAYEGKHVRDVRGVVTAIARSGKRPIGFYFQDPHGDGNPKTSDGIFVYCGKAFPDSLRVGDYVAVLGTVSEYISKGNARDLSVTQLVIKRAQDVRVLAHGRELPEPVLISYARVSQPVFVSNLADLAPDAETIDFYESVEGMRVQMVNPTVPAVAYRSTYYLLPGDTPSTRLNMHGGYVYEQTHIRPVLAFCPRRMFDSLPEVFKSAPPLPGDSFEGTVVGIMGYSSSSYQLELAEPLPPLRRSGFSPEVSTIQFNARFLNIASYNVENFSAGNKADSARARVFAKHFVNDLKAPDVICLVEIQDDDGAKKHHHCTSAQHTLDLLVRAMAEFSAVRYKAVNIDPQDNAPAGVQSLDAD…
TP0548	D57G	MRQNGAVPMISCSVRRRPRWEPQVGAAFLAFALLPVLASGRGMQAAVATAAGSSGSDSDGKHPGKEQFLQFLIPSGGRYEYLGVSFTALADDASFFEANPAGSAGLSRGEVALFHHSQIHDSHTETVSFARRTQNTGYGASVRAFSSESDLKSFFGGNSGGNKNGGHQGKQGKGFVAIANASHTFCGQYRFKGVSFGCNFKMGFRKGKTDSHVTVAGDLGLRAAFSVAKNFGSNEPNMHVGLVLKNAGISVKTNSCQVEHLNPAIAVGFAYRPVYAFLFSLGLQQTLTKRESPVCSVGFMFFCTQHVTLLASAACEGGAYALSGGAEIRIGSFHLDMGYRYDQIFQAAHPHHVSVGLKWLIPNGGTQADQALLVKESYLVGLRFYDQRRYQEAITAWQL…	MRQNGAVPMISCSVRRRPRWEPQVGAAFLAFALLPVLASGRGMQAAVATAAGSSGSGSDGKHPGKEQFLQFLIPSGGRYEYLGVSFTALADDASFFEANPAGSAGLSRGEVALFHHSQIHDSHTETVSFARRTQNTGYGASVRAFSSESDLKSFFGGNSGGNKNGGHQGKQGKGFVAIANASHTFCGQYRFKGVSFGCNFKMGFRKGKTDSHVTVAGDLGLRAAFSVAKNFGSNEPNMHVGLVLKNAGISVKTNSCQVEHLNPAIAVGFAYRPVYAFLFSLGLQQTLTKRESPVCSVGFMFFCTQHVTLLASAACEGGAYALSGGAEIRIGSFHLDMGYRYDQIFQAAHPHHVSVGLKWLIPNGGTQADQALLVKESYLVGLRFYDQRRYQEAITAWQL…
TP0594	P117S	MVPAFLQVVFPLVGCAHYILWGRAMRKVIVYGVVLCLCVPCFTASSDKAAQVPSVQKEMADPVEGIWKSVDDNTGKPTGVWRLYVQDGKLFGKILVCMGRAPNAAVVSCTRTYPDFPKKGNVANMPLVGTPFIYNLERTSPGSWGGGYVIDPASGKYYYCKINFIPADGRSYKVDTLQMRGEISWGIGRSQYWLRSSQTEVDELIKTNVVAHTFVPASE*	MVPAFLQVVFPLVGCAHYILWGRAMRKVIVYGVVLCLCVPCFTASSDKAAQVPSVQKEMADPVEGIWKSVDDNTGKPTGVWRLYVQDGKLFGKILVCMGRAPNAAVVSCTRTYPDFSKKGNVANMPLVGTPFIYNLERTSPGSWGGGYVIDPASGKYYYCKINFIPADGRSYKVDTLQMRGEISWGIGRSQYWLRSSQTEVDELIKTNVVAHTFVPASE*
TP0630	Y289C	MTAATEKSDITRSYLTLGKGVRPMSTLSDAEFAAFKTLIYEHSGITFSALNRSVLESRIRSRLRELALPSACAYYQQVLASSAELSALLDSVTTNLTRFFRNKAHFDSFSHYVIPELVKAKRSVGEHSITVWSAGCSTGEEPYTIAMLLKRYAPAAFSCQVIASDLSLKSLLVARQGYYPRARVSGVPDEYLRAYFRETQEGYQINADIRKMVRFDYHNLKHRSMHRNVDVLFCRNVLIYFDETAQKAVIERFWDAMSAHSFLFIGHSESLFGMNTKFSFLKTPWGCLYQKNDEGSAHECHAR*	MTAATEKSDITRSYLTLGKGVRPMSTLSDAEFAAFKTLIYEHSGITFSALNRSVLESRIRSRLRELALPSACAYYQQVLASSAELSALLDSVTTNLTRFFRNKAHFDSFSHYVIPELVKAKRSVGEHSITVWSAGCSTGEEPYTIAMLLKRYAPAAFSCQVIASDLSLKSLLVARQGYYPRARVSGVPDEYLRAYFRETQEGYQINADIRKMVRFDYHNLKHRSMHRNVDVLFCRNVLIYFDETAQKAVIERFWDAMSAHSFLFIGHSESLFGMNTKFSFLKTPWGCLCQKNDEGSAHECHAR*
TP0721	K37T	MTEVLSQDEIDQLLTAISSGDASIEDARPISDTRKIKLYDFRRPDKFSKEQMRTLSLMHETFARLTTTSLSAQLRSMVHVHVASVDQLTYEEFIRSIPTPSTLAVITMDPLKGNAVLEVDPSITFSIIDRLFGGTGQAAKVQRDLTDIENSVMEGVIVRILANVRESWTQVIDLRPRLGQIETNPQFAQIVPPSEMVVLVTLETKVGEEEGMMNFCIPYITIEPIISKLSSQFWFSSVRRSSTTQYMGVLRDKLSTVDMDVVAEVGSLRLSVRDILGLRVGDIIRLHDTHVGDPFVLSIGNRKKFLCQPGVVGKKIAAQILERIESTSQEDFEELSADEEELYE*	MTEVLSQDEIDQLLTAISSGDASIEDARPISDTRKITLYDFRRPDKFSKEQMRTLSLMHETFARLTTTSLSAQLRSMVHVHVASVDQLTYEEFIRSIPTPSTLAVITMDPLKGNAVLEVDPSITFSIIDRLFGGTGQAAKVQRDLTDIENSVMEGVIVRILANVRESWTQVIDLRPRLGQIETNPQFAQIVPPSEMVVLVTLETKVGEEEGMMNFCIPYITIEPIISKLSSQFWFSSVRRSSTTQYMGVLRDKLSTVDMDVVAEVGSLRLSVRDILGLRVGDIIRLHDTHVGDPFVLSIGNRKKFLCQPGVVGKKIAAQILERIESTSQEDFEELSADEEELYE*
TP0746	A380V	MNIAKSIHFLSNKEALDKRLDRGLLGIRGRQADELSSLGLPVLPSVVIDATVSRSLYGEKLRSALSPYLRKFTLLNRKEYADAKNPMLLKVVLSPNLAISNYPVLHNFGLTRDTFAGFAERVGEHFATHEVFFLLKGVFGVLLGIAESEENTKGASEFVETLKEIEVFLQGGKSSPSGREAMNRYRALLPDGFFDDAYVQLEEAVRLVSKLLSFEEDGEDGVAILIQPMVYGNYGGGSYSGRFFSRNIITGEKKLQGQYFEERFDECDAEGSDVNAIKPAYLKQLQDIAWKLEDHSREIREVRFTIEAGSLWLIEQKPVEAKSTISLVRLLLDLYEREVVDAEYVVKSVKPGQLNEILHPVIDMTSVTGLKSSQGGIIGAPGAAVGRVYFTADSLIEAW…	MNIAKSIHFLSNKEALDKRLDRGLLGIRGRQADELSSLGLPVLPSVVIDATVSRSLYGEKLRSALSPYLRKFTLLNRKEYADAKNPMLLKVVLSPNLAISNYPVLHNFGLTRDTFAGFAERVGEHFATHEVFFLLKGVFGVLLGIAESEENTKGASEFVETLKEIEVFLQGGKSSPSGREAMNRYRALLPDGFFDDAYVQLEEAVRLVSKLLSFEEDGEDGVAILIQPMVYGNYGGGSYSGRFFSRNIITGEKKLQGQYFEERFDECDAEGSDVNAIKPAYLKQLQDIAWKLEDHSREIREVRFTIEAGSLWLIEQKPVEAKSTISLVRLLLDLYEREVVDAEYVVKSVKPGQLNEILHPVIDMTSVTGLKSSQGGIIGVPGAAVGRVYFTADSLIEAW…
TP0770	G45D	MQGAWLGAHRERAPRALERYGVQRSLCVFVSTRKFHFLLHFPSMGVSFEELGLNEQSLAAVRLKGFRCPTPIQAAAIPRLLAGDANIIAKARTGTGKTAAFGLPLIQELGSPCEHPGALVLVPTRELAAQVASELSSLRIQKIPRIHTVYGGVSIAEQLRNLEQGGEIIVGTTGRVIDHIERGSLELSYLRYFILDEADEMLNMGFVEDIESIFSHANKDARVLMFSATMPRQILSIASTFMGSYEVVEEVTPEEARPLIEQFMWVVRDADKIEALVRLIDVSDNFYGLVFCQTKADADTVAKSLDERHYHVAALHGDIPQSQREKILERFRTKRARILVATDVAARGIDIEGITHVVNYSIPHDSATYTHRVGRTGRAGSQGIAISFVRPHETRRMEY…	MQGAWLGAHRERAPRALERYGVQRSLCVFVSTRKFHFLLHFPSMDVSFEELGLNEQSLAAVRLKGFRCPTPIQAAAIPRLLAGDANIIAKARTGTGKTAAFGLPLIQELGSPCEHPGALVLVPTRELAAQVASELSSLRIQKIPRIHTVYGGVSIAEQLRNLEQGGEIIVGTTGRVIDHIERGSLELSYLRYFILDEADEMLNMGFVEDIESIFSHANKDARVLMFSATMPRQILSIASTFMGSYEVVEEVTPEEARPLIEQFMWVVRDADKIEALVRLIDVSDNFYGLVFCQTKADADTVAKSLDERHYHVAALHGDIPQSQREKILERFRTKRARILVATDVAARGIDIEGITHVVNYSIPHDSATYTHRVGRTGRAGSQGIAISFVRPHETRRMEY…
TP0820	R82G	MSRVRVAFHKGRALCAGAFDVSEGGAVFTRTRTVAGAFVLVWFLARGSAQEQPPAAAQAGAAEVREALSLYRNGRSMDTSGRREDAQKMYTQAVELCRSVLERDPRHADAYAVCTWSLFRLGRYADTVALCQEALKISVDHRVVETLAEALFFVGDYKGSMHAMERYIDMAPRGERISVAYFYLGEIFRLTKRFRKADIAYSTAVNFEPSNALWWYRLGLAREYAGDKGFALDAYRRALHLRPEYKEAQESIRRLS*	MSRVRVAFHKGRALCAGAFDVSEGGAVFTRTRTVAGAFVLVWFLARGSAQEQPPAAAQAGAAEVREALSLYRNGRSMDTSGGREDAQKMYTQAVELCRSVLERDPRHADAYAVCTWSLFRLGRYADTVALCQEALKISVDHRVVETLAEALFFVGDYKGSMHAMERYIDMAPRGERISVAYFYLGEIFRLTKRFRKADIAYSTAVNFEPSNALWWYRLGLAREYAGDKGFALDAYRRALHLRPEYKEAQESIRRLS*
TP0952	H95R	MLCLFLCGCVMKKWCGLAFSIFFSFFLRAQDLTFQEVFEVAACNDDVSLLNKMHKRTVRDNQFDEQLTDRVHLRYPASVYYPAHQGTYPLIMLSHGWNSTQDYQRALARFLAAQGFVTVVFTSRAQRRPPDFLSTFDSVYALMQRVNEQEGSPLYRKVDFTRVGVLGHSMGGTAALHYANRYPERIRTVVALHPFNGGADMVNMVGGKNEQLGTDLRSVRAAVLILTGTKDMLAYPERSYEFFQSLPQDVPACFLSLKGMGHGAGTDKYFEVWGFTYNKTLSVESFALYRRLISAWFRLFLREEEEYRALFNEHGRPFRNLKPHLSQETGRAHSYPFFCEQNISN*	MLCLFLCGCVMKKWCGLAFSIFFSFFLRAQDLTFQEVFEVAACNDDVSLLNKMHKRTVRDNQFDEQLTDRVHLRYPASVYYPAHQGTYPLIMLSRGWNSTQDYQRALARFLAAQGFVTVVFTSRAQRRPPDFLSTFDSVYALMQRVNEQEGSPLYRKVDFTRVGVLGHSMGGTAALHYANRYPERIRTVVALHPFNGGADMVNMVGGKNEQLGTDLRSVRAAVLILTGTKDMLAYPERSYEFFQSLPQDVPACFLSLKGMGHGAGTDKYFEVWGFTYNKTLSVESFALYRRLISAWFRLFLREEEEYRALFNEHGRPFRNLKPHLSQETGRAHSYPFFCEQNISN*
TP0958	H602Y	MKGTRGQLVLRSIALLLIGTLMLLPLVLFLIERIFGFLTRGVGSEVFSAHEDFIFLFFSSSDAAVAQLAFVFSCVAGIYAARERKHLSVTLFSCDVDRPMHRVLSFLSAICTVAVLSACFFASGPNIVAVFRKEEAVWGVPLRWIFTALPCMYGALLFHYAREVKCRTCVIVGLLVGVLISTGSIASVLFHLFDLTVPLLDSVFHGWVAVGTRLFWPFVLLLLLLAAQGLPLFITLLAIAYLALSVDGGYVDTLPLEGYKILTDTGGIVAVPLFATASLLLARGSTGTRLLRLVKEAVGWLRGGAAVACVAVAALFTSLTGVSGVTILALGSLFKLILTGNKYPEHDAEALITSSGAIGLLFPPSAAIIIFGATNILTVHIVDLFKGALLPGTLLVLSA…	MKGTRGQLVLRSIALLLIGTLMLLPLVLFLIERIFGFLTRGVGSEVFSAHEDFIFLFFSSSDAAVAQLAFVFSCVAGIYAARERKHLSVTLFSCDVDRPMHRVLSFLSAICTVAVLSACFFASGPNIVAVFRKEEAVWGVPLRWIFTALPCMYGALLFHYAREVKCRTCVIVGLLVGVLISTGSIASVLFHLFDLTVPLLDSVFHGWVAVGTRLFWPFVLLLLLLAAQGLPLFITLLAIAYLALSVDGGYVDTLPLEGYKILTDTGGIVAVPLFATASLLLARGSTGTRLLRLVKEAVGWLRGGAAVACVAVAALFTSLTGVSGVTILALGSLFKLILTGNKYPEHDAEALITSSGAIGLLFPPSAAIIIFGATNILTVHIVDLFKGALLPGTLLVLSA…
TP0968	D360G	MSVSYRGPRWSSFVHVSQHSCRFVAPTCAEGAQGCSEFGAFPVFEERGMCAARRMRRAAIAACCVFARGAAANPYQQLLRHRLEALRPGARAQIEFDVAHCGYEKARLRSAGTYVLGSELEIRGHSAGDFGLPRFGIKPIIGVRSPRYNNLVVSIDTARVTSIGNISRINADIGVDLYSNVRGRELIRMRRAEHEEKAAQNGERIKSPSVELALIDELEVLFTRAQSLVRREFHMGDARLVHLRTRAAGFSEHSEKARRVRLAYDRTQREFEQEERLFAQVCDPFAAVCAVGGGDEARRDFLLQLAEAVPREVPLSLVSLHATDAHSLAAAQEMALLERAAQRSERDLYAVRVGAVVSMDTRKTFILFKGDGTESLEGSGTVALHMPSVNAQVEVKVPY…	MSVSYRGPRWSSFVHVSQHSCRFVAPTCAEGAQGCSEFGAFPVFEERGMCAARRMRRAAIAACCVFARGAAANPYQQLLRHRLEALRPGARAQIEFDVAHCGYEKARLRSAGTYVLGSELEIRGHSAGDFGLPRFGIKPIIGVRSPRYNNLVVSIDTARVTSIGNISRINADIGVDLYSNVRGRELIRMRRAEHEEKAAQNGERIKSPSVELALIDELEVLFTRAQSLVRREFHMGDARLVHLRTRAAGFSEHSEKARRVRLAYDRTQREFEQEERLFAQVCDPFAAVCAVGGGDEARRDFLLQLAEAVPREVPLSLVSLHATDAHSLAAAQEMALLERAAQRSERDLYAVRVGAVVSMGTRKTFILFKGDGTESLEGSGTVALHMPSVNAQVEVKVPY…

## Sheet: N005 vs N013
Locus	Substitution	NODE_0000005 Reference	NODE_0000013 Query
TP0471	R306W	MAHLTFLLGCATMGGMSAYMALLAAAFSSSIVFLLVFLMRGFSIPRRQLLVEKSFRDGKYALAIKHAHAVLAKDPHNWAVRVLLGRAHLAEGKRDVALMELRAASSRAAFGKVVDEVEFRKTIAQLYLQFDQIEEALKEYTLLIRLDPTCADYHYRIGQLFERKNVTDRAAAYYRQCIGMDAAHPAAHAALGSLLLRSGHLAEARAELDTVLALEPANAEALFCQGQLLRKEREYAAALRSFEQASRSPVLRQKCFTERGCCYMDAKDVDRAIVEFDRALRCKSQSGENEDLQIRYLLASCYEKKRDVEKAIEQWEAINARSAGFKDVTIKLAQYQDIRLNDRMKEYLTLDGDSFFDLCQRIVSKALRLSIDSVQDVRGCCEIVATERDEKGWSNVRTQ…	MAHLTFLLGCATMGGMSAYMALLAAAFSSSIVFLLVFLMRGFSIPRRQLLVEKSFRDGKYALAIKHAHAVLAKDPHNWAVRVLLGRAHLAEGKRDVALMELRAASSRAAFGKVVDEVEFRKTIAQLYLQFDQIEEALKEYTLLIRLDPTCADYHYRIGQLFERKNVTDRAAAYYRQCIGMDAAHPAAHAALGSLLLRSGHLAEARAELDTVLALEPANAEALFCQGQLLRKEREYAAALRSFEQASRSPVLRQKCFTERGCCYMDAKDVDRAIVEFDRALRCKSQSGENEDLQIRYLLASCYEKKWDVEKAIEQWEAINARSAGFKDVTIKLAQYQDIRLNDRMKEYLTLDGDSFFDLCQRIVSKALRLSIDSVQDVRGCCEIVATERDEKGWSNVRTQ…

## Sheet: N013 vs N014
Locus	Substitution	NODE_0000013 Reference	NODE_0000014 Query
TP0136	S337-	MGRSTMDTQYMRRRVCTVVRAVVCLLSTSLLTTCDFTGIFAAIQSEVPIKTPSIPGAIYGLVKAGSKLYATNGRLWEKELNGTGSWQKVSSSSVPTDSDKKVMSIATDGNTFVLACVPGTGVYKHCVNGAGSSSTGTTASPSTETCSQHATLVGGTSKPFWLVPGGTGNNGNCGCGGGGGGSSSSSSSCIHIWLVPGGTGNNGNCGCGGGGGGSSSSSSSCIHIKVENTDEQFLDMGEGYVVTTKHLYTKNGSSSAGPAQCPGGGGGGGSSGGGGSSEYTKASCSFSTPILASVSDGCYHYILTKEKVYCRKQDTASSAASSPAQCPSSPSSSSSSSTNAGCEVAHGVDDPLCLAIFKHNGCEYLLIGGSRGYGEIKLEANSSGTNGTCMRLKESNVHK…	MGRSTMDTQYMRRRVCTVVRAVVCLLSTSLLTTCDFTGIFAAIQSEVPIKTPSIPGAIYGLVKAGSKLYATNGRLWEKELNGTGSWQKVSSSSVPTDSDKKVMSIATDGNTFVLACVPGTGVYKHCVNGAGSSSTGTTASPSTETCSQHATLVGGTSKPFWLVPGGTGNNGNCGCGGGGGGSSSSSSSCIHIWLVPGGTGNNGNCGCGGGGGGSSSSSSSCIHIKVENTDEQFLDMGEGYVVTTKHLYTKNGSSSAGPAQCPGGGGGGGSSGGGGSSEYTKASCSFSTPILASVSDGCYHYILTKEKVYCRKQDTASSAASSPAQCPSSPSSSSSSTNAGCEVAHGVDDPLCLAIFKHNGCEYLLIGGSRGYGEIKLEANSSGTNGTCMRLKESNVHKS…

## Sheet: N013 vs N048
Locus	Substitution	NODE_0000013 Reference	NODE_0000048 Query
TP0021	R78H	MDDARYAEWSASLVQLPDTHFFDLMRLYLGVLKTPFHKQRLVQQLSAFLQRKSIQNAVVQMLDELDLLFISVVMCVPRATLELLTIFF*	MDDARYAEWSASLVQLPDTHFFDLMRLYLGVLKTPFHKQRLVQQLSAFLQRKSIQNAVVQMLDELDLLFISVVMCVPHATLELLTIFF*
TP0040	-809V	MDVSRIVRGVKYRAITYSYVFAFALSAAVSHTALPAPPSAENGVLDLRQWDFSSGDALLSLSGTWGFHWNELLTHSAEQPAAFMTVPSLWTKPRGAVQIPAIQAYPHYGCATYTLKILLPPRAPSLALSCDTLNYAARIYANGHLLTELGTVARNRADAVPYVHPAEVWLPTHEPEIDVCIQVSNYHSLRPGIVGEVHLGSVSRVRTRVLRKDVLEAMTIGFAFTIFAYYLAMFCFRRLSSCSRKSYAENERADTAGVLGVSEKSLYACSLFSLLIVVRLLLTGNAFLPRLITIGWDPMVRLEYLTLAFSGVSCLYYLSTLYPGLVNQSFVVAFGAEGLAYAVIILLLPPASFARLLPLQQLFVLLLLGIVLWVMCKVLYRKKRGAVPLSMGVLVLGVT…	MDVSRIVRGVKYRAITYSYVFAFALSAAVSHTALPAPPSAENGVLDLRQWDFSSGDALLSLSGTWGFHWNELLTHSAEQPAAFMTVPSLWTKPRGAVQIPAIQAYPHYGCATYTLKILLPPRAPSLALSCDTLNYAARIYANGHLLTELGTVARNRADAVPYVHPAEVWLPTHEPEIDVCIQVSNYHSLRPGIVGEVHLGSVSRVRTRVLRKDVLEAMTIGFAFTIFAYYLAMFCFRRLSSCSRKSYAENERADTAGVLGVSEKSLYACSLFSLLIVVRLLLTGNAFLPRLITIGWDPMVRLEYLTLAFSGVSCLYYLSTLYPGLVNQSFVVAFGAEGLAYAVIILLLPPASFARLLPLQQLFVLLLLGIVLWVMCKVLYRKKRGAVPLSMGVLVLGVT…
TP0136	S66D	MGRSTMDTQYMRRRVCTVVRAVVCLLSTSLLTTCDFTGIFAAIQSEVPIKTPSIPGAIYGLVKAGSKLYATNGRLWEKELNGTGSWQKVSSSSVPTDSDKKVMSIATDGNTFVLACVPGTGVYKHCVNGAGSSSTGTTASPSTETCSQHATLVGGTSKPFWLVPGGTGNNGNCGCGGGGGGSSSSSSSCIHIWLVPGGTGNNGNCGCGGGGGGSSSSSSSCIHIKVENTDEQFLDMGEGYVVTTKHLYTKNGSSSAGPAQCPGGGGGGGSSGGGGSSEYTKASCSFSTPILASVSDGCYHYILTKEKVYCRKQDTASSAASSPAQCPSSPSSSSSSSTNAGCEVAHGVDDPLCLAIFKHNGCEYLLIGGSRGYGEIKLEANSSGTNGTCMRLKESNVHK…	MGRSTMDTQYMRRRVCTVVRAVVCLLSTSLLTTCDFTGIFAAIQSEVPIKTPSIPGAIYGLVKAGDKLYATNGRLWEKELNGTGSWQKVSSSSVPTDSDKKVMSIATDGNTFVLACVPGTGVYKHCVNGAGSSSTGTTASPSTETCSQHATLVGGTSKPFWLVPGGTGNNGNCGCGGGGGGSSSSSSSCIHIWLVPGGTGNNGNCGCGGGGGGSSSSSSSCIHIKVENTDEQFLDMGEGYVVTTKHLYTKNGSSSAGPAQCPGGGGGGGSSGGGGSSEYTKASCSFSTPILASVSDGCYHYILTKEKVYCRKQDTASSAASSPAQCPSSPSSSSSSSTNAGCEVAHGVDDPLCLAIFKHNGCEYLLIGGSRGYGEIKLEANSSGTNGTCMRLKESNVHK…
TP0270	P325S	MLSSCEFLIRSGDSLLLEKNEHAVEREEGSVRVFPVCPLLREVSERFIRAGFCIYVVGGAVRDFLLNRSAHDWDLATDAPPERVRMLFRRTVPTGIEHGTVTILFRGHSIECTTFRVESDYSDRRHPDSVCFAARIEDDLARRDFTVNAFAAALPSGEIIDVCGGYADLRNGLICSVGDAHARFSEDALRPLRAVRFAAQLSFSIEARTREAIIALRAHTARISRERVRDELSKMLCTPRPSIALRLMEETGLLHTLFPALAQVCGRNEGEEKETQDSLQVSPQQRRDARTFAACAFAACDRVPAELAVRLAALLFPLAHYRTLPASGTGAALFICPPALAEARELLRGLKYPNYLTAQVCHLVAHARFTPHECWSEGTLRRFVVTVGTTQLESLCVLR…	MLSSCEFLIRSGDSLLLEKNEHAVEREEGSVRVFPVCPLLREVSERFIRAGFCIYVVGGAVRDFLLNRSAHDWDLATDAPPERVRMLFRRTVPTGIEHGTVTILFRGHSIECTTFRVESDYSDRRHPDSVCFAARIEDDLARRDFTVNAFAAALPSGEIIDVCGGYADLRNGLICSVGDAHARFSEDALRPLRAVRFAAQLSFSIEARTREAIIALRAHTARISRERVRDELSKMLCTPRPSIALRLMEETGLLHTLFPALAQVCGRNEGEEKETQDSLQVSPQQRRDARTFAACAFAACDRVPAELAVRLAALLFPLAHYRTLSASGTGAALFICPPALAEARELLRGLKYPNYLTAQVCHLVAHARFTPHECWSEGTLRRFVVTVGTTQLESLCVLR…
TP0326	K821Q	MLKKASAFLIASCCVMSLAWAQANDNWYEGKPISAISFEGLEYIARGQLDTIFSQYKGQKWTYELYLEILQKVYDLEYFSEVSPKAVPTDPEYQYVMLQFTVKERPSVKGIKMVGNSQIRSGDLLSKILLKKGDIYNEVKMKVDQESLRRHYLDQGYAAVKISCEAKTEAGGVVVQFTIQEGKQTVVSRIQFKGNKAFTESVLKKVLSTQEARFLTSGVFKENALEADKAAVHSYYAERGYIDARVEGVAKTVDKKTDASRNLVTLTYTVVEGEQYRYGGVTIVGNQIFSTEELQAKIRLKRGAIMNMVAFEQGFQALADAYFENGYTSNYLNKEEHRDTAEKTLSFKITVVERERSHVEHIIIKGTKNTKDEVILREMLLKPGDVFSKSKFTDSLRNL…	MLKKASAFLIASCCVMSLAWAQANDNWYEGKPISAISFEGLEYIARGQLDTIFSQYKGQKWTYELYLEILQKVYDLEYFSEVSPKAVPTDPEYQYVMLQFTVKERPSVKGIKMVGNSQIRSGDLLSKILLKKGDIYNEVKMKVDQESLRRHYLDQGYAAVKISCEAKTEAGGVVVQFTIQEGKQTVVSRIQFKGNKAFTESVLKKVLSTQEARFLTSGVFKENALEADKAAVHSYYAERGYIDARVEGVAKTVDKKTDASRNLVTLTYTVVEGEQYRYGGVTIVGNQIFSTEELQAKIRLKRGAIMNMVAFEQGFQALADAYFENGYTSNYLNKEEHRDTAEKTLSFKITVVERERSHVEHIIIKGTKNTKDEVILREMLLKPGDVFSKSKFTDSLRNL…
TP0334	T208A	MPDIGELLKTTRERKHLSLEQAAHETSIARRYLEALENDEYDVFPGEPYILGFLRNYCEYLQLDTEQCIARYKHLKIQEMSLPTETLLPSKRWGSFPLLKGVACVLFLGGVLGVYYARHRALGFLSRIVFFGRAQRTPRELSPPDATGAVRETVSLSSAQHEERARRTRSSASRYTLAEEKFEHTVFPGDVLVISSGGNAYELTVSRTTPHLYLDTPIGTQVISLGQRLVMDLNTDVQPDVEISVEDIEAHQADGGARVRVFTGSLVQTLRDRSAQSFVPTSGVNVSGQTGVAAGARYQVLFEGGVAYPVTMNATFRSYCLFRYEADRTRREERYYQKGEQLTVQANNGIRVWASNGNVVQLQIVAGGKTVDVGLSRPGEVLVKDIKWIKDEDAGRFKF…	MPDIGELLKTTRERKHLSLEQAAHETSIARRYLEALENDEYDVFPGEPYILGFLRNYCEYLQLDTEQCIARYKHLKIQEMSLPTETLLPSKRWGSFPLLKGVACVLFLGGVLGVYYARHRALGFLSRIVFFGRAQRTPRELSPPDATGAVRETVSLSSAQHEERARRTRSSASRYTLAEEKFEHTVFPGDVLVISSGGNAYELTVSRATPHLYLDTPIGTQVISLGQRLVMDLNTDVQPDVEISVEDIEAHQADGGARVRVFTGSLVQTLRDRSAQSFVPTSGVNVSGQTGVAAGARYQVLFEGGVAYPVTMNATFRSYCLFRYEADRTRREERYYQKGEQLTVQANNGIRVWASNGNVVQLQIVAGGKTVDVGLSRPGEVLVKDIKWIKDEDAGRFKF…
TP0380	C394F	MTSVPKPLIIQADRSILLDVHAPEAVAARKALVSFAELEKSPEHLHSYRLTPLSLWNAASAGFSPQMIAQTLTRFSRFTPPQTVLDWVVDIMSRYGKIRLREDTTHSTLLRLQVRDAHIAREIAASKSLASHLSPTTACLQDGPLPTPDTARIAQPDTTPQVQGAQTGCSYDFLLPRLHRGTVKQLLLRHGWPVHDEVPLREGTPLSLRLRISPASCPPPSTAYPCCHTPGTPSFVPRDYQWEAADAFVGNRTQGSGFGVVVLPCGAGKTVVGLLVMGLLQTDTLILTPNSAAAQQWKRELCEKTDLDGTSIGIYSGECKEIRPVTIATYQILTWRAHADAPFSHFRLFMERSWGLIIYDEVHLLPAPLFRITAELQVVRRLGLTATLVREDGCAQDVF…	MTSVPKPLIIQADRSILLDVHAPEAVAARKALVSFAELEKSPEHLHSYRLTPLSLWNAASAGFSPQMIAQTLTRFSRFTPPQTVLDWVVDIMSRYGKIRLREDTTHSTLLRLQVRDAHIAREIAASKSLASHLSPTTACLQDGPLPTPDTARIAQPDTTPQVQGAQTGCSYDFLLPRLHRGTVKQLLLRHGWPVHDEVPLREGTPLSLRLRISPASCPPPSTAYPCCHTPGTPSFVPRDYQWEAADAFVGNRTQGSGFGVVVLPCGAGKTVVGLLVMGLLQTDTLILTPNSAAAQQWKRELCEKTDLDGTSIGIYSGECKEIRPVTIATYQILTWRAHADAPFSHFRLFMERSWGLIIYDEVHLLPAPLFRITAELQVVRRLGLTATLVREDGFAQDVF…
TP0435	I125T	MKGSVRALCAFLGVGALGSALCVSCTTVCPHAGKAKAEKVECALKGGIFRGTLPAADCPGIDTTVTFNADGTAQKVELALEKKSAPSPLTYRGTWMVREDGIVELSLVSSEQSKAPHEKELYELIDSNSVRYMGAPGAGKPSKEMAPFYVLKKTKK*	MKGSVRALCAFLGVGALGSALCVSCTTVCPHAGKAKAEKVECALKGGIFRGTLPAADCPGIDTTVTFNADGTAQKVELALEKKSAPSPLTYRGTWMVREDGIVELSLVSSEQSKAPHEKELYELTDSNSVRYMGAPGAGKPSKEMAPFYVLKKTKK*
TP0475	E58Q	MNWRNLDECAAYARLQAIRAPSLKTVLCGPEGIERVRRYCTDAGAGLRYHYAAKTVNEEILTALAALADEQELVAKYDALRAGAQINTGEKRKVLHHLTRLGVQGSSLASLPCEVRDMHAFYTKEYERVCAFARQVHEGGLRTSRGAPFTDVVQIGIGGSDLGPRALYLALEGWAQRHQAVKMRTHFISNVDPDDAALVLSKLPLETTLFILVSKSGTTLETLSNELFVAHVLRQAGLEPHTQFVAVTSETSPLANNPQYLASFYMDDFIGGRYSSSSVCGAVVLTLAFGPQVFGHFLSGAAEADRAAQEQDIRRNAALLDALIGVYERTILGYEHTAVLPYSQALARFPAHLQQLDMESNGKSVNRFGIPITYKTGPVIFGEPGTNGQHSFYQHLHQG…	MNWRNLDECAAYARLQAIRAPSLKTVLCGPEGIERVRRYCTDAGAGLRYHYAAKTVNQEILTALAALADEQELVAKYDALRAGAQINTGEKRKVLHHLTRLGVQGSSLASLPCEVRDMHAFYTKEYERVCAFARQVHEGGLRTSRGAPFTDVVQIGIGGSDLGPRALYLALEGWAQRHQAVKMRTHFISNVDPDDAALVLSKLPLETTLFILVSKSGTTLETLSNELFVAHVLRQAGLEPHTQFVAVTSETSPLANNPQYLASFYMDDFIGGRYSSSSVCGAVVLTLAFGPQVFGHFLSGAAEADRAAQEQDIRRNAALLDALIGVYERTILGYEHTAVLPYSQALARFPAHLQQLDMESNGKSVNRFGIPITYKTGPVIFGEPGTNGQHSFYQHLHQG…
TP0483	T166M	MSLQVHRWCARSPYGCLNLKGRAQKKLSIMSIISRVCIPCAVLLFAQLHAKELVHVSQLKEQEARISWQEVPGAVSYRVLIRNAHGRIVTNAVATTRSYSFSRLRPGSYQYQIIAYDVLHRASASAWTSLSIEKVHKPKTGGITPSTIEHVVGGEAYTVVLDRSWTYEKGWTIALFPDDKADEAGAYVKPLSVSKNKEGNWMVAIPNAALKTGSYTLRAITPRNIYAEVRGILHVVLWRRPIFFYYDLSVGYAPVYRPQDHAATINGVSDFFKICSPIGFVGTFEMCFFKRNSSTISAGFNAQMHSDSKQVDVKLDGNFAYLYELYPRIEVGGMLGLGYSLPFGQRKEDDSMYSYVTGTMKYFFTNSIYLRVQQQHMLTVKPSFTGVSLQQTPSLSFGY…	MSLQVHRWCARSPYGCLNLKGRAQKKLSIMSIISRVCIPCAVLLFAQLHAKELVHVSQLKEQEARISWQEVPGAVSYRVLIRNAHGRIVTNAVATTRSYSFSRLRPGSYQYQIIAYDVLHRASASAWTSLSIEKVHKPKTGGITPSTIEHVVGGEAYTVVLDRSWMYEKGWTIALFPDDKADEAGAYVKPLSVSKNKEGNWMVAIPNAALKTGSYTLRAITPRNIYAEVRGILRVVLWRRPIFFYYDLSVGYAPVYRPQDHAATINGVSDFFKICSPIGFVGTFEMCFFKRNSSTISAGFNAQMHSDSKQVDVKLDGNFAYLYELYPRIEVGGMLGLGYSLPFGQRKEDDSMYSYVTGTMKYFFTNSIYLRVQQQHMLTVKPSFTGVSLQQTPSLSFGY…
TP0483	H234R	MSLQVHRWCARSPYGCLNLKGRAQKKLSIMSIISRVCIPCAVLLFAQLHAKELVHVSQLKEQEARISWQEVPGAVSYRVLIRNAHGRIVTNAVATTRSYSFSRLRPGSYQYQIIAYDVLHRASASAWTSLSIEKVHKPKTGGITPSTIEHVVGGEAYTVVLDRSWTYEKGWTIALFPDDKADEAGAYVKPLSVSKNKEGNWMVAIPNAALKTGSYTLRAITPRNIYAEVRGILHVVLWRRPIFFYYDLSVGYAPVYRPQDHAATINGVSDFFKICSPIGFVGTFEMCFFKRNSSTISAGFNAQMHSDSKQVDVKLDGNFAYLYELYPRIEVGGMLGLGYSLPFGQRKEDDSMYSYVTGTMKYFFTNSIYLRVQQQHMLTVKPSFTGVSLQQTPSLSFGY…	MSLQVHRWCARSPYGCLNLKGRAQKKLSIMSIISRVCIPCAVLLFAQLHAKELVHVSQLKEQEARISWQEVPGAVSYRVLIRNAHGRIVTNAVATTRSYSFSRLRPGSYQYQIIAYDVLHRASASAWTSLSIEKVHKPKTGGITPSTIEHVVGGEAYTVVLDRSWMYEKGWTIALFPDDKADEAGAYVKPLSVSKNKEGNWMVAIPNAALKTGSYTLRAITPRNIYAEVRGILRVVLWRRPIFFYYDLSVGYAPVYRPQDHAATINGVSDFFKICSPIGFVGTFEMCFFKRNSSTISAGFNAQMHSDSKQVDVKLDGNFAYLYELYPRIEVGGMLGLGYSLPFGQRKEDDSMYSYVTGTMKYFFTNSIYLRVQQQHMLTVKPSFTGVSLQQTPSLSFGY…
TP0484	E637K	MTDRRRSMSCVHFFPLKSRGFLPTLTSKKRSVKLSKQDATVTVVILLLILLLGWGYSRALRLSQGKGNPIGRVFFYKKTATRKKNNQALWLKLKDGVPVYHRDVLRTTTGSEAVIVFTDNSRLDIAENTMVRISHTGMKKKDVRLVTGAIRYARAAGNPAAHTVHVGKTTISLSGDGQVNVRGGERDSTVEIARGEALLHDAQGQTLPLQTFTQLATSREDGTVRILHPTFVPLLPDQDALLLTAEHTRSVGFVWLGDATTVQPSVRLQISRYADFSVIETERKLTLPHEANASRTTFKTSERLGEGRWFWRLVPQNGTASAPRSFSVRRARKVMLHTPRAQAVLSYRDAIPPTLFSWTSVEDVEQYRLLLSSRADFSADVKTFSLRTPEISVPGLGEG…	MTDRRRSMSCVHFFPLKSRGFLPTLTSKKRSVKLSKQDATVTVVILLLILLLGWGYSRALRLSQGKGNPIGRVFFYKKTATRKKNNQALWLKLKDGVPVYHRDVLRTTTGSEAVIVFTDNSRLDIAENTMVRISHTGMKKKDVRLVTGAIRYARAAGNPAAHTVHVGKTTISLSGDGQVNVRGGERDSTVEIARGEALLHDAQGQTLPLQTFTQLATSREDGTVRILHPTFVPLLPDQDALLLTAEHTRSVGFVWLGDATTVQPSVRLQISRYADFSVIETERKLTLPHEANASRTTFKTSERLGEGRWFWRLVPQNGTASAPRSFSVRRARKVMLHTPRAQAVLSYRDAIPPTLFSWTSVEDVEQYRLLLSSRADFSADVKTFSLRTPEISVPGLGEG…
TP0528	G273S	MKGVWYRGLSSIDGPIVVAKRREGAFYGEITAIRDRFGALRTGRIIDLSQECCLIQVFGSTLGLSLDGACLEFLDVPMQLRVCEGLMGRVFDGLGRPIDGFPEVLSSQLRNVNGYPINPYARVYPRDFIQTGISAIDGMNTLIRGQKLPIFSGNGLAHNRLAAQIIRQAKILGTDEAFVMVFAGMGIKHDVARFFVSSFEETGVLSKVVMFLSLADAPSIERIITPRCALTAAEYLAFEKNKHVLVIFTDMTNYCEALREVSTTRGEVPGRKGYPGYLYSDLAELYERAGRVKGSSGSVTQIPILTMPNDDISHPIPDLTGYITEGQIVLQRDLSQRGLYPPIGCLPSLSRLMKDGIGEGMTRADHHAVSSQLFASYARVQSVRSLASIVGEEELPALD…	MKGVWYRGLSSIDGPIVVAKRREGAFYGEITAIRDRFGALRTGRIIDLSQECCLIQVFGSTLGLSLDGACLEFLDVPMQLRVCEGLMGRVFDGLGRPIDGFPEVLSSQLRNVNGYPINPYARVYPRDFIQTGISAIDGMNTLIRGQKLPIFSGNGLAHNRLAAQIIRQAKILGTDEAFVMVFAGMGIKHDVARFFVSSFEETGVLSKVVMFLSLADAPSIERIITPRCALTAAEYLAFEKNKHVLVIFTDMTNYCEALREVSTTRGEVPGRKSYPGYLYSDLAELYERAGRVKGSSGSVTQIPILTMPNDDISHPIPDLTGYITEGQIVLQRDLSQRGLYPPIGCLPSLSRLMKDGIGEGMTRADHHAVSSQLFASYARVQSVRSLASIVGEEELPALD…
TP0575	V290M	MLRAMRTIPPITGIIASAGCAIGPVFCFDTLLPTRSRPGGSRLRPPSQEIARLRNALSYARASLQNLLDSVRAKASGDEPAPEYAVLSGQAEMLADAAFIATVEETLRSCSCDAETALRKAITHVTDALSATSDEYLRARAADIRDAFSGVFDALAHDTTPTAGSSLPTQGIGNSTPHSPWEPDFSAVPPGSIVVAAHVQPAHALRLHEANIAGLVTEGGSVTSHVAIMARAWSLPLLVSAQGCKDVAQYVLRVRQTARATDEALRALLDAESSGGKTDALGTLTVNPDVRALRTRMPHPFLTVKHTSTAEQSPPAACVLNAPLRTYSSDGIRFEVGANIVMPQEACAAAALGAAGIGLFRSEFLLFGSDRFPDEETQCSAYTRALQAMRGLPVVLRTF…	MLRAMRTIPPITGIIASAGCAIGPVFCFDTLLPTRSRPGGSRLRPPSQEIARLRNALSYARASLQNLLDSVRAKASGDEPAPEYAVLSGQAEMLADAAFIATVEETLRSCSCDAETALRKAITHVTDALSATSDEYLRARAADIRDAFSGVFDALAHDTTPTAGSSLPTQGIGNSTPHSPWEPDFSAVPPGSIVVAAHVQPAHALRLHEANIAGLVTEGGSVTSHVAIMARAWSLPLLVSAQGCKDVAQYVLRVRQTARATDEALRALLDAESSGGKTDALGTLTVNPDMRALRTRMPHPFLTVKHTSTAEQSPPAACVLNAPLRTYSSDGIRFEVGANIVMPQEACAAAALGAAGIGLFRSEFLLFGSDRFPDEETQCSAYTRALQAMRGLPVVLRTF…
TP0577	Q532K	MRNGEYSRSHGRSVRTVHPFLLGVSVYQYPVCRTTVNGSYAQSFAALLFFPQIAVAFSATAPAPSFDSFLSARQRHPPASSFLASPAAPTHPLFATARTTAAQLLSTPPAPARPRPRPDHVIPKEKWRLAVADFTFHGIPKIFQRYVRPARELLFIELKKLPLRHFLSEAEQRERAALPHEEAYHARLKERAHLQRARDFVSLHPVSDHARRLRTAAFEKQIKEKEQEIERARVEVRTARARFFRPWLQAEVLVLGAQNEPHALPERFHLATHLRQKKLSALVTGKLVDVAGYVRISLYLSTGLEAEPTREFTLAGPYRELPRLMHTLSAQLRSAIENAQPVRIVFDVHPPHARLSFQGVPVEDLSKPLISYPGRYVVDVSAAGYFSATKEIYIENRPA…	MRNGEYSRSHGRSVRTVHPFLLGVSVYQYPVCRTTVNGSYAQSFAALLFFPQIAVAFSATAPAPSFDSFLSARQRHPPASSFLASPAAPTHPLFATARTTAAQLLSTPPAPARPRPRPDHVIPKEKWRLAVADFTFHGIPKIFQRYVRPARELLFIELKKLPLRHFLSEAEQRERAALPHEEAYHARLKERAHLQRARDFVSLHPVSDHARRLRTAAFEKQIKEKEQEIERARVEVRTARARFFRPWLQAEVLVLGAQNEPHALPERFHLATHLRQKKLSALVTGKLVDVAGYVRISLYLSTGLEAEPTREFTLAGPYRELPRLMHTLSAQLRSAIENAQPVRIVFDVHPPHARLSFQGVPVEDLSKPLISYPGRYVVDVSAAGYFSATKEIYIENRPA…
TP0577	P535-	MRNGEYSRSHGRSVRTVHPFLLGVSVYQYPVCRTTVNGSYAQSFAALLFFPQIAVAFSATAPAPSFDSFLSARQRHPPASSFLASPAAPTHPLFATARTTAAQLLSTPPAPARPRPRPDHVIPKEKWRLAVADFTFHGIPKIFQRYVRPARELLFIELKKLPLRHFLSEAEQRERAALPHEEAYHARLKERAHLQRARDFVSLHPVSDHARRLRTAAFEKQIKEKEQEIERARVEVRTARARFFRPWLQAEVLVLGAQNEPHALPERFHLATHLRQKKLSALVTGKLVDVAGYVRISLYLSTGLEAEPTREFTLAGPYRELPRLMHTLSAQLRSAIENAQPVRIVFDVHPPHARLSFQGVPVEDLSKPLISYPGRYVVDVSAAGYFSATKEIYIENRPA…	MRNGEYSRSHGRSVRTVHPFLLGVSVYQYPVCRTTVNGSYAQSFAALLFFPQIAVAFSATAPAPSFDSFLSARQRHPPASSFLASPAAPTHPLFATARTTAAQLLSTPPAPARPRPRPDHVIPKEKWRLAVADFTFHGIPKIFQRYVRPARELLFIELKKLPLRHFLSEAEQRERAALPHEEAYHARLKERAHLQRARDFVSLHPVSDHARRLRTAAFEKQIKEKEQEIERARVEVRTARARFFRPWLQAEVLVLGAQNEPHALPERFHLATHLRQKKLSALVTGKLVDVAGYVRISLYLSTGLEAEPTREFTLAGPYRELPRLMHTLSAQLRSAIENAQPVRIVFDVHPPHARLSFQGVPVEDLSKPLISYPGRYVVDVSAAGYFSATKEIYIENRPA…
TP0577	P536-	MRNGEYSRSHGRSVRTVHPFLLGVSVYQYPVCRTTVNGSYAQSFAALLFFPQIAVAFSATAPAPSFDSFLSARQRHPPASSFLASPAAPTHPLFATARTTAAQLLSTPPAPARPRPRPDHVIPKEKWRLAVADFTFHGIPKIFQRYVRPARELLFIELKKLPLRHFLSEAEQRERAALPHEEAYHARLKERAHLQRARDFVSLHPVSDHARRLRTAAFEKQIKEKEQEIERARVEVRTARARFFRPWLQAEVLVLGAQNEPHALPERFHLATHLRQKKLSALVTGKLVDVAGYVRISLYLSTGLEAEPTREFTLAGPYRELPRLMHTLSAQLRSAIENAQPVRIVFDVHPPHARLSFQGVPVEDLSKPLISYPGRYVVDVSAAGYFSATKEIYIENRPA…	MRNGEYSRSHGRSVRTVHPFLLGVSVYQYPVCRTTVNGSYAQSFAALLFFPQIAVAFSATAPAPSFDSFLSARQRHPPASSFLASPAAPTHPLFATARTTAAQLLSTPPAPARPRPRPDHVIPKEKWRLAVADFTFHGIPKIFQRYVRPARELLFIELKKLPLRHFLSEAEQRERAALPHEEAYHARLKERAHLQRARDFVSLHPVSDHARRLRTAAFEKQIKEKEQEIERARVEVRTARARFFRPWLQAEVLVLGAQNEPHALPERFHLATHLRQKKLSALVTGKLVDVAGYVRISLYLSTGLEAEPTREFTLAGPYRELPRLMHTLSAQLRSAIENAQPVRIVFDVHPPHARLSFQGVPVEDLSKPLISYPGRYVVDVSAAGYFSATKEIYIENRPA…
TP0577	P537-	MRNGEYSRSHGRSVRTVHPFLLGVSVYQYPVCRTTVNGSYAQSFAALLFFPQIAVAFSATAPAPSFDSFLSARQRHPPASSFLASPAAPTHPLFATARTTAAQLLSTPPAPARPRPRPDHVIPKEKWRLAVADFTFHGIPKIFQRYVRPARELLFIELKKLPLRHFLSEAEQRERAALPHEEAYHARLKERAHLQRARDFVSLHPVSDHARRLRTAAFEKQIKEKEQEIERARVEVRTARARFFRPWLQAEVLVLGAQNEPHALPERFHLATHLRQKKLSALVTGKLVDVAGYVRISLYLSTGLEAEPTREFTLAGPYRELPRLMHTLSAQLRSAIENAQPVRIVFDVHPPHARLSFQGVPVEDLSKPLISYPGRYVVDVSAAGYFSATKEIYIENRPA…	MRNGEYSRSHGRSVRTVHPFLLGVSVYQYPVCRTTVNGSYAQSFAALLFFPQIAVAFSATAPAPSFDSFLSARQRHPPASSFLASPAAPTHPLFATARTTAAQLLSTPPAPARPRPRPDHVIPKEKWRLAVADFTFHGIPKIFQRYVRPARELLFIELKKLPLRHFLSEAEQRERAALPHEEAYHARLKERAHLQRARDFVSLHPVSDHARRLRTAAFEKQIKEKEQEIERARVEVRTARARFFRPWLQAEVLVLGAQNEPHALPERFHLATHLRQKKLSALVTGKLVDVAGYVRISLYLSTGLEAEPTREFTLAGPYRELPRLMHTLSAQLRSAIENAQPVRIVFDVHPPHARLSFQGVPVEDLSKPLISYPGRYVVDVSAAGYFSATKEIYIENRPA…
TP0615	H140R	MNAEAIYRQVLLEYARKQEHRRVLEGPVGIERGHNPSCGDDLTLLIKREGDRIADVAFLGTGCAVSTASTNILIELIKGASVAQAQKTVALFFHMMAQQCLTDQERAHLQDACILACFASMPARIKCATLSWHNADILLHHKKDTDA*	MNAEAIYRQVLLEYARKQEHRRVLEGPVGIERGHNPSCGDDLTLLIKREGDRIADVAFLGTGCAVSTASTNILIELIKGASVAQAQKTVALFFHMMAQQCLTDQERAHLQDACILACFASMPARIKCATLSWHNADILLRHKKDTDA*
TP0686	A180T	MRDRTQCVAVPTQAFNEILDQDGQLTAYAQRLEQLRERGSHRVALLRGELARIRQDQVLGMPEKRVQVAAHRLKISEAQAVARQCKTEETQLVRKAVARVRGLFRDFDCSVRDAMREQRLLLKQVATVQHTSASSDQREHCLAQLRQCKEARHHAYRSLVEKSAALRNGKMTFIERVVRALREYSFNFDATQFFLANGLYIAIAVFFIACIVVAPFSGNGNLLTIPNILTILEQSSVRMFYAVGVAGIILLAGTDLSIGRMVAMGSVVTGIILHPGQNIVTFFGLGPWDFTPVPMAVRVVMSLAVSVALCVSFSLFAGFFSARLKIHPFISTLATQLIIYGVLFFGTSGTPVGSIDPYIKDLFGGRWILGTMQGTLVTFPKLIIPATIAVAIAWFIWNK…	MRDRTQCVAVPTQAFNEILDQDGQLTAYAQRLEQLRERGSHRVALLRGELARIRQDQVLGMPEKRVQVAAHRLKISEAQAVARQCKTEETQLVRKAVARVRGLFRDFDCSVRDAMREQRLLLKQVATVQHTSASSDQREHCLAQLRQCKEARHHAYRSLVEKSAALRNGKMTFIERVVRTLREYSFNFDATQFFLANGLYIAIAVFFIACIVVAPFSGNGNLLTIPNILTILEQSSVRMFYAVGVAGIILLAGTDLSIGRMVAMGSVVTGIILHPGQNIVTFFGLGPWDFTPVPMAVRVVMSLAVSVALCVSFSLFAGFFSARLKIHPFISTLATQLIIYGVLFFGTSGTPVGSIDPYIKDLFGGRWILGTMQGTLVTFPKLIIPATIAVAIAWFIWNK…
TP0844	K349R	MRVAINGFGRIGRLVLQAMAEQKLLGKEFDVAAVVDLSTDARYFAYQLKYDSVQGKMGSSLSAPAEDILEVGGHRIKCVCGRGLKPSQLPWKDLGIEVVIEATGIYANESSYGHLEAGAKRVIISAPAKSSDASKPVKTIVMGVNEHEFDPAEHKVVSNASCTTNCLAPVVHVFLKEGVGIETGLMTTIHSYTATQKTVDGVSLKDWRGGRAAAVNIIPSTTGAAKAVGEVLPSTRGKLTGMAFRVPTPTGSVVDLTFRTEKETSVADLNAMLKKASESYLRGVLQYCDEDIVSADVIHNQYSSIYDSRATLQNNLPNEKRFFKVVSWYDNEWGYSNRVVDLLKFISQKR*	MRVAINGFGRIGRLVLQAMAEQKLLGKEFDVAAVVDLSTDARYFAYQLKYDSVQGKMGSSLSAPAEDILEVGGHRIKCVCGRGLKPSQLPWKDLGIEVVIEATGIYANESSYGHLEAGAKRVIISAPAKSSDASKPVKTIVMGVNEHEFDPAEHKVVSNASCTTNCLAPVVHVFLKEGVGIETGLMTTIHSYTATQKTVDGVSLKDWRGGRAAAVNIIPSTTGAAKAVGEVLPSTRGKLTGMAFRVPTPTGSVVDLTFRTEKETSVADLNAMLKKASESYLRGVLQYCDEDIVSADVIHNQYSSIYDSRATLQNNLPNEKRFFKVVSWYDNEWGYSNRVVDLLKFISQRR*
TP0966	G150R	MIARRMLCARPWGPSCVVCALCGALAALVPAVGAQEQAVPAPGTPAPPAHTASEAVPPAPEPRAEGEQPSPLVPTALPVPGGAVAARAAPGTVGPRLWEQLLQWRVQHGDEHQAPQMAYEIAANNYDIALVKSIVDLRMGTGHIHHNLNGNGAGGMANGTPTLSPYVHLFFPTYQNLSLKADIAIKTNTPSADVTALFGMDLYSKVRRQHQLQVRRARNSMLDAFAAHLRGQHAAREAFLAELDELLSAYSTLLEAQVTEQECTRLVRTMRIQRYQAHSVKLRSATLKHARAERVARRARKTFTALYQDFVRKCGAFEGNDPETFMLHLAQVVPQEPVSSTALLSVENDWEFLKNREDLETQAEARAVDAISYGFNVESGVGSEGKSLKRILANVRMDF…	MIARRMLCARPWGPSCVVCALCGALAALVPAVGAQEQAVPAPGTPAPPAHTASEAVPPAPEPRAEGEQPSPLVPTALPVPGGAVAARAAPGTVGPRLWEQLLQWRVQHGDEHQAPQMAYEIAANNYDIALVKSIVDLRMGTGHIHHNLNRNGAGGMANGTPTLSPYVHLFFPTYQNLSLKADIAIKTNTPSADVTALFGMDLYSKVRRQHQLQVRRARNSMLDAFAAHLRGQHAAREAFLAELDELLSAYSTLLEAQVTEQECTRLVRTMRIQRYQAHSVKLRSATLKHARAERVARRARKTFTALYQDFVRKCGAFEGNDPETFMLHLAQVVPQEPVSSTALLSVENDWEFLKNREDLETQAEARAVDAISYGFNVESGVGSEGKSLKRILANVRMDF…
TP0967	-162G	MSGPRGGSYGKRRAAVRVFAGSVLWHHAVLGGMGGAALTASELTPGAPPAASARAAAQETGTDLYQRVVRYRLQRSTAAAQAVRRQTITQSQYDKQRLDSLVRLSIAAGDIAWNADGVKFRITPKASVAFPSFYNLTTHFGMTVTQPNGAAGGGGGGGGGGDWQKTLDAGAGIDLYSSVRRSHVFAVNTKYEALRDAQEALACEPHVSEKQVLEDMRRMLDSYVQLLHAQESFAQKQNAERSVQVAGYTDRSIVYRAAALERERAQDALKVAQDAFDGEYRDFIISAGQEFLEKRADQERFLLALAESVPEMPLVSTEHCEADTSRPLRNAREAADNEREERAVQNFPVALRLDTRFTLDEGTGELSVAFPSVKITSALAIGYTGTLKSIGGSLDWHPF…	MSGPRGGSYGKRRAAVRVFAGSVLWHHAVLGGMGGAALTASELTPGAPPAASARAAAQETGTDLYQRVVRYRLQRSTAAAQAVRRQTITQSQYDKQRLDSLVRLSIAAGDIAWNADGVKFRITPKASVAFPSFYNLTTHFGMTVTQPNGAAGGGGGGGGGGGGGGGGDWQKTLDAGAGIDLYSSVRRSHVFAVNTKYEALRDAQEALACEPHVSEKQVLEDMRRMLDSYVQLLHAQESFAQKQNAERSVQVAGYTDRSIVYRAAALERERAQDALKVAQDAFDGEYRDFIISAGQEFLEKRADQERFLLALAESVPEMPLVSTEHCEADTSRPLRNAREAADNEREERAVQNFPVALRLDTRFTLDEGTGELSVAFPSVKITSALAIGYTGTLKSIGGS…

[truncated: 7 more sheets: N014 vs N015, N014 vs N048, N101 vs N102, N101 vs N104, N104 vs NC_021508, N104 vs N106, N104 vs N162]
